# Supplementary material for: Bacterial endosymbionts influence host sexuality and reveal reproductive genes of early divergent fungi
Source: Nat Commun. 2017 Nov 29;8:1843. doi: 10.1038/s41467-017-02052-8 (PMC5705715; doi:10.1038/s41467-017-02052-8)
Supplement: Supplementary file 1 — Supplementary Data 5 [file 41467_2017_2052_MOESM1_ESM.txt]

>S. cerevisiae SCY_4693 (GB:EDN62714.1)
-MPLNKSNIREYKLVVVGGGGVGKSALTIQLTQSHFVDEYDPTIEDSYRKQVVIDDEVSI
LDILDTAGQEEYSAMREQYMRNGEGFLLVYSITSKSSLDELMTYYQQILRVKD-------
----TD-----------------------YVPI-VVVGNKSDLENEKQVSYQDGLNMAKQ
MNAPFLETSAKQAINVEEAFYTLARLVRDEGGKYNKTLTENDNSKQTSQDTKGSGANSVP
RNSGGHRKMSNAANGKNVNSSTTVVNARNASIESKTGLAGNQATNGKTQTDRTNIDNSTG
QAGQANAQSANTVNNRVNNNSKAGQVSNA------KQARKQQAAPGGNTSEASKSGSGGC
--CIIS---------------------------------
>S. cerevisiae SCY_5169 (GB:EDN63966.1)
-MQGNKSTIREYKIVVVGGGGVGKSALTIQFIQSYFVDEYDPTIEDSYRKQVVIDDKVSI
LDILDTAGQEEYSAMREQYMRTGEGFLLAYSVTSRNSFDELLSYYQQIQRIKD-------
----SD-----------------------YIPV-VVVGNKLDLENERQVSYEDGLRLAKQ
LNAPFLETSAKQAINVDGAFYSLIRLVRDDGGKYNSMNRQLDNSNEIRDSELTSSATADR
EKKNNGSYVPDNSLTNAGTGSSSKPAAN----------------HNGETTKRTDEKNYVN
QNNNNEGNTKYSSNGNGNRSDINRGNQNNALN---ARSKQSAEPQKNSSANAKKESSGGC
--CIIC---------------------------------
>M. circinelloides 74780 (JGI:Mucci2.74780)
MSTKGAAFLKEYKIVMVGDGGVGKSAMTIQFIQSHFVDEYDPTIEDSYRKQCLIDSECAM
LDILDTAGQEEYSAMRERFMRNGEGFVLIYSITSYHTFEQVQKLHEQIARVKD-------
----LE-----------------------HFPM-VLVGNKCDLEQDRQVPTSAGRDLAKQ
YNCQFFEASAKQNVRIQDAFHGLVREIR--------------------------------
---------------------------R----------------SQQEKCKK--------
------------------------QKQYD------EKQAS------------------LC
--CIVM---------------------------------
>N. crassa NCU08823 (GB:XP_961863.2)
---MANKFTREYKLVVVGGGGVGKSCLTIQLIQGHFLDEYDPTIEDSYRKQCTIDNEVAL
LDILDTAGQEEYSAMREQYMRTGEGFLLVFAINSRESFEEIRIYQQQILRVKD-------
----RD-----------------------SFPM-IIVGNKYDLRGERVVSEQEGQALAAE
FGTKYIETSAKTQHNVENAFYDLVREIR--------------------------------
---------------------------K----------------EDKKLGEKVGGTSFAN
N--------------------NGAVKQMD------VGDED--------------VQAGCC
AKCIMM---------------------------------
>S. pombe SPAC17H9.09c (GB:CAB11218.1)
---MRSTYLREYKLVVVGDGGVGKSALTIQLIQSHFVDEYDPTIEDSYRKKCEIDGEGAL
LDVLDTAGQEEYSAMREQYMRTGEGFLLVYNITSRSSFDEISTFYQQILRVKD-------
----KD-----------------------TFPV-VLVANKCDLEAERVVSRAEGEQLAKS
MHCLYVETSAKLRLNVEEAFYSLVRTIR--------------------------------
---------------------------R----------------YNKSEEKGFQN-----
---------------------KQAVQTAQ------VPASTAKRASAVNNSKTEDEVSTKC
--CVIC---------------------------------
>R. microsporus ATCC52814 72048 (JGI:Rhimi_ATCC52814_1.72048)
-MSKSSSILREYKLVIVGEGGVGKSAMTIQFIQSHFIDEYDPTIEDSYRKQCIIDNEGAL
LDILDTAGQEEYSAMREQYMRIGEGFLLVYSITSFRSFEEVQKLYSQIERVKD-------
----IE-----------------------VFPV-ILIGNKCDLETDRQVSPQVGKELAKK
YGCQFVETSAKQGIRIDDAFYGIVREIR--------------------------------
---------------------------R----------------LNQEKIKN--------
-------------------------QQFN------VDRDK------------EGLFLDSC
G-CILM---------------------------------
>R. microsporus ATCC52813 129080 (JGI:Rhimi1_1.129080)
-MSKSSSILREYKLVIVGEGGVGKSAMTIQFIQSHFIDEYDPTIEDSYRKQCIIDNEGAL
LDILDTAGQEEYSAMREQYMRIGEGFLLVYSITSFRSFEEVQKLYSQIERVKD-------
----IE-----------------------VFPV-ILIGNKCDLETDRQVSPQVGKELAKK
YGCQFVETSAKQGIRIDDAFYGIVREIR--------------------------------
---------------------------R----------------LNQEKIKN--------
-------------------------QQFN------VDRDK------------EGLFLDSC
G-CILM---------------------------------
>B. dendrobatidis 17453 (JGI:Batde5.17453)
----MSGFVREYKIVVVGGGGVGKSALTIQFIQSQFVDEYDPTIEDSYRKQCVIDQETAL
LDVLDTAGQEEYSAMREQYMRSGEGFLLVYSITSRSSFEEVQTFYQQILRVKD-------
----RD-----------------------WIPM-VLVGNKCDLVAERTVSTNDGRELART
MRCKFVESSARSRINVEEAYYLLVRSIR--------------------------------
---------------------------D----------------ENKRASMMDL------
---------------------QDKKPKKK------TRKTK--------------------
--CLLM---------------------------------
>C. cinerea CC1G_06445 (GB:XP_001836360.2)
-MAARAQFLREYKLVVVGGGGVGKSALTIQFIQSHFVDEYDPTIEDSYRKQCIIDDEVAL
LDVLDTAGQEEYGAMREQYMRTGEGFLLVYSITSRNSFEEISIFHQQILRVKD-------
----QD-----------------------SFPV-IVVANKCDLEYERQVGMNEGRDLAKH
FGCKFIETSAKQRINVDEAFSNLVREIR--------------------------------
---------------------------K----------------STGNNKPVVLPSQQVE
VVQPAPTPRTGTTMRHLDAVPDVLLPKRHAELGSIVDPYR--------------------
--CPPLPTTIPTFPSYVLSLVHHLLTIALYSPYSHPFDL
>A. nidulans AN0182 (GB:CBF90024.1)
---MASKFLREYKLVVVGGGGVGKSCLTIQLIQSHFVDEYDPTIEDSYRKQCVIDDEVAL
LDVLDTAGQEEYSAMREQYMRTGEGFLLVYSITSRQSFEEIMTFQQQILRVKD-------
----KD-----------------------YFPI-IVVGNKCDLDKERVVSEQEGESLARQ
FGCKFIETSAKSRINVENAFYDLVREIR--------------------------------
---------------------------R----------------YNKEMSNPSGS-----
---------------------GAFGARAPDSKMDVSEPGE---------------SAGCC
GKCIVM---------------------------------
>C. heterostrophus 59759 (JGI:CocheC4_1.59759)
---MASKFLREYKLVVVGGGGVGKSCLTIQLIQSHFVDEYDPTIEDSYRKQCVIDDEVAL
LDVLDTAGQEEYSAMREQYMRTGEGFLLVYSITDRQSFEEIMTFQQQILRVKD-------
----KD-----------------------YFPM-IVVGNKCDLDGERQVSTQEGQTLARN
FGCKFIETSAKSRINVDNAFYDIVREIR--------------------------------
---------------------------R----------------YNKEMSSYTGPSNSNG
A--------------------GPQKTTFE------TDEQA--------------EKKGCC
--CAVM---------------------------------
>C. neoformans CNBA2670 (GB:XP_778267.1)
-MSKA-QFLREYKLVVVGGGGVGKSALTIQFIQSHFVDEYDPTIEDSYRKQCIIDEEVAL
LDVLDTAGQEEYGAMREQYMRTGEGFLLVYSITSRSSFEEVSTFHQQILRVKD-------
----KD-----------------------YFPV-VVVANKCDLEYERQVQPHEGRDLAKR
FNAQCIETSAKQRVNVDEAFIAVVRAIR--------------------------------
---------------------------R----------------YQKESGPPQAVNAPAK
SQM------------------SAVGGRAA------EKDDH--------------VDKGCC
RGCVVL---------------------------------
>P. blakesleeanus 16534 (JGI:Phybl2.16534)
MSKKASCVVREHKLVMVGGGGVGKSALTIQFIQSHFVDEYDPTIEDSYRKQCSIDSETAL
LDVLDTAGQEEYSAMREQYMRNGEGFLLVYSITSRMSFEEITTFHQQICRVKD-------
----RD-----------------------YFPM-VLVANKCDLEGDRQVSTKEGQDLAKS
FGSRFIETSAKQRINVDEAFFEVVRDIR--------------------------------
---------------------------R----------------FNQEQASRR---AGNS
GVSGGGVGVGG----------GTSKDQIT------AQKPA-------------KQSGDKC
--CILM---------------------------------
>P. blakesleeanus 74500 (JGI:Phybl2.74500)
-MSKPSSFVREYKLVMVGGGGVGKSALTIQFIQSHFVDEYDPTIEDSYRKQCVIDGETAL
LDVLDTAGQEEYSAMREQYMRNGEGFLLVYSITSRMSFEEIDTFYQQICRVKD-------
----RD-----------------------YFPM-VLVANKSDLESDRQVSTSEGRDLAKK
FGSQFIETSAKQRDNVDEAFFEVVKDIR--------------------------------
---------------------------R----------------FNKEQEHHGR------
---------------------GGGQDNFN------ITDAP-------------DVASDKC
--CILM---------------------------------
>R. delemar RO3G_04548 (GB:EIE79843.1)
-MSKTTSFVREYKLVMVGGGGVGKSALTIQFIQSHFVDEYDPTIEDSYRKQCVIDSETAL
LDVLDTAGQEEYSAMREQYMRNGEGFLLVYSITSRMSFDEISTFYQQICRVKD-------
----RD-----------------------YFPM-VLVGNKCDLESDRQVSSQEGKDLAKQ
FGCQFIETSAKQKIHVEEAFFEVVKDIR--------------------------------
---------------------------R----------------YNKEQENRGNNN----
---------------------NNNNDPFA------LQENQ-------------EVAADKC
--CILM---------------------------------
>R. delemar RO3G_01916 (GB:EIE77212.1)
-MSKTTSFVREYKLVMVGGGGVGKSALTIQFIQSHFVDEYDPTIEDSYRKQCVIDSETAL
LDVLDTAGQEEYSAMREQYMRNGEGFLLVYSITSRMSFDEISTFYQQICRVKD-------
----RD-----------------------YFPM-VLVGNKCDLESDRQVSSQEGKDLAKQ
FGCQFIETSAKQKINVEEAFFEVVKDIR--------------------------------
---------------------------R----------------YNKEQENRG-------
---------------------NSNNDQFV------LQENH-------------EVAADKC
--CILM---------------------------------
>R. microsporus ATCC52814 137075 (JGI:Rhimi_ATCC52814_1.137075)
-MSKATSFVREYKLVMVGGGGVGKSALTIQFIQSHFVDEYDPTIEDSYRKQCIIDSETAL
LDVLDTAGQEEYSAMREQYMRNGEGFLLVYSITSRMSFEEITTFYQQICRVKD-------
----RD-----------------------YFPM-VLVGNKCDLETDRQVSSQEGRDLAKN
FGCQFIETSAKQRINVDEAFFEVVRDIR--------------------------------
---------------------------R----------------YNKEQETR--------
---------------------GNNDHQFG------IQDNQ-------------DVASDKC
--CILM---------------------------------
>R. microsporus ATCC52813 243040 (JGI:Rhimi1_1.243040)
-MSKATSFVREYKLVMVGGGGVGKSALTIQFIQSHFVDEYDPTIEDSYRKQCIIDSETAL
LDVLDTAGQEEYSAMREQYMRNGEGFLLVYSITSRMSFEEITTFYQQICRVKD-------
----RD-----------------------YFPM-VLVGNKCDLETDRQVSSQEGRDLAKN
FGCQFIETSAKQRINVDEAFFEVVRDIR--------------------------------
---------------------------R----------------YNKEQETR--------
---------------------GNNDHQFG------IQDNQ-------------DVASDKC
--CILM---------------------------------
>M. circinelloides 162982 (JGI:Mucci2.162982)
-MSKASSFVREYKLVMVGGGGVGKSALTIQFIQSHFVDEYDPTIEDSYRKQCVIDSETAL
LDVLDTAGQEEYSAMREQYMRNGEGFLLVYSITSRLSFEEITTFYQQICRVKD-------
----RD-----------------------YFPM-VLVGNKCDLEGDRQVSSQEGRDLAKN
FGCQFIETSAKQRINVDEAFFEVVRDIR--------------------------------
---------------------------R----------------YNKEQETR--------
-----------------------GHDQFG------IQDAP-------------DVASDKC
--CILM---------------------------------
>P. blakesleeanus 32097 (JGI:Phybl2.32097)
-MSKA-SFLREYKLVIVGGGGVGKSALTIQFIQAQFVDEYDPTIEDSYRKQCMIDEEIAL
LDVLDTAGQEEYSAMREQYMRNGEGFVLVYSITSGLSFEEVNTFYQQIRRVKD-------
----RD-----------------------HFPM-VLVGNKCDLEGERQVTLQEGRDRARQ
FNCPFRETSAKQKINVEDSFYEVVREIR--------------------------------
---------------------------R----------------MNKEQEAQSKST----
---------------------GFHRENFD------MDQDR--------------NNNGCC
--CVLM---------------------------------
>R. delemar RO3G_13463 (GB:EIE88752.1)
-MSKA-SFLREYKIVIVGGGGVGKSALTIQFIQSHFVDEYDPTIEDSYRKQCVIDEETAL
LDVLDTAGQEEYSAMREQYMRNGEGFILVYSITSRLSFEEVNTFYQQIRRVKD-------
----RD-----------------------FFPM-ILVGNKCDLEGDRRVSSQEGKDLAKS
FGCLFIETSAKQRIRVDDVFYDVVREIR--------------------------------
---------------------------R----------------MNKEQEGKS-------
------------------------KDAFD------LTESN---------------GGDCC
G-CILIIIATMVLLNL-----------------------
>R. microsporus ATCC52814 198230 (JGI:Rhimi_ATCC52814_1.198230)
-MSKA-SFLREYKIVIVGGGGVGKSALTIQFIQSHFVDEYDPTIEDSYRKQCVIDEETAL
LDVLDTAGQEEYSAMREQYMRNGEGFVLVYSITSYLSFEEVNTFYQQIRRVKD-------
----RD-----------------------FFPM-ILVGNKCDLEGERQVSNQEGRDLAKS
FGCPFNETSAKQRIHVDDVFYDVVREIR--------------------------------
---------------------------R----------------MNKEQEGRSK------
---------------------GGQRETFD------MSESR---------------NDGCC
G-CILM---------------------------------
>R. microsporus ATCC52813 261457 (JGI:Rhimi1_1.261457)
-MSKA-SFLREYKIVIVGGGGVGKSALTIQFIQSHFVDEYDPTIEDSYRKQCVIDEETAL
LDVLDTAGQEEYSAMREQYMRNGEGFVLVYSITSYLSFEEVNTFYQQIRRVKD-------
----RD-----------------------FFPM-ILVGNKCDLEGERQVSNQEGRDLAKS
FGCPFNETSAKQRIHVDDVFYDVVREIR--------------------------------
---------------------------R----------------MNKEQEGRSK------
---------------------GGQRETFD------MSESR---------------NDGCC
G-CILM---------------------------------
>M. circinelloides 156336 (JGI:Mucci2.156336)
-MSKA-SFLREYKIVIVGGGGVGKSALTIQFIQSHFVDEYDPTIEDSYRKQCVIDDETAL
LDVLDTAGQEEYSAMREQYMRNGEGFVLVYSITSRLSFEEVNTFYQQIRRVKD-------
----RD-----------------------SFPM-VLVGNKCDLEGDRQVSSQEGRDLAKS
FGCPFSETSAKQRIRVDDTFYEVVREIR--------------------------------
---------------------------R----------------MNKEQEG---------
------------------------------------------------------------
---------------------------------------
>R. irregularis 336322 (Gloin1.336322)
-MSKA-AFLREYKLVVVGGGGVGKSALTIQFIQSHFVDEYDPTIEDSYRKQCVIDDEVAL
LDVLDTAGQEEYSAMREQYMRTGEGFLLVYSIVSRNSFEEISTFHQQILRVKD-------
----KD-----------------------YFPI-IVVANKCDLEMERQVSGHEGRELAKQ
FNCRFIETSAKQRVNVDEAFYNLVREIR--------------------------------
---------------------------R----------------YNKEQSYGSRP-----
---------------------TNGLGSNE------YTDGT-------------TNDGSCC
--CVVM---------------------------------
>R. irregularis 234819 (Gloin1.234819)
-MSKA-AFLREYKLVVVGGGGVGKSALTIQFIQSHFVDEYDPTIEDSYRKQCVIDDEVAL
LDVLDTAGQEEYSAMREQYMRTGEGFLLVYSIVSRNSFEEISTFHQQILRVKD-------
----KD-----------------------YFPI-IVVANKCDLEMERQVSGHEGRELAKQ
FNCRFIETSAKQRVNVDEAFYNLVREIR--------------------------------
---------------------------R----------------YNKEQSYGSRP-----
---------------------TNGLGSNE------YTDGTT-------------NDGSCC
--CVVM---------------------------------
>U. maydis UMAG_00986 (GB:XP_011386972.1)
-MSKA-QFLREYKLVVVGGGGVGKSALTIQFIQSHFVDEYDPTIEDSYRKQCVIDEEVAL
LDVLDTAGQEEYSAMREQYMRTGEGFLLVYSITSRNSFDEISTFHQQILRVKD-------
----KD-----------------------SFPV-IVVANKCDLEYERQVGSHEGRELAKH
FGCRFIETSAKQRINVDEAFSNLVREIR--------------------------------
---------------------------R----------------YNKEQTMGRPGATGAT
T-------------------GSAGMERFQ------TEEGS--------------HSAGCC
QKCIVL---------------------------------
>C. cinerea CC1G_04430 (GB:XP_001828459.2)
--------MDNWRVAVLGDGGVGKTALAVQFTLNCFV-------EDAYRRQLVVDNKMCF
VEVIDTAGQEEYASLRDQWVREGQGFILVYSIASRSTFDRLEIFRQSMRKVKR-------
----GD-------------------------PIFMLVGNKCDKTYEREVSRDEGRALARQ
FGCEFVETSAKTAENVERLFTDLVRALR--------------------------------
---------------------------Q----------------TRSIESGPT-------
---------------------SAQEPQKP------KKKNK--------------------
--CIIM---------------------------------
>C. neoformans CNBJ1560 (GB:XP_773161.1)
---------MLFKITVLGDGGVGKTAITVQFTMSSFVETYDPTIEDCYRKQWVVDEQPCL
LEVLDTAGQEEYTALRDQWIREGEGFLIVYSITSRPTFERVERIVERVLRVKDESGLPLP
SPSSNDPYGSNRSTPTAAGGGGGGGMWAARVPI-VIVGNKKDMFHSREVSTDEGASLARR
LGCEFFEASAKTNSNVEAAFKCLVKKIKSA------------------------------
---------------------------K----------------QGGVAVQAER------
---------------------IGGR----------KKKQK--------------------
--CVVL---------------------------------
>B. dendrobatidis 19065 (JGI:Batde5.19065)
-----------------------------MLTTSEYM-TYDPTIEDSYRKQVVIDDQPCI
LEILDTAGQEEYTALRDQWIRDGEGFLLCFSITSRSTFERLERFKDQIERVKD-------
----VD-------------------STRQLVPM-IVVGNKADRTHDREVSITEGNNLARH
LRCEYIETSAKTTLNVEKAFYSVVRLIRKE------------------------------
---------------------------R----------------DQGSSFPG--------
------------------------VEKKK------KEKGK--------------------
--CMLL---------------------------------
>A. nidulans AN5832 (GB:XP_663436.1)
----MAGKMTLYKLVVLGDGGVGKTALTIQLCLNHFVETYDPTIEDSYRKQVVIDQQSCM
LEVLDTAGQEEYTALRDQWIRDGEGFVLVYSITSRASFSRITKFYNQIKMVKE-------
----SANSSSPSGASYLGSPMSSPSGPPLPVPV-MLVGNKSDKAVERAVSAQEGQALAKD
LGCEFVEASAKNCINVEKAFYDVVRMLRSQ------------------------------
---------------------------R----------------MQQQRPQDTRRTTGL-
---------------------GQMRDSGPEYPRTFRPDRPR-------------HRGGIK
--CQIL---------------------------------
>N. crassa NCU03616 (GB:XP_961343.1)
---MVGNKQVLYKLVVLGDGGVGKTALTIQLCLEHFVETYDPTIEDSYRKQVVIDGQACM
LEVLDTAGQEEYTALRDQWIRDGEGFVLVYSISSRSSFARIKKFHHQIQRVKE-------
----ST-SSPS---AYPGSSPLAATNPSAPVPI-MLVGNKSDRVTEREVSTQEGHALARE
LGCEFTEASAKTRTNVEKAFYDVVKQLRKQ------------------------------
---------------------------R----------------QQGQSTPRALPPSG--
---------------------NSKSEKYSGTEKPKRPRGK--------------------
--CLII---------------------------------
>C. heterostrophus 24388 (JGI:CocheC4_1.24388)
----MAGKMTLYKLVVLGDGGVGKTALTIQLCLNHFVETYDPTIEDSYRKQVQIDGQSCM
LEVLDTAGQEEYIALRDQWIRDGEGFVLVYSISSRSSFARIQRFHSQIQRVKE-------
----SSMAGSP---TYPGSPMTASAPMFGQAPV-MLVGNKCDRVTEREVSTQEGQALAKD
LGCDFVEASAKNCVNVEKAFFDVVRQLRRQ------------------------------
---------------------------R----------------HQGTGRSPTDRKEPRA
RPGYSEKDRSRGGGDRRTRGAGMTGGNKR------GKDKPK-------------------
--CVIL---------------------------------
>R. microsporus ATCC52814 286484 (JGI:Rhimi_ATCC52814_1.286484)
--------MIVFKIVVLGDGGVGKTALTIQLCLNHFVETYDPTIEDSYRKQTVIDGFACI
LEVLDTAGQEEYTALRDQWIRDGEGFLIVYSITSRSTFETANKFKQQIVRIKE-------
----VE-----------------------SIPL-ILVGNKCDKIIEREVSREEGFTKAHE
LHCDFIETSAKTCANVERAFYSVARQIKQA------------------------------
---------------------------R----------------DGLSANDK--------
---------------------THKKENKK-------------------------------
--CLIL---------------------------------
>R. microsporus ATCC52813 223475 (JGI:Rhimi1_1.223475)
--------MIVFKIVVLGDGGVGKTALTIQLCLNHFVETYDPTIEDSYRKQTVIDGFACI
LEVLDTAGQEEYTALRDQWIRDGEGFLIVYSITSRSTFETANKFKQQIVRIKE-------
----VE-----------------------SIPL-ILVGNKCDKIIEREVSREEGFTKAHE
LHCDFIETSAKTCANVERAFYSVARQIKQA------------------------------
---------------------------R----------------DGLSANDK--------
---------------------THKKENKK-------------------------------
--CLIL---------------------------------
>M. circinelloides 156566 (JGI:Mucci2.156566)
---------MLFKIVVLGDGGVGKTALTIQLCLNHFVETYDPTIEDSYRKQVVIDDYPCV
LEVLDTAGQEEYTALRDQWIRDGEGFLIVYSITSRSTYDRVNKFRDQIFRVKD-------
----LT-----------------------KVPL-ILVGNKCDKVTDREVTREEGAIKART
LNCDFVETSAKTCVNVERSFYSVVRLIRQA------------------------------
---------------------------R----------------EGFQDGSQ--------
------------------------KNKKN------KKDKK--------------------
--CNIL---------------------------------
>U. maydis UMAG_01643 (GB:XP_011387629.1)
----MSGKMMIYKLVVLGDGGVGKTALTIQLCLNHFVETYDPTIEDSYRKQTVIDDQPCM
LEVLDTAGQEEYTALRDQWIREGEGFLLVYSISARATFERVERFRSQISRVKD-------
----QE---------------------PHTVPI-MLVGNKCDKVNEREVSREEGQALAHR
LGCKFIESSAKTCVNVERAYYTVVRMIREQ------------------------------
---------------------------R----------------EGTVTHKKE-------
-----------------------------------KKKSK--------------------
--CNIL---------------------------------
>R. irregularis 66059 (JGI:Gloin1.66059)
--------MMLYKLVVLGDGGVGKCALTIQLCLNHFVETYDPTIEDSYRKQVIIDDEPCV
LEVSDTAGQEEYTALRDQWIRDGEGFLLVYSISSRSTFERVERFRDQITRVKD-------
----TD-----------------------NVPL-MLVGNKCDKITEREVSREEGMNMARK
LRCEFIESSAKTCVNVERAFYTVVRMIRAN------------------------------
---------------------------R----------------DGGYRRKKKR------
---------------------INIRIKKP------KRPNP--------------------
--IIFLRKKKMNFSRXLS---------------------
>R. irregularis 318422 (JGI:Gloin1.318422)
--------MMLYKLVVSGDGGVGKTALTIQSCLNHFVETYDPTIEDSYRKQVVIDDQPCV
LEVSDTAGQEEYTALRDQWIRDGEGFLLVYSISSRSTFERVERFRDQITRVKD-------
----TD-----------------------NVPL-MLVGNKCDKITEREVSREEGMNMARK
LRCEFIESSAKTCVNVERAFYTVVRMIRAN------------------------------
---------------------------R----------------DGGRGXKK--------
------------------------EEQKT------KMHNP--------------------
--IIFT---------------------------------
>P. blakesleeanus 29828 (JGI:Phybl2.29828)
--------MMLYKLVVLGDGGVGKTALTIQLCLNHFVETYDPTIEDSYRKQVVIEDQPCV
LEVLDTAGQEEYTALRDQWIRDGEGFLLVYSITSHSTFDRVERFRDQIFRVKD-------
----VD-----------------------NVPL-MLVGNKCDKVTEREVTREEGYAMAKR
LACEFIETSAKTCVNVERSFYQVVKIIRAQ------------------------------
---------------------------R----------------DGMRSGVK--------
---------------------KNGKGKGK------DKKPP--------------------
--CVVL---------------------------------
>P. blakesleeanus 27736 (JGI:Phybl2.27736)
--------MMLYKLVVLGDGGVGKTALTIQLCLNHFVETYDPTIEDSYRKQVVIDDQPCV
LEVLDTAGQEEYTALRDQWIRDGEGFLLVYSITSYSTFERVERFRDQIFRVKD-------
----ID-----------------------NVPL-MLVGNKCDKVTEREVTREEGCAMAKR
LACDFIETSAKTCVNVERSFYQVVKTIRAQ------------------------------
---------------------------R----------------DGVRVGPKS-------
---------------------KAKKEKKR-------------------------------
--CFIL---------------------------------
>M. circinelloides 154737 (JGI:Mucci2.154737)
--------MMLYKLVVLGDGGVGKTALTIQLCLNHFVETYDPTIEDSYRKQVVIDDQPCV
LEVLDTAGQEEYTALRDQWIRDGEGFLLVYSIASRSTFERIERFRNQIFRVKD-------
----LD-----------------------NVPM-MLVGNKCDKVTEREVTREEGSAMAKQ
LACDFIETSAKTCVNVERSFYQVVKAIRAQ------------------------------
---------------------------R----------------EGLKPGGPK-------
------------------------GKSKK------EKKSK--------------------
--CLIL---------------------------------
>R. delemar RO3G_05138 (GB:EIE80433.1)
--------MMLYKLVVLGDGGVGKTALTIQLCLNHFVETYDPTIEDSYRKQVVIDDQPCV
LEVLDTAGQEEYTALRDQWIRDGEGFLLVYSITSRSTFERIERFRNQIFRVKD-------
----VD-----------------------NVPM-MLVGNKCDKVTEREVTREEGAAVAKQ
LACDFIETSAKTCVNVERSFYQVVKAIRAQ------------------------------
---------------------------R----------------EGLNPGGPK-------
------------------------GKSKK------EKKGK--------------------
--CLIL---------------------------------
>R. microsporus ATCC52814 222745 (JGI:Rhimi_ATCC52814_1.222745)
--------MMLYKLVVLGDGGVGKTALTIQLCLNHFVETYDPTIEDSYRKQVVIDDQPCI
LEVLDTAGQEEYTALRDQWIRDGEGFLLVYSITSRSTFERIERFRDQIFRVKD-------
----VD-----------------------NVPM-MLVGNKCDKVTEREVTREEGLATAKR
LACDFIETSAKTCVNVERSFYQVVKAIRAQ------------------------------
---------------------------R----------------EGLRAKPG--------
------------------------YKPDK------VKKSK--------------------
--CCIL---------------------------------
>R. microsporus ATCC52813 265680 (JGI:Rhimi1_1.265680)
--------MMLYKLVVLGDGGVGKTALTIQLCLNHFVETYDPTIEDSYRKQVVIDDQPCI
LEVLDTAGQEEYTALRDQWIRDGEGFLLVYSITSRSTFERIERFRDQIFRVKD-------
----VD-----------------------NVPM-MLVGNKCDKVTEREVTREEGLATAKR
LACDFIETSAKTCVNVERSFYQVVKAIRAQ------------------------------
---------------------------R----------------EGLRAKPGY-------
-------------------------KPDK------VKKSK--------------------
--CCIL---------------------------------
>M. circinelloides 154856 (JGI:Mucci2.154856)
--------MMLYKLVVLGDGGVGKTALTIQLCLNHFVETYDPTIEDSYRKQVVIDDQPCI
LEVLDTAGQEEYTALRDQWIRDGEGFLLVYSITSRSTYDRIERFRDQIFRVKD-------
----VD-----------------------NVPL-MLVGNKCDKVTEREVTREEGYATAKR
LACDFIETSAKTCVNVERSFYQVVKAIRAQ------------------------------
---------------------------R----------------EGLRAGPKG-------
-------------------------KPKK------EKKKL--------------------
--CLIL---------------------------------
