# Supplementary material for: Bacterial endosymbionts influence host sexuality and reveal reproductive genes of early divergent fungi
Source: Nat Commun. 2017 Nov 29;8:1843. doi: 10.1038/s41467-017-02052-8 (PMC5705715; doi:10.1038/s41467-017-02052-8)
Supplement: Supplementary file 5 — Supplementary Data 1 [file 41467_2017_2052_MOESM5_ESM.xlsx]

## Sheet: All conditions
		13_+_vs_-								14_+_vs_-								13_mating_+_vs_-								14_mating_+_vs_-								13_sex_vs_asex								14_sex_vs_asex
13_annotation	14_annotation	id	baseMean	baseMeanA	baseMeanB	foldChange	log2FoldChange	pval	padj	id	baseMean	baseMeanA	baseMeanB	foldChange	log2FoldChange	pval	padj	id	baseMean	baseMeanA	baseMeanB	foldChange	log2FoldChange	pval	padj	id	baseMean	baseMeanA	baseMeanB	foldChange	log2FoldChange	pval	padj	id	baseMean	baseMeanA	baseMeanB	foldChange	log2FoldChange	pval	padj	id	baseMean	baseMeanA	baseMeanB	foldChange	log2FoldChange	pval	padj
gi|254580867|ref|XP_002496419.1| ZYRO0C17996p [Zygosaccharomyces rouxii] &gt;gi|186703870|emb|CAQ43556.1| Bud site selection protein 5 [Zygosaccharomyces rouxii] &gt;gi|238939310|emb|CAR27486.1| ZYRO0C17996p [Zygosaccharomyces rouxii] (model%: 51, hit%: 10, score: 152, %id: 13) [Zygosaccharomyces rouxii CBS 732]		252129	0	0	0	NA	NA	NA	NA									252129	192.97	140.587	245.353	1.7452	0.80339	0.0415153	0.131897									252129	143.555	146.472	137.723	0.940271	-0.0888508	0.834917	0.968904
		243789	20481.7	357.491	40605.9	113.586	6.82764	3.14e-163	3.28e-159	121885	40712.2	8566.48	72857.9	8.50499	3.08831	3.67e-74	5.05e-71	243789	19615.6	1474.96	37756.2	25.5981	4.67797	6.77e-15	3.6e-13	121885	28777.1	2394.41	55159.8	23.037	4.52588	1.51e-12	6.22e-11	243789	3015.7	3800.37	1446.36	0.380584	-1.39371	0.0456161	0.259064	121885	5021.23	6358.01	2347.69	0.369249	-1.43733	0.0347217	0.215405
gi|302894837|ref|XP_003046299.1| predicted protein [Nectria haematococca mpVI 77-13-4] &gt;gi|256727226|gb|EEU40586.1| predicted protein [Nectria haematococca mpVI 77-13-4] (model%: 97, hit%: 95, score: 1551, %id: 41) [Nectria haematococca mpVI 77-13-4]	gi|384488281|gb|EIE80461.1| hypothetical protein RO3G_05166 [Rhizopus oryzae RA 99-880] (model%: 99, hit%: 99, score: 3230, %id: 88) [Rhizopus delemar RA 99-880]	230105	1594.7	3161.44	27.9678	0.00884654	-6.82067	6.92e-107	3.61e-103	61219	460.828	894.399	27.2567	0.0304749	-5.03623	1.39e-61	1.09e-58	230105	1495.29	2970.09	20.4864	0.00689756	-7.1797	6.57e-81	2.07e-77	61219	1492.97	2965.45	20.4864	0.00690837	-7.17744	4.17e-80	1.15e-76	230105	2605.27	2452.69	2910.44	1.18663	0.246872	0.533915	0.864247	61219	2603.08	2451.67	2905.89	1.18527	0.245214	0.541144	0.86886
lma:LmjF35.0520 proteophosphoglycan ppg4 (model%: 94, hit%: 6, score: 457, %id: 27) [&nbsp;Leishmania major strain Friedlin]	lma:LmjF35.0520 proteophosphoglycan ppg4 (model%: 94, hit%: 6, score: 457, %id: 27) [&nbsp;Leishmania major strain Friedlin]	252367	3861.55	483.529	7239.58	14.9724	3.90423	1.06e-64	3.67e-61	220679	547.069	66.7282	1027.41	15.3969	3.94457	5.06e-09	1.6e-07	252367	4573.84	237.878	8909.8	37.4553	5.2271	5.72e-11	1.85e-09	220679	4571.07	237.762	8904.39	37.4509	5.22693	5.45e-11	1.78e-09	252367	294.273	324.998	232.823	0.716382	-0.481199	0.398085	0.787882	220679	293.496	323.893	232.701	0.71845	-0.477041	0.395408	0.787464
		255404	4777.69	492.615	9062.77	18.3972	4.20142	7.09e-61	1.85e-57	263341	4015.26	666.916	7363.6	11.0413	3.46483	4.96e-80	7.81e-77	255404	6402.6	1046.99	11758.2	11.2305	3.48935	0.00218166	0.0125776	263341	6403.02	1047.47	11758.6	11.2257	3.48874	0.00220755	0.0127135	255404	845.096	754.947	1025.39	1.35823	0.441732	0.0162644	0.125687	263341	848.514	759.842	1025.86	1.3501	0.433062	0.0171485	0.130639
gi|195392830|ref|XP_002055057.1| GJ19166 [Drosophila virilis] &gt;gi|194149567|gb|EDW65258.1| GJ19166 [Drosophila virilis] (model%: 31, hit%: 6, score: 94, %id: 32) [Drosophila virilis]	gi|384501112|gb|EIE91603.1| hypothetical protein RO3G_16314 [Rhizopus oryzae RA 99-880] (model%: 86, hit%: 85, score: 783, %id: 65) [Rhizopus delemar RA 99-880]	107030	813.303	71.5123	1555.09	21.7458	4.44267	1.15e-50	2.4e-47	260613	25.2481	28.5942	21.902	0.765958	-0.384663	0.543393	0.780578	107030	200.086	13.8099	386.363	27.9771	4.80618	5.35e-11	1.74e-09	260613	243.472	17.0263	469.917	27.5995	4.78657	6.7e-22	7.3e-20	107030	35.547	46.5407	13.5595	0.291347	-1.77919	0.00529082	0.0537973	260613	44.4148	58.2664	16.7117	0.286815	-1.80181	0.00165979	0.0214652
gi|336366616|gb|EGN94962.1| glycosyltransferase family 2 protein [Serpula lacrymans var. lacrymans S7.3] &gt;gi|336379298|gb|EGO20453.1| glycosyltransferase family 2 protein [Serpula lacrymans var. lacrymans S7.9] (model%: 97, hit%: 97, score: 3742, %id: 28) [Serpula lacrymans var. lacrymans S7.3]	gi|384494950|gb|EIE85441.1| chitin synthase [Rhizopus oryzae RA 99-880] (model%: 94, hit%: 99, score: 5589, %id: 49) [Rhizopus delemar RA 99-880]	226625	1259.87	97.7943	2421.94	24.7657	4.63027	1.23e-43	2.14e-40	272408	198.321	68.6045	328.038	4.78158	2.25749	0.100054	0.266276	226625	431.804	46.1125	817.495	17.7283	4.14798	0.00112118	0.00728386	272408	325.556	46.7597	604.352	12.9246	3.69205	0.00725177	0.0335707	226625	78.0531	94.5	45.1595	0.477878	-1.06529	0.0110947	0.0946044	272408	74.2059	88.4003	45.8172	0.518292	-0.948162	0.0415915	0.24349
gi|323507693|emb|CBQ67564.1| related to Cell division control protein 15 [Sporisorium reilianum SRZ2] (model%: 93, hit%: 92, score: 408, %id: 6) [Sporisorium reilianum SRZ2]	gi|384489715|gb|EIE80937.1| hypothetical protein RO3G_05642 [Rhizopus oryzae RA 99-880] (model%: 99, hit%: 100, score: 2003, %id: 52) [Rhizopus delemar RA 99-880]	311187	8513.38	2060.71	14966	7.26256	2.86048	2.09e-42	3.12e-39	291425	344.058	405.241	282.875	0.698043	-0.518613	0.398799	0.655932	311187	2513.05	387.435	4638.66	11.9728	3.58168	0.00121085	0.0077318	291425	2513.82	387.137	4640.51	11.9867	3.58336	0.00118328	0.00758438	311187	1109.78	1474.97	379.409	0.257233	-1.95885	0.00877949	0.0796701	291425	1109.68	1474.97	379.116	0.257034	-1.95997	0.00874665	0.0795032
gi|189235987|ref|XP_971849.2| PREDICTED: similar to BMKETTIN [Tribolium castaneum] (model%: 53, hit%: 16, score: 147, %id: 0) [Tribolium castaneum]	gi|384498057|gb|EIE88548.1| hypothetical protein RO3G_13259 [Rhizopus oryzae RA 99-880] (model%: 73, hit%: 49, score: 253, %id: 25) [Rhizopus delemar RA 99-880]	143772	1411.16	253.691	2568.63	10.125	3.33985	1.14e-41	1.49e-38	106769	15.5897	16.3715	14.8079	0.904489	-0.144825	0.804502	0.94251	143772	308.116	47.0569	569.175	12.0955	3.59639	2.59e-07	4.4e-06	106769	174.961	27.4394	322.483	11.7526	3.55491	1.71e-08	3.68e-07	143772	123.035	161.497	46.1103	0.285518	-1.80834	0.123018	0.469007	106769	63.5694	81.8803	26.9475	0.329108	-1.60337	0.00206625	0.0256233
gi|353241195|emb|CCA73025.1| related to MYO1-myosin-1 isoform (type II myosin) heavy chain [Piriformospora indica DSM 11827] (model%: 96, hit%: 50, score: 2591, %id: 37) [Piriformospora indica DSM 11827]	gi|384484049|gb|EIE76229.1| hypothetical protein RO3G_00933 [Rhizopus oryzae RA 99-880] (model%: 96, hit%: 99, score: 3771, %id: 75) [Rhizopus delemar RA 99-880]	198343	7807.88	1916.16	13699.6	7.14951	2.83784	3.19e-41	3.7e-38	250605	517.148	675.155	359.141	0.531939	-0.910668	0.145892	0.343817	198343	3494.46	713.058	6275.85	8.80132	3.13772	2.28e-19	1.89e-17	250605	3087.88	678.4	5497.37	8.10344	3.01853	2.49e-20	2.29e-18	198343	1271.23	1557.74	698.198	0.448211	-1.15775	0.0181108	0.136413	250605	1134.05	1368.96	664.21	0.485192	-1.04337	0.0444271	0.254748
gi|353240355|emb|CCA72228.1| hypothetical protein PIIN_06162 [Piriformospora indica DSM 11827] (model%: 93, hit%: 88, score: 652, %id: 29) [Piriformospora indica DSM 11827]	gi|384490772|gb|EIE81994.1| hypothetical protein RO3G_06699 [Rhizopus oryzae RA 99-880] (model%: 99, hit%: 99, score: 1527, %id: 75) [Rhizopus delemar RA 99-880]	258024	230.071	2.13305	458.01	214.72	7.74632	3.78e-41	3.95e-38	234354	122.586	23.9084	221.263	9.25465	3.21018	1.4e-15	9.27e-14	258024	728.116	6.19942	1450.03	233.898	7.86974	0.000527374	0.00385882	234354	728.116	6.19942	1450.03	233.898	7.86974	0.000527374	0.00385882	258024	14.3057	18.428	6.06123	0.328915	-1.60421	0.206894	0.607633	234354	14.6739	18.9802	6.06123	0.319344	-1.64682	0.182641	0.573557
gi|123438677|ref|XP_001310118.1| viral A-type inclusion protein [Trichomonas vaginalis G3] &gt;gi|121891874|gb|EAX97188.1| viral A-type inclusion protein, putative [Trichomonas vaginalis G3] (model%: 85, hit%: 49, score: 322, %id: 3) [Trichomonas vaginalis G3]	gi|384496705|gb|EIE87196.1| hypothetical protein RO3G_11907 [Rhizopus oryzae RA 99-880] (model%: 99, hit%: 99, score: 3068, %id: 48) [Rhizopus delemar RA 99-880]	126574	21319.6	5414.66	37224.6	6.87478	2.78131	1.17e-40	1.11e-37	209649	1847.08	2458.46	1235.7	0.502631	-0.992429	1.08e-05	0.000164058	126574	7305.96	1094.28	13517.6	12.353	3.62679	5.83e-14	2.79e-12	209649	8923.8	1508.84	16338.7	10.8287	3.43678	1.87e-10	5.52e-09	126574	2866.99	3764.52	1071.93	0.284745	-1.81226	5.84e-29	7.94e-27	209649	3532.24	4559.36	1478.01	0.324171	-1.62517	1.08e-23	1.23e-21
	gi|384498334|gb|EIE88825.1| hypothetical protein RO3G_13536 [Rhizopus oryzae RA 99-880] (model%: 87, hit%: 78, score: 278, %id: 39) [Rhizopus delemar RA 99-880]	76268	31056.5	227.519	61885.4	272.001	8.08747	1.52e-39	1.32e-36	236350	21006.2	1116.13	40896.4	36.6413	5.1954	9.07e-168	9.99e-164	76268	42669.4	444.832	84893.9	190.845	7.57626	4.99e-24	6.09e-22	236350	10903.1	67.0245	21739.2	324.347	8.34139	1.83e-19	1.54e-17	76268	1827.16	2522.96	435.547	0.172634	-2.53422	0.000230408	0.00398	236350	369.755	521.814	65.6377	0.125788	-2.99094	0.000686346	0.0102482
gi|67525307|ref|XP_660715.1| hypothetical protein AN3111.2 [Aspergillus nidulans FGSC A4] &gt;gi|40744506|gb|EAA63682.1| hypothetical protein AN3111.2 [Aspergillus nidulans FGSC A4] &gt;gi|259485939|tpe|CBF83386.1| TPA: conserved hypothetical protein [Aspergillus nidulans FGSC A4] (model%: 47, hit%: 32, score: 122, %id: 13) [Aspergillus nidulans FGSC A4]	gi|384483389|gb|EIE75569.1| hypothetical protein RO3G_00273 [Rhizopus oryzae RA 99-880] (model%: 62, hit%: 44, score: 282, %id: 29) [Rhizopus delemar RA 99-880]	51888	2119.76	354.635	3884.89	10.9546	3.45347	1.11e-37	8.89e-35	337834	127.609	160.186	95.0311	0.593254	-0.753279	0.156451	0.361136	51888	400.821	30.2001	771.443	25.5444	4.67493	4.37e-08	8.66e-07	337834	828.377	100.749	1556	15.4443	3.94901	5.23e-10	1.45e-08	51888	105.705	143.762	29.5918	0.205839	-2.28041	2.78e-10	1.34e-08	337834	284.146	376.892	98.6531	0.261754	-1.93371	0.000114049	0.00216164
gi|328768456|gb|EGF78502.1| expressed protein [Batrachochytrium dendrobatidis JAM81] (model%: 49, hit%: 55, score: 220, %id: 19) [Batrachochytrium dendrobatidis JAM81]	gi|384484629|gb|EIE76809.1| hypothetical protein RO3G_01513 [Rhizopus oryzae RA 99-880] (model%: 93, hit%: 18, score: 573, %id: 41) [Rhizopus delemar RA 99-880]	295572	5746.2	1501.18	9991.22	6.65559	2.73457	8e-37	5.97e-34	120368	447.699	735.062	160.335	0.218125	-2.19677	6.94e-16	4.84e-14	295572	1820.87	237.937	3403.8	14.3054	3.83849	7.81e-06	9.7e-05	120368	1371.55	198.621	2544.49	12.8108	3.67928	0.000768493	0.00530073	295572	950.1	1308.53	233.232	0.178239	-2.48811	3.16e-35	5.16e-33	120368	742.879	1017.05	194.54	0.191279	-2.38625	2.54e-29	3.5e-27
gi|19115758|ref|NP_594846.1| transcription factor Hsf1 [Schizosaccharomyces pombe 972h-] &gt;gi|1708318|sp|Q02953|HSF_SCHPO RecName: Full=Heat shock factor protein; Short=HSF; AltName: Full=Heat shock transcription factor; Short=HSTF &gt;gi|1204196|emb|CAA93546.1| transcription factor Hsf1 [Schizosaccharomyces pombe] (model%: 34, hit%: 28, score: 492, %id: 49) [Schizosaccharomyces pombe 972h-]	gi|384484209|gb|EIE76389.1| hypothetical protein RO3G_01093 [Rhizopus oryzae RA 99-880] (model%: 66, hit%: 63, score: 847, %id: 49) [Rhizopus delemar RA 99-880]	250827	7957.01	2260.72	13653.3	6.03934	2.59439	4.41e-35	3.07e-32	244019	2365.46	1238.04	3492.88	2.8213	1.49636	0.420348	0.674947	250827	6066.55	874.857	11258.2	12.8687	3.68579	4.85e-48	1.78e-45	244019	5296.62	833.83	9759.4	11.7043	3.54897	7.71e-45	2.46e-42	250827	1705.44	2129.91	856.513	0.402136	-1.31424	2.7e-07	8.84e-06	244019	1542.3	1905.31	816.271	0.428418	-1.22291	3.16e-07	1.03e-05
gi|328768456|gb|EGF78502.1| expressed protein [Batrachochytrium dendrobatidis JAM81] (model%: 48, hit%: 48, score: 203, %id: 24) [Batrachochytrium dendrobatidis JAM81]	gi|384495493|gb|EIE85984.1| hypothetical protein RO3G_10694 [Rhizopus oryzae RA 99-880] (model%: 81, hit%: 82, score: 990, %id: 55) [Rhizopus delemar RA 99-880]	237778	4646.83	1267.26	8026.41	6.33367	2.66304	4.25e-34	2.77e-31	204219	479.572	758.339	200.806	0.264797	-1.91704	1.37e-16	9.96e-15	237778	2316.23	399.259	4233.2	10.6027	3.40635	1.82e-28	2.88e-26	204219	2321.88	403.325	4240.43	10.5137	3.3942	3.48e-27	5.07e-25	237778	973.885	1265.29	391.082	0.309086	-1.69392	6.13e-19	5.74e-17	204219	974.773	1264.65	395.02	0.312356	-1.67874	9.52e-19	8.89e-17
no:501576 RGD1564534_predicted, LOC501576; similar to CHCHD4 protein (predicted) (model%: 30, hit%: 33, score: 121, %id: 30) [&nbsp;Rattus norvegicus]	no:501576 RGD1564534_predicted, LOC501576; similar to CHCHD4 protein (predicted) (model%: 31, hit%: 33, score: 133, %id: 32) [&nbsp;Rattus norvegicus]	293907	788.687	99.0102	1478.36	14.9314	3.90028	1.25e-33	7.68e-31	335359	18.0776	29.0483	7.10691	0.244659	-2.03116	0.0156956	0.0695164	293907	253.044	125.906	380.183	3.01959	1.59435	1.58e-05	0.000180752	335359	195.027	114.898	275.155	2.39477	1.25989	0.00161789	0.00985371	293907	87.8999	70.1394	123.421	1.75965	0.815289	0.0868135	0.384188	335359	80.2593	64.0894	112.599	1.7569	0.813034	0.0644404	0.322778
gi|327302644|ref|XP_003236014.1| MFS peptide transporter [Trichophyton rubrum CBS 118892] &gt;gi|326461356|gb|EGD86809.1| MFS peptide transporter [Trichophyton rubrum CBS 118892] (model%: 93, hit%: 95, score: 1367, %id: 43) [Trichophyton rubrum CBS 118892]	gi|384495638|gb|EIE86129.1| hypothetical protein RO3G_10840 [Rhizopus oryzae RA 99-880] (model%: 94, hit%: 95, score: 1920, %id: 60) [Rhizopus delemar RA 99-880]	230808	4628.19	1303.24	7953.14	6.1026	2.60943	1.11e-32	6.46e-30	293238	1557.7	446.672	2668.73	5.9747	2.57887	1.69e-41	7.78e-39	230808	6801.94	1539.4	12064.5	7.8371	2.97032	0.000543954	0.00394608	293238	6799.45	1537.49	12061.4	7.84484	2.97174	0.000538216	0.00391642	230808	1213.88	1067.28	1507.07	1.41206	0.497802	0.0548705	0.292536	293238	1213.02	1066.93	1505.21	1.41079	0.496506	0.0557665	0.29581
lma:LmjF35.0520 proteophosphoglycan ppg4 (model%: 62, hit%: 1, score: 187, %id: 34) [&nbsp;Leishmania major strain Friedlin]	gi|384491875|gb|EIE83071.1| hypothetical protein RO3G_07776 [Rhizopus oryzae RA 99-880] (model%: 53, hit%: 58, score: 351, %id: 64) [Rhizopus delemar RA 99-880]	14235	726.411	138.942	1313.88	9.45629	3.24127	4.64e-31	2.55e-28	9284	672.706	67.263	1278.15	19.0022	4.2481	1.01e-17	8.14e-16	14235	1435.79	121.941	2749.63	22.5489	4.49498	1.34e-56	7.57e-54	9284	1436.14	124.744	2747.54	22.0255	4.4611	5.32e-56	2.93e-53	14235	121.356	122.48	119.108	0.972472	-0.040272	0.82271	0.96639	9284	125.152	126.805	121.846	0.96089	-0.0575569	0.780607	0.951996
gi|320039609|gb|EFW21543.1| linoleate diol synthase [Coccidioides posadasii str. Silveira] (model%: 73, hit%: 46, score: 959, %id: 28) [Coccidioides posadasii str. Silveira]	gi|384493042|gb|EIE83533.1| hypothetical protein RO3G_08238 [Rhizopus oryzae RA 99-880] (model%: 97, hit%: 98, score: 2179, %id: 59) [Rhizopus delemar RA 99-880]	237561	9694.76	3033.36	16356.2	5.3921	2.43085	7.37e-31	3.85e-28	309833	31242.8	8680.54	53805.1	6.19836	2.63189	1.75e-56	1.29e-53	237561	17154.7	10688.3	23621.2	2.21	1.14405	2.04e-05	0.000226364	309833	17485	10887.9	24082.1	2.21183	1.14524	1.61e-05	0.000183522	237561	8511.12	7536.62	10460.1	1.3879	0.472907	0.000480617	0.00748065	309833	8664.02	7668.23	10655.6	1.38958	0.474645	0.000369243	0.00595766
gi|342319551|gb|EGU11499.1| CAMK/CAMKL/Kin4 protein kinase [Rhodotorula glutinis ATCC 204091] (model%: 90, hit%: 82, score: 1069, %id: 12) [Rhodotorula glutinis ATCC 204091]	gi|384493880|gb|EIE84371.1| hypothetical protein RO3G_09081 [Rhizopus oryzae RA 99-880] (model%: 84, hit%: 99, score: 1344, %id: 31) [Rhizopus delemar RA 99-880]	242602	5158.34	1602.65	8714.03	5.43728	2.44289	1.13e-30	5.63e-28	107835	1268.85	1092.19	1445.51	1.3235	0.404357	0.0826341	0.234049	242602	2754.32	1839.27	3669.37	1.99501	0.996399	0.00252578	0.0142225	107835	2772.38	1864.14	3680.62	1.97443	0.981437	0.00244837	0.0138766	242602	1718.9	1678.18	1800.35	1.0728	0.101379	0.717226	0.932175	107835	1743.91	1703.56	1824.62	1.07107	0.0990476	0.722372	0.933473
	gi|384487744|gb|EIE79924.1| hypothetical protein RO3G_04629 [Rhizopus oryzae RA 99-880] (model%: 89, hit%: 96, score: 611, %id: 54) [Rhizopus delemar RA 99-880]	248021	3687.26	1099.35	6275.17	5.70808	2.51301	2.54e-30	1.21e-27	217314	210.337	339.724	80.9498	0.238281	-2.06926	1.66e-11	7.42e-10	248021	1381.39	207.315	2555.47	12.3265	3.62369	1.5e-14	7.59e-13	217314	1005.72	150.173	1861.28	12.3942	3.6316	9.95e-17	6.46e-15	248021	685.045	926.033	203.068	0.219288	-2.1891	1.78e-26	2.22e-24	217314	520.402	707.038	147.13	0.208093	-2.2647	2.84e-24	3.29e-22
gi|58259789|ref|XP_567307.1| L-aminoadipate-semialdehyde dehydrogenase [Cryptococcus neoformans var. neoformans JEC21] &gt;gi|134116698|ref|XP_773021.1| hypothetical protein CNBJ2970 [Cryptococcus neoformans var. neoformans B-3501A] &gt;gi|50255641|gb|EAL18374.1| hypothetical protein CNBJ2970 [Cryptococcus neoformans var. neoformans B-3501A] &gt;gi|57229357|gb|AAW45790.1| L-aminoadipate-semialdeh…	gi|384487682|gb|EIE79862.1| hypothetical protein RO3G_04567 [Rhizopus oryzae RA 99-880] (model%: 98, hit%: 98, score: 2680, %id: 43) [Rhizopus delemar RA 99-880]	265453	4278.49	1324.94	7232.05	5.4584	2.44848	5.45e-30	2.47e-27	265330	3740.6	2982.89	4498.31	1.50804	0.592675	0.000434041	0.0037914	265453	3768.78	1464.49	6073.07	4.14688	2.05203	8.26e-11	2.6e-09	265330	3331.23	1431.89	5230.56	3.6529	1.86904	7.26e-09	1.68e-07	265453	2239.19	2641.89	1433.78	0.542709	-0.881748	1.54e-05	0.000357807	265330	2193.13	2588.76	1401.88	0.541529	-0.884891	7.78e-05	0.00154382
	gi|384498269|gb|EIE88760.1| hypothetical protein RO3G_13471 [Rhizopus oryzae RA 99-880] (model%: 98, hit%: 98, score: 502, %id: 58) [Rhizopus delemar RA 99-880]	241426	4789.26	1514.2	8064.33	5.3258	2.413	8.64e-30	3.76e-27	252410	252.026	323.327	180.724	0.558952	-0.839204	0.00520361	0.0293335	241426	1681.95	418.037	2945.86	7.04688	2.81699	6.98e-05	0.000679544	252410	766.886	179.301	1354.47	7.55419	2.91728	0.00067526	0.00475598	241426	981.243	1267.15	409.437	0.323118	-1.62987	7.4e-06	0.000185899	252410	465.745	610.782	175.671	0.287616	-1.79778	0.000142324	0.00262304
gi|328873065|gb|EGG21432.1| WD40 repeat-containing protein [Dictyostelium fasciculatum] (model%: 80, hit%: 46, score: 205, %id: 9) [Dictyostelium fasciculatum]	gi|384494920|gb|EIE85411.1| hypothetical protein RO3G_10121 [Rhizopus oryzae RA 99-880] (model%: 83, hit%: 36, score: 652, %id: 48) [Rhizopus delemar RA 99-880]	280907	2948.78	882.467	5015.09	5.68304	2.50666	2.09e-29	8.74e-27	230240	964.173	545.683	1382.66	2.53382	1.34132	8.95e-12	4.16e-10	280907	1414.42	680.447	2148.39	3.15732	1.6587	0.000168528	0.0014591	230240	898.041	639.653	1156.43	1.8079	0.854314	0.00140812	0.00876523	280907	787.9	848.687	666.327	0.785127	-0.349003	0.0638431	0.32095	230240	636.908	642.198	626.328	0.975287	-0.036101	0.817676	0.965034
gi|315040926|ref|XP_003169840.1| peptide transporter PTR2-A [Arthroderma gypseum CBS 118893] &gt;gi|311345802|gb|EFR05005.1| peptide transporter PTR2-A [Arthroderma gypseum CBS 118893] (model%: 91, hit%: 90, score: 1274, %id: 41) [Arthroderma gypseum CBS 118893]	gi|384496958|gb|EIE87449.1| hypothetical protein RO3G_12160 [Rhizopus oryzae RA 99-880] (model%: 98, hit%: 98, score: 1912, %id: 81) [Rhizopus delemar RA 99-880]	285937	2650.74	762.421	4539.06	5.95348	2.57373	3.89e-29	1.56e-26	46263	862.129	463.294	1260.96	2.72174	1.44453	3.42e-13	1.81e-11	285937	3565.76	567.354	6564.16	11.5698	3.53229	5.48e-10	1.51e-08	46263	2924.31	492.772	5355.85	10.8688	3.44212	6.35e-09	1.48e-07	285937	701.195	774.071	555.443	0.717561	-0.478827	0.0888192	0.38975	46263	608.11	670.976	482.379	0.718921	-0.476095	0.135468	0.493149
	gi|384496024|gb|EIE86515.1| hypothetical protein RO3G_11226 [Rhizopus oryzae RA 99-880] (model%: 38, hit%: 36, score: 174, %id: 20) [Rhizopus delemar RA 99-880]	259940	713.056	141.979	1284.13	9.04454	3.17705	8.68e-29	3.35e-26	301995	838.22	179.017	1497.42	8.3647	3.06431	4.9e-05	0.000595497	259940	863.253	84.0619	1642.44	19.5385	4.28825	8.96e-07	1.38e-05	301995	424.419	68.1495	780.69	11.4555	3.51797	0.000491967	0.00364334	259940	123.514	144.107	82.3278	0.571294	-0.807694	0.0159177	0.123484	301995	99.2081	115.432	66.7601	0.578349	-0.789988	0.126507	0.476354
ath:At2g45000 T14P1.20; expressed protein (model%: 59, hit%: 7, score: 92, %id: 38) [&nbsp;Arabidopsis thaliana]	ath:At2g45000 T14P1.20; expressed protein (model%: 59, hit%: 7, score: 92, %id: 38) [&nbsp;Arabidopsis thaliana]	289166	1218.59	321.628	2115.56	6.57766	2.71757	1.16e-28	4.33e-26	339246	97.9207	118.012	77.83	0.659512	-0.60053	0.116601	0.295595	289166	1093.1	244.019	1942.18	7.95917	2.99262	7.27e-06	9.09e-05	339246	1093.1	244.019	1942.18	7.95917	2.99262	7.27e-06	9.09e-05	289166	259.053	269.343	238.474	0.885392	-0.175611	0.639081	0.908286	339246	259.053	269.343	238.474	0.885392	-0.175611	0.639081	0.908286
gi|5921754|sp|Q12632|CHS1_RHIRA RecName: Full=Chitin synthase 1; AltName: Full=Chitin-UDP acetyl-glucosaminyl transferase 1; AltName: Full=Class-II chitin synthase 1 &gt;gi|1449233|emb|CAA67797.1| chitin synthase [Mucor circinelloides] (model%: 97, hit%: 97, score: 3671, %id: 80) [Mucor racemosus]	gi|5921754|sp|Q12632|CHS1_MUCCL RecName: Full=Chitin synthase 1; AltName: Full=Chitin-UDP acetyl-glucosaminyl transferase 1; AltName: Full=Class-II chitin synthase 1 &gt;gi|1449233|emb|CAA67797.1| chitin synthase [Mucor circinelloides] (model%: 98, hit%: 97, score: 3671, %id: 80) [Mucor circinelloides f. lusitanicus]	234797	4511.97	1515.81	7508.13	4.95321	2.30836	1.64e-27	5.89e-25	141283	336.821	460.451	213.191	0.463004	-1.1109	0.019509	0.0820824	234797	1607.33	281.12	2933.54	10.4352	3.38339	7.43e-08	1.4e-06	141283	1636.11	284.697	2987.53	10.4937	3.39145	2.97e-08	6.06e-07	234797	885.848	1191	275.554	0.231365	-2.11176	5.04e-08	1.84e-06	141283	892.91	1199.84	279.049	0.232572	-2.10425	6.02e-08	2.19e-06
gi|71006100|ref|XP_757716.1| hypothetical protein UM01569.1 [Ustilago maydis 521] &gt;gi|46097076|gb|EAK82309.1| hypothetical protein UM01569.1 [Ustilago maydis 521] (model%: 77, hit%: 71, score: 1256, %id: 16) [Ustilago maydis 521]	gi|384496631|gb|EIE87122.1| hypothetical protein RO3G_11833 [Rhizopus oryzae RA 99-880] (model%: 93, hit%: 93, score: 4306, %id: 72) [Rhizopus delemar RA 99-880]	232867	2397.34	729.581	4065.11	5.57184	2.47815	1.79e-27	6.24e-25	196870	607.47	616.562	598.379	0.970509	-0.0431869	0.82052	0.949772	232867	2120.44	1054.89	3185.99	3.02021	1.59465	0.013112	0.0540914	196870	1895.12	988.513	2801.72	2.83428	1.50298	0.0243126	0.0878534	232867	895.041	826.138	1032.85	1.25021	0.322173	0.0997795	0.416991	196870	834.033	767.115	967.868	1.2617	0.335367	0.0609598	0.313202
gi|254566155|ref|XP_002490188.1| Multidrug transporter of the major facilitator superfamily [Komagataella pastoris GS115] &gt;gi|238029984|emb|CAY67907.1| Multidrug transporter of the major facilitator superfamily [Komagataella pastoris GS115] &gt;gi|328350586|emb|CCA36986.1| Uncharacterized transporter YBR043C [Komagataella pastoris CBS 7435] (model%: 81, hit%: 85, score: 732, %id: 24) [Komagata…	gi|384500391|gb|EIE90882.1| hypothetical protein RO3G_15593 [Rhizopus oryzae RA 99-880] (model%: 87, hit%: 96, score: 1696, %id: 60) [Rhizopus delemar RA 99-880]	256016	287.54	546.052	29.0286	0.0531608	-4.23349	9.56e-27	3.22e-24	233970	240.188	431.619	48.7571	0.112963	-3.14608	1.77e-23	2.19e-21	256016	283.509	548.626	18.3931	0.0335258	-4.89858	4.63e-31	9.02e-29	233970	309.564	602.829	16.2999	0.0270389	-5.20882	7.49e-35	1.79e-32	256016	558.332	568.829	537.339	0.944642	-0.0821607	0.539807	0.867852	233970	578.02	571.889	590.282	1.03216	0.0456683	0.792786	0.956738
gi|345565753|gb|EGX48701.1| hypothetical protein AOL_s00079g340 [Arthrobotrys oligospora ATCC 24927] (model%: 49, hit%: 17, score: 207, %id: 16) [Arthrobotrys oligospora ATCC 24927]		291410	3262.04	800.829	5723.26	7.14667	2.83727	2.42e-26	7.9e-24									291410	914.855	148.92	1680.79	11.2865	3.49653	0.0067463	0.031765									291410	437.312	583.014	145.907	0.250264	-1.99848	0.0186242	0.139091
gi|147864791|emb|CAN84059.1| hypothetical protein VITISV_036456 [Vitis vinifera] (model%: 63, hit%: 44, score: 239, %id: 15) [Vitis vinifera]	gi|384497256|gb|EIE87747.1| hypothetical protein RO3G_12458 [Rhizopus oryzae RA 99-880] (model%: 99, hit%: 100, score: 511, %id: 68) [Rhizopus delemar RA 99-880]	247363	1183.11	329.161	2037.05	6.18862	2.62962	3.15e-26	9.95e-24	115185	353.19	309.141	397.24	1.28498	0.361744	0.736794	0.900134	247363	1553.6	1782.49	1324.72	0.743187	-0.428203	0.251137	0.479348	115185	1581.32	1829.9	1332.73	0.728305	-0.457385	0.222226	0.440471	247363	851.693	404.286	1746.51	4.31998	2.11103	1.01e-18	9.39e-17	115185	870.718	409.596	1792.96	4.37739	2.13007	3.32e-20	3.37e-18
i:DDB0189573 hypothetical protein (model%: 58, hit%: 13, score: 96, %id: 27) [&nbsp;Dictyostelium discoideum]		65484	3931.96	1342.24	6521.68	4.85881	2.2806	5.41e-26	1.66e-23									65484	1651.78	583.409	2720.15	4.66251	2.22111	0.000521739	0.00382777									65484	957.883	1151.02	571.607	0.496609	-1.00982	2.13e-08	8.3e-07
gi|1705803|sp|P50325|CDA_MUCRO RecName: Full=Chitin deacetylase; Flags: Precursor (model%: 86, hit%: 87, score: 1360, %id: 65) [Amylomyces rouxii]	gi|1705803|sp|P50325|CDA_MUCRO RecName: Full=Chitin deacetylase; Flags: Precursor (model%: 86, hit%: 87, score: 1360, %id: 65) [Amylomyces rouxii]	211482	5384.58	1887.79	8881.37	4.70465	2.23409	2.33e-25	6.94e-23	339241	2193.89	1533.56	2854.23	1.86118	0.896216	7.83e-06	0.000123846	211482	3997.47	1246.65	6748.29	5.41312	2.43646	8.72e-12	3.14e-10	339241	3997.47	1246.65	6748.29	5.41312	2.43646	8.72e-12	3.14e-10	211482	1860.53	2180.45	1220.69	0.559834	-0.83693	0.000126264	0.00235265	339241	1860.53	2180.45	1220.69	0.559834	-0.83693	0.000126264	0.00235265
gi|340378667|ref|XP_003387849.1| PREDICTED: f-box/LRR-repeat protein 2-like [Amphimedon queenslandica] (model%: 72, hit%: 50, score: 180, %id: 13) [Amphimedon queenslandica]	gi|384492890|gb|EIE83381.1| hypothetical protein RO3G_08086 [Rhizopus oryzae RA 99-880] (model%: 95, hit%: 97, score: 607, %id: 43) [Rhizopus delemar RA 99-880]	11003	1242.46	131.252	2353.68	17.9325	4.16451	2.57e-25	7.45e-23	246632	630.4	255.246	1005.55	3.93956	1.97803	0.00425855	0.0249776	11003	1759.29	212.953	3305.63	15.5228	3.95632	0.00511544	0.0253037	246632	1604.7	167.296	3042.11	18.184	4.1846	0.000598098	0.00428238	11003	204.362	202.305	208.478	1.03051	0.0433641	0.467912	0.83289	246632	172.92	177.466	163.826	0.923139	-0.115379	1	1
e:114833 mitfb; microphthalmia-associated transcription factor b (model%: 23, hit%: 16, score: 170, %id: 46) [&nbsp;Danio rerio]	gi|384489767|gb|EIE80989.1| hypothetical protein RO3G_05694 [Rhizopus oryzae RA 99-880] (model%: 96, hit%: 91, score: 581, %id: 39) [Rhizopus delemar RA 99-880]	233155	450.582	85.3086	815.855	9.56357	3.25755	4.12e-25	1.16e-22	51046	421.54	29.5438	813.535	27.5366	4.78328	3.56e-08	9.44e-07	233155	423.85	21.2731	826.427	38.8485	5.27979	1.57e-14	7.91e-13	51046	553.56	31.1666	1075.95	34.5227	5.10947	3.96e-13	1.75e-11	233155	39.5111	48.8561	20.8213	0.426177	-1.23048	0.390768	0.783101	51046	59.6125	74.169	30.4993	0.411213	-1.28204	0.150814	0.519908
gi|331212813|ref|XP_003307676.1| hypothetical protein PGTG_00626 [Puccinia graminis f. sp. tritici CRL 75-36-700-3] &gt;gi|309298079|gb|EFP74670.1| hypothetical protein PGTG_00626 [Puccinia graminis f. sp. tritici CRL 75-36-700-3] (model%: 62, hit%: 86, score: 359, %id: 19) [Puccinia graminis f. sp. tritici CRL 75-36-700-3]	gi|384498198|gb|EIE88689.1| hypothetical protein RO3G_13400 [Rhizopus oryzae RA 99-880] (model%: 62, hit%: 60, score: 639, %id: 40) [Rhizopus delemar RA 99-880]	75368	1217.18	363.599	2070.75	5.69517	2.50974	1.09e-24	2.99e-22	248894	344.559	197.313	491.805	2.49252	1.3176	0.000541758	0.00459035	75368	811.136	356.962	1265.31	3.54467	1.82565	1.97e-11	6.61e-10	248894	655.664	292.451	1018.88	3.48392	1.80071	2.39e-10	6.89e-09	75368	338.126	332.539	349.301	1.05041	0.0709495	0.997546	1	248894	272.95	266.291	286.266	1.07501	0.104353	0.717949	0.932448
cne:CNG02850 serine/threonine protein kinase MST4 (model%: 94, hit%: 54, score: 1170, %id: 77) [&nbsp;Cryptococcus neoformans var. neoformans JEC21]	gi|384497186|gb|EIE87677.1| hypothetical protein RO3G_12388 [Rhizopus oryzae RA 99-880] (model%: 99, hit%: 100, score: 1376, %id: 73) [Rhizopus delemar RA 99-880]	286219	6511.15	2438.64	10583.7	4.33998	2.11769	1.25e-24	3.35e-22	249201	973.585	1259.74	687.432	0.545694	-0.873837	0.00706809	0.0374483	286219	2805.23	976.143	4634.31	4.74757	2.24719	0.00112832	0.00731944	249201	3293.53	1102.32	5484.73	4.97561	2.31487	0.000295333	0.00235592	286219	1629.21	1965.79	956.04	0.486339	-1.03997	0.000838048	0.0122314	249201	1849.28	2234.03	1079.8	0.483341	-1.04889	3.87e-11	2e-09
gi|255710527|ref|XP_002551547.1| KLTH0A02024p [Lachancea thermotolerans] &gt;gi|238932924|emb|CAR21105.1| KLTH0A02024p [Lachancea thermotolerans] (model%: 95, hit%: 87, score: 805, %id: 27) [Lachancea thermotolerans CBS 6340]	gi|384488424|gb|EIE80604.1| hypothetical protein RO3G_05309 [Rhizopus oryzae RA 99-880] (model%: 99, hit%: 98, score: 1756, %id: 68) [Rhizopus delemar RA 99-880]	241887	1424.3	425.399	2423.19	5.69629	2.51002	1.28e-24	3.35e-22	199685	2941.7	553.139	5330.27	9.6364	3.26849	7.77e-13	3.96e-11	241887	2654.79	3593.23	1716.36	0.477664	-1.06593	5.07e-06	6.57e-05	199685	2654.79	3593.23	1716.36	0.477664	-1.06593	5.07e-06	6.57e-05	241887	1600.95	641.02	3520.81	5.49252	2.45747	1.47e-36	2.47e-34	199685	1600.95	641.02	3520.81	5.49252	2.45747	1.47e-36	2.47e-34
gi|342319250|gb|EGU11200.1| Enzyme activator [Rhodotorula glutinis ATCC 204091] (model%: 54, hit%: 39, score: 445, %id: 20) [Rhodotorula glutinis ATCC 204091]	gi|384499880|gb|EIE90371.1| hypothetical protein RO3G_15082 [Rhizopus oryzae RA 99-880] (model%: 97, hit%: 100, score: 1784, %id: 53) [Rhizopus delemar RA 99-880]	237437	2449.82	846.71	4052.93	4.78667	2.25902	1.34e-24	3.41e-22	205248	108.612	144.232	72.9924	0.506077	-0.98257	0.0117447	0.0558041	237437	718.973	200.999	1236.95	6.15401	2.62153	0.000384993	0.00296897	205248	546.555	161.988	931.122	5.74809	2.52308	0.0049857	0.0247844	237437	455.577	584.923	196.885	0.3366	-1.57089	0.00814896	0.0751876	205248	360.249	461.052	158.644	0.344092	-1.53913	0.00747937	0.0706509
		247818	24714.2	66.5369	49361.8	741.871	9.53502	1.77e-24	4.4e-22									247818	15844	65.6662	31622.4	481.563	8.91158	4.09e-12	1.56e-10									247818	458.003	654.868	64.2723	0.0981454	-3.34893	1.87e-12	1.08e-10
gi|353244496|emb|CCA75876.1| hypothetical protein PIIN_09872 [Piriformospora indica DSM 11827] (model%: 66, hit%: 76, score: 220, %id: 22) [Piriformospora indica DSM 11827]	gi|384496584|gb|EIE87075.1| hypothetical protein RO3G_11786 [Rhizopus oryzae RA 99-880] (model%: 91, hit%: 92, score: 394, %id: 20) [Rhizopus delemar RA 99-880]	232940	2589.95	903.633	4276.26	4.7323	2.24254	2.08e-24	5.04e-22	84470	2153.42	1034.71	3272.14	3.16237	1.66101	1.81e-20	1.88e-18	232940	2374.48	1245.58	3503.38	2.81264	1.49193	7.58e-10	2.05e-08	84470	2991.72	1589.02	4394.43	2.76551	1.46754	9.24e-10	2.46e-08	232940	1098.62	1038.12	1219.64	1.17486	0.232489	0.169931	0.552733	84470	1358.28	1259.4	1556.06	1.23556	0.305161	0.0584281	0.304573
gi|331245328|ref|XP_003335301.1| hypothetical protein PGTG_17081 [Puccinia graminis f. sp. tritici CRL 75-36-700-3] &gt;gi|309314291|gb|EFP90882.1| hypothetical protein PGTG_17081 [Puccinia graminis f. sp. tritici CRL 75-36-700-3] (model%: 62, hit%: 51, score: 437, %id: 18) [Puccinia graminis f. sp. tritici CRL 75-36-700-3]	gi|384499880|gb|EIE90371.1| hypothetical protein RO3G_15082 [Rhizopus oryzae RA 99-880] (model%: 70, hit%: 78, score: 714, %id: 31) [Rhizopus delemar RA 99-880]	244312	1272.12	382.994	2161.24	5.64302	2.49647	2.24e-24	5.32e-22	316418	97.1353	82.1665	112.104	1.36435	0.448215	0.417547	0.671873	244312	413.447	195.53	631.363	3.22898	1.69108	0.184747	0.388945	316418	413.346	195.944	630.747	3.21902	1.68662	0.187734	0.393198	244312	247.911	276.032	191.668	0.694368	-0.526228	0.546438	0.871389	316418	250.196	279.253	192.083	0.687844	-0.539847	0.533348	0.864099
	gi|384485632|gb|EIE77812.1| hypothetical protein RO3G_02516 [Rhizopus oryzae RA 99-880] (model%: 60, hit%: 63, score: 126, %id: 77) [Rhizopus delemar RA 99-880]	235254	1545.37	501.643	2589.09	5.16122	2.36771	5.18e-24	1.2e-21	64171	2274.4	454.785	4094.02	9.00211	3.17026	2.8e-63	2.57e-60	235254	672.174	159.166	1185.18	7.44619	2.8965	1.61e-06	2.31e-05	64171	1742.46	396.758	3088.17	7.7835	2.96042	1.43e-06	2.07e-05	235254	234.099	273.263	155.77	0.570038	-0.81087	0.0379378	0.228614	64171	538.927	614.252	388.278	0.632115	-0.66174	0.0270405	0.181567
gi|328852562|gb|EGG01707.1| hypothetical protein MELLADRAFT_110827 [Melampsora larici-populina 98AG31] (model%: 63, hit%: 86, score: 166, %id: 20) [Melampsora larici-populina 98AG31]	gi|384485114|gb|EIE77294.1| hypothetical protein RO3G_01998 [Rhizopus oryzae RA 99-880] (model%: 99, hit%: 100, score: 665, %id: 83) [Rhizopus delemar RA 99-880]	243156	2482.09	4108.01	856.176	0.208416	-2.26246	6.35e-24	1.44e-21	85563	5958.51	6975.61	4941.41	0.708384	-0.497397	0.00235154	0.0153449	243156	4495.34	7773.08	1217.6	0.156643	-2.67445	2.39e-29	4.06e-27	85563	4519.12	7813.82	1224.41	0.156698	-2.67394	2.36e-29	4.03e-27	243156	7413.39	7312.77	7614.63	1.04128	0.0583558	0.167639	0.549173	85563	7444.44	7339.38	7654.56	1.04294	0.0606606	0.162089	0.540559
gi|336371331|gb|EGN99670.1| hypothetical protein SERLA73DRAFT_167576 [Serpula lacrymans var. lacrymans S7.3] (model%: 82, hit%: 88, score: 1027, %id: 15) [Serpula lacrymans var. lacrymans S7.3]	gi|384494019|gb|EIE84510.1| hypothetical protein RO3G_09220 [Rhizopus oryzae RA 99-880] (model%: 99, hit%: 99, score: 3700, %id: 64) [Rhizopus delemar RA 99-880]	212705	41968	2989.4	80946.6	27.0779	4.75904	1.66e-23	3.68e-21	70811	17315.6	3274.18	31357	9.57705	3.25958	8.11e-28	1.46e-25	212705	25171.3	1678.65	48663.9	28.9898	4.85748	3.06e-06	4.19e-05	70811	21574.7	1948.16	41201.2	21.1487	4.4025	1.08e-07	1.97e-06	212705	2900.77	3529.72	1642.87	0.465438	-1.10334	0.0243002	0.167928	70811	2989.36	3530.7	1906.68	0.540028	-0.888895	0.0321017	0.205519
gi|340939176|gb|EGS19798.1| hypothetical protein CTHT_0042820 [Chaetomium thermophilum var. thermophilum DSM 1495] (model%: 96, hit%: 97, score: 458, %id: 6) [Chaetomium thermophilum var. thermophilum DSM 1495]	gi|384495039|gb|EIE85530.1| hypothetical protein RO3G_10240 [Rhizopus oryzae RA 99-880] (model%: 99, hit%: 99, score: 1802, %id: 32) [Rhizopus delemar RA 99-880]	312571	7216.48	2871.34	11561.6	4.02657	2.00955	3.52e-23	7.65e-21	339096	648.989	881.61	416.368	0.472282	-1.08228	0.0584331	0.18299	312571	2596.34	599.069	4593.62	7.66793	2.93884	1.47e-05	0.000170158	339096	2596.34	599.069	4593.62	7.66793	2.93884	1.47e-05	0.000170158	312571	1715.8	2280.3	586.795	0.257332	-1.9583	0.00345361	0.0385711	339096	1715.8	2280.3	586.795	0.257332	-1.9583	0.00345361	0.0385711
gi|195997595|ref|XP_002108666.1| hypothetical protein TRIADDRAFT_19171 [Trichoplax adhaerens] &gt;gi|190589442|gb|EDV29464.1| hypothetical protein TRIADDRAFT_19171 [Trichoplax adhaerens] (model%: 97, hit%: 97, score: 806, %id: 42) [Trichoplax adhaerens]	gi|384496044|gb|EIE86535.1| orotate phosphoribosyltransferase [Rhizopus oryzae RA 99-880] (model%: 89, hit%: 57, score: 1140, %id: 77) [Rhizopus delemar RA 99-880]	225537	2022.38	690.43	3354.34	4.85833	2.28046	4.07e-23	8.68e-21	264801	1858.31	1320.11	2396.52	1.8154	0.860288	1.26e-06	2.43e-05	225537	2438.61	1268.97	3608.26	2.84346	1.50765	8.69e-05	0.000820116	264801	2438.61	1268.97	3608.26	2.84346	1.50765	8.69e-05	0.000820116	225537	1302.42	1332.32	1242.63	0.93268	-0.100545	0.84017	0.96907	264801	1302.18	1331.96	1242.63	0.932931	-0.100158	0.839536	0.96907
gi|71020997|ref|XP_760729.1| hypothetical protein UM04582.1 [Ustilago maydis 521] &gt;gi|46100323|gb|EAK85556.1| hypothetical protein UM04582.1 [Ustilago maydis 521] (model%: 97, hit%: 61, score: 958, %id: 28) [Ustilago maydis 521]	gi|384496947|gb|EIE87438.1| hypothetical protein RO3G_12149 [Rhizopus oryzae RA 99-880] (model%: 92, hit%: 99, score: 987, %id: 33) [Rhizopus delemar RA 99-880]	226218	4264.04	1554.79	6973.28	4.48503	2.16512	5.12e-23	1.07e-20	264136	578.731	688.353	469.109	0.681495	-0.553226	0.245243	0.487412	226218	2047.07	729.64	3364.51	4.61119	2.20514	0.000180415	0.0015432	264136	1983.81	677.05	3290.57	4.86016	2.281	0.000120803	0.00109229	226218	1183.77	1418.46	714.38	0.50363	-0.989564	0.0389185	0.232438	264136	1107.44	1329.65	663.003	0.498629	-1.00396	0.0480162	0.268267
gi|75908980|ref|YP_323276.1| unnamed protein product [Anabaena variabilis ATCC 29413] &gt;gi|75702705|gb|ABA22381.1| conserved hypothetical protein [Anabaena variabilis ATCC 29413] (model%: 19, hit%: 5, score: 87, %id: 36) [Anabaena variabilis ATCC 29413]	gi|384488619|gb|EIE80799.1| hypothetical protein RO3G_05504 [Rhizopus oryzae RA 99-880] (model%: 77, hit%: 80, score: 237, %id: 17) [Rhizopus delemar RA 99-880]	289462	2968.89	1051.32	4886.46	4.64792	2.21658	5.28e-23	1.08e-20	334923	538.067	941.115	135.019	0.143467	-2.80121	6.42e-32	1.51e-29	289462	1873.48	611.296	3135.66	5.12953	2.35883	5.45e-20	4.88e-18	334923	1870.05	603.749	3136.35	5.1948	2.37707	2.65e-20	2.43e-18	289462	1054.3	1282	598.904	0.467162	-1.098	0.000178107	0.00319693	334923	1048.32	1276.75	591.456	0.463251	-1.11013	0.000224133	0.00389299
gi|347967666|ref|XP_312617.5| AGAP002347-PA [Anopheles gambiae str. PEST] &gt;gi|333468356|gb|EAA08223.5| AGAP002347-PA [Anopheles gambiae str. PEST] (model%: 98, hit%: 94, score: 1120, %id: 47) [Anopheles gambiae str. PEST]	gi|384495893|gb|EIE86384.1| hypothetical protein RO3G_11095 [Rhizopus oryzae RA 99-880] (model%: 99, hit%: 100, score: 1816, %id: 85) [Rhizopus delemar RA 99-880]	245140	916.154	252.746	1579.56	6.24959	2.64376	5.99e-23	1.2e-20	206734	148.362	165.782	130.942	0.789841	-0.340367	0.280121	0.531714	245140	609.448	293.288	925.609	3.15598	1.65809	1.48e-08	3.22e-07	206734	467.065	227.516	706.614	3.10578	1.63496	1.27e-07	2.29e-06	245140	274.165	267.62	287.254	1.07336	0.102138	0.881369	0.982051	206734	215.877	212.397	222.838	1.04916	0.0692349	1	1
gi|143354546|sp|A0JNJ5|MYL1_BOVIN RecName: Full=Myosin light chain 1/3, skeletal muscle isoform; Short=MLC1/MLC3; Short=MLC1F/MLC3F; AltName: Full=Myosin light chain alkali 1/2; Short=Myosin light chain A1/A2 (model%: 7, hit%: 12, score: 93, %id: 70) [Bos taurus]	gi|384484891|gb|EIE77071.1| hypothetical protein RO3G_01775 [Rhizopus oryzae RA 99-880] (model%: 65, hit%: 90, score: 780, %id: 58) [Rhizopus delemar RA 99-880]	240846	1796.07	603.698	2988.43	4.95022	2.30749	6.66e-23	1.31e-20	302731	187.939	307.352	68.5265	0.222958	-2.16516	6.4e-12	3.04e-10	240846	761.558	222.547	1300.57	5.84402	2.54696	2.21e-18	1.69e-16	302731	597.406	223.194	971.617	4.35324	2.12209	1.32e-11	4.56e-10	240846	411.318	507.955	218.043	0.429256	-1.22009	9.17e-09	3.73e-07	302731	357.979	427.618	218.7	0.511439	-0.967366	9e-05	0.00176717
	gi|384493013|gb|EIE83504.1| hypothetical protein RO3G_08209 [Rhizopus oryzae RA 99-880] (model%: 91, hit%: 90, score: 964, %id: 47) [Rhizopus delemar RA 99-880]	306529	821.657	226.185	1417.13	6.26536	2.6474	4.03e-22	7.8e-20	320579	39.8522	51.2212	28.4832	0.556083	-0.846627	0.114284	0.292073	306529	1200.81	502.374	1899.25	3.78055	1.9186	4.65e-13	2.03e-11	320579	18.5119	23.2257	13.798	0.594082	-0.751267	0.526792	0.752458	306529	464.332	450.447	492.102	1.09247	0.127599	0.30291	0.713284	320579	47.9394	60.5227	22.7729	0.37627	-1.41016	0.0152528	0.119505
gi|302851225|ref|XP_002957137.1| hypothetical protein VOLCADRAFT_98168 [Volvox carteri f. nagariensis] &gt;gi|300257544|gb|EFJ41791.1| hypothetical protein VOLCADRAFT_98168 [Volvox carteri f. nagariensis] (model%: 63, hit%: 25, score: 182, %id: 15) [Volvox carteri f. nagariensis]	gi|384495145|gb|EIE85636.1| hypothetical protein RO3G_10346 [Rhizopus oryzae RA 99-880] (model%: 35, hit%: 95, score: 789, %id: 76) [Rhizopus delemar RA 99-880]	15525	3565.63	1359.13	5772.12	4.24691	2.08641	6.87e-22	1.3e-19	81585	1725.02	1229.03	2221.01	1.80712	0.85369	0.0769543	0.22269	15525	1623.78	474.391	2773.16	5.84573	2.54738	7.52e-08	1.41e-06	81585	3378.77	1037.35	5720.2	5.51426	2.46317	1.06e-14	5.46e-13	15525	732.229	865.933	464.819	0.536784	-0.897586	2.89e-06	7.86e-05	81585	1504.23	1748.21	1016.28	0.581323	-0.782588	1.51e-05	0.000352453
gi|51557074|gb|AAU06307.1| NAD- and Zn-dependent alcohol dehydrogenase [Mucor circinelloides] &gt;gi|51557076|gb|AAU06308.1| NAD- and Zn-dependent alcohol dehydrogenase [Mucor circinelloides] (model%: 99, hit%: 99, score: 878, %id: 42) [Mucor circinelloides]	gi|384497039|gb|EIE87530.1| hypothetical protein RO3G_12241 [Rhizopus oryzae RA 99-880] (model%: 99, hit%: 100, score: 1342, %id: 62) [Rhizopus delemar RA 99-880]	244993	90.5662	0	181.132	Inf	Inf	7.67e-22	1.43e-19	323800	75.9571	11.1901	140.724	12.5757	3.65257	4.34e-13	2.29e-11	244993	112.629	52.2702	172.987	3.30948	1.72661	0.00990402	0.043264	323800	113.473	53.3423	173.603	3.25451	1.70244	0.0112915	0.0479376	244993	22.4013	8.03829	51.1274	6.36049	2.66914	3.71e-05	0.000792215	323800	22.7516	8.03829	52.1782	6.4912	2.69849	2.74e-05	0.00060732
gi|294887942|ref|XP_002772293.1| diacylglycerol kinase, epsilon, putative [Perkinsus marinus ATCC 50983] &gt;gi|239876368|gb|EER04109.1| diacylglycerol kinase, epsilon, putative [Perkinsus marinus ATCC 50983] (model%: 87, hit%: 99, score: 378, %id: 10) [Perkinsus marinus ATCC 50983]	gi|384484550|gb|EIE76730.1| hypothetical protein RO3G_01434 [Rhizopus oryzae RA 99-880] (model%: 96, hit%: 90, score: 1919, %id: 65) [Rhizopus delemar RA 99-880]	249145	1672.71	585.746	2759.67	4.71138	2.23615	7.87e-22	1.44e-19	252673	154.98	162.113	147.848	0.912006	-0.132885	0.754584	0.912575	249145	635.631	198.079	1073.18	5.41793	2.43774	0.00024541	0.00200713	252673	605.301	184.428	1026.17	5.56409	2.47615	0.000641788	0.00456109	249145	367.077	453.602	194.026	0.427744	-1.22518	0.000112382	0.00213371	252673	352.516	438.433	180.681	0.412107	-1.27891	0.000535275	0.00823823
gi|328859236|gb|EGG08346.1| hypothetical protein MELLADRAFT_105138 [Melampsora larici-populina 98AG31] (model%: 51, hit%: 10, score: 84, %id: 43) [Melampsora larici-populina 98AG31]	gi|384487850|gb|EIE80030.1| hypothetical protein RO3G_04735 [Rhizopus oryzae RA 99-880] (model%: 98, hit%: 100, score: 356, %id: 77) [Rhizopus delemar RA 99-880]	31630	1326.94	2207.79	446.084	0.20205	-2.30722	1.24e-21	2.23e-19	112148	3441.03	3694.99	3187.07	0.862539	-0.213338	0.398261	0.655594	31630	3739.97	6551.27	928.658	0.141752	-2.81856	6.31e-14	3.01e-12	112148	3764.96	6599.41	930.506	0.140998	-2.82625	3.39e-14	1.66e-12	31630	4709.8	3854.51	6420.37	1.66568	0.736108	9.57e-06	0.000233516	112148	4756.1	3900.39	6467.51	1.65817	0.729591	6.36e-06	0.00016223
gi|308496355|ref|XP_003110365.1| hypothetical protein CRE_05791 [Caenorhabditis remanei] &gt;gi|308243706|gb|EFO87658.1| hypothetical protein CRE_05791 [Caenorhabditis remanei] (model%: 41, hit%: 4, score: 123, %id: 28) [Caenorhabditis remanei]	gi|384491120|gb|EIE82316.1| hypothetical protein RO3G_07021 [Rhizopus oryzae RA 99-880] (model%: 39, hit%: 26, score: 239, %id: 66) [Rhizopus delemar RA 99-880]	311662	581.811	60.1188	1103.5	18.3554	4.19813	2.42e-21	4.28e-19	339338	153.008	6.87539	299.14	43.5089	5.44324	5.62e-35	1.59e-32	311662	561.084	40.2103	1081.96	26.9075	4.74993	9.81e-16	5.76e-14	339338	479.807	39.6687	919.946	23.1907	4.53547	1.23e-10	3.8e-09	311662	39.3898	39.3891	39.3913	1.00006	8.18e-05	0.691157	0.922684	339338	34.499	32.3101	38.8768	1.20324	0.266923	0.966791	1
gi|302694701|ref|XP_003037029.1| hypothetical protein SCHCODRAFT_47946 [Schizophyllum commune H4-8] &gt;gi|300110726|gb|EFJ02127.1| hypothetical protein SCHCODRAFT_47946 [Schizophyllum commune H4-8] (model%: 90, hit%: 82, score: 996, %id: 51) [Schizophyllum commune H4-8]	gi|384485189|gb|EIE77369.1| hypothetical protein RO3G_02073 [Rhizopus oryzae RA 99-880] (model%: 95, hit%: 85, score: 1552, %id: 80) [Rhizopus delemar RA 99-880]	284826	1781.31	655.985	2906.63	4.43093	2.14761	9.77e-21	1.7e-18	203194	1298.73	518.559	2078.9	4.00899	2.00324	3.22e-24	4.38e-22	284826	1955.01	603.335	3306.69	5.48069	2.45436	2.14e-21	2.31e-19	203194	1955.01	603.335	3306.69	5.48069	2.45436	2.14e-21	2.31e-19	284826	693.043	744.045	591.041	0.794362	-0.332131	0.120681	0.463449	203194	693.043	744.045	591.041	0.794362	-0.332131	0.120681	0.463449
gi|58003438|gb|AAW62235.1| chitin deacetylase 1 [Rhizopus circinans] (model%: 82, hit%: 84, score: 1461, %id: 73) [Rhizopus circinans]	gi|384502011|gb|EIE92502.1| hypothetical protein RO3G_17100 [Rhizopus oryzae RA 99-880] (model%: 93, hit%: 94, score: 1859, %id: 85) [Rhizopus delemar RA 99-880]	308710	5878.63	2424.85	9332.41	3.84866	1.94436	1.54e-20	2.64e-18	297128	2550.54	1621.07	3480.01	2.14673	1.10214	0.000783672	0.00624612	308710	6675.86	5132.75	8218.96	1.60128	0.679224	0.0028355	0.0156464	297128	6676.79	5137.53	8216.04	1.59922	0.67737	0.00290428	0.0159619	308710	3372.39	2545.82	5025.55	1.97404	0.981154	3.76e-10	1.77e-08	297128	3374.49	2546.64	5030.2	1.97523	0.982023	3.53e-10	1.67e-08
gi|302697207|ref|XP_003038282.1| hypothetical protein SCHCODRAFT_72484 [Schizophyllum commune H4-8] &gt;gi|300111979|gb|EFJ03380.1| hypothetical protein SCHCODRAFT_72484 [Schizophyllum commune H4-8] (model%: 92, hit%: 96, score: 686, %id: 19) [Schizophyllum commune H4-8]	gi|384486588|gb|EIE78768.1| hypothetical protein RO3G_03473 [Rhizopus oryzae RA 99-880] (model%: 90, hit%: 97, score: 1227, %id: 47) [Rhizopus delemar RA 99-880]	240566	1000.03	326.134	1673.93	5.13264	2.3597	3.29e-20	5.54e-18	304351	214.204	263.603	164.805	0.625202	-0.677605	0.0163125	0.0717009	240566	979.832	460.644	1499.02	3.25419	1.7023	0.10276	0.257977	304351	979.832	460.644	1499.02	3.25419	1.7023	0.10276	0.257977	240566	400.893	376.033	450.612	1.19833	0.261025	0.307714	0.717989	304351	400.893	376.033	450.612	1.19833	0.261025	0.307714	0.717989
gi|169869288|ref|XP_001841211.1| transcription factor Hsf1 [Coprinopsis cinerea okayama7#130] &gt;gi|116497746|gb|EAU80641.1| transcription factor Hsf1 [Coprinopsis cinerea okayama7#130] (model%: 47, hit%: 64, score: 594, %id: 20) [Coprinopsis cinerea okayama7#130]	gi|384502047|gb|EIE92538.1| hypothetical protein RO3G_17136 [Rhizopus oryzae RA 99-880] (model%: 86, hit%: 93, score: 1442, %id: 38) [Rhizopus delemar RA 99-880]	271316	221.278	27.8517	414.703	14.8897	3.89624	3.36e-20	5.57e-18	229818	54.3243	35.5111	73.1376	2.05957	1.04234	0.0553726	0.176894	271316	193.081	89.7418	296.421	3.30304	1.7238	1.06e-05	0.000127158	229818	184.396	95.1135	273.678	2.87738	1.52476	9.77e-05	0.000907583	271316	55.3905	39.1702	87.8312	2.2423	1.16498	0.00644887	0.0630001	229818	56.4834	38.1935	93.0631	2.43662	1.28488	0.0021416	0.0263648
gi|9651156|dbj|BAB03595.1| chitin deacetylase [Phycomyces blakesleeanus] (model%: 86, hit%: 75, score: 1183, %id: 52) [Phycomyces blakesleeanus]	gi|384486125|gb|EIE78305.1| hypothetical protein RO3G_03009 [Rhizopus oryzae RA 99-880] (model%: 92, hit%: 88, score: 1665, %id: 80) [Rhizopus delemar RA 99-880]	232617	1872.7	683.773	3061.62	4.47754	2.16271	3.59e-20	5.86e-18	239804	378.533	195.183	561.883	2.87874	1.52544	1.49e-05	0.000218829	232617	1426.19	237.959	2614.42	10.9868	3.4577	2.15e-12	8.58e-11	239804	1529.93	253.405	2806.45	11.0749	3.46923	2.9e-13	1.3e-11	232617	428.273	525.815	233.189	0.443481	-1.17306	0.000391414	0.00624674	239804	453.835	556.617	248.27	0.446034	-1.16477	0.000877304	0.01272
i:DDB0190122 hypothetical protein (model%: 74, hit%: 2, score: 186, %id: 23) [&nbsp;Dictyostelium discoideum]	i:DDB0190122 hypothetical protein (model%: 83, hit%: 2, score: 186, %id: 23) [&nbsp;Dictyostelium discoideum]	127654	1035.48	313.896	1757.07	5.59761	2.48481	4.28e-20	6.88e-18	17383	101.011	71.6192	130.403	1.82079	0.864561	0.0316419	0.117788	127654	364.464	249.036	479.893	1.92701	0.946362	0.29963	0.53711	17383	360.276	246.775	473.777	1.91988	0.941014	0.298667	0.535878	127654	235.478	231.367	243.701	1.05331	0.0749321	0.801268	0.959538	17383	233.048	228.833	241.478	1.05526	0.0775954	0.836098	0.968904
gi|76364119|sp|Q6GIK4|CLFA_STAAR RecName: Full=Clumping factor A; AltName: Full=Fibrinogen receptor A; AltName: Full=Fibrinogen-binding protein A; Flags: Precursor (model%: 17, hit%: 11, score: 100, %id: 22) [Staphylococcus aureus subsp. aureus MRSA252]	gi|384494390|gb|EIE84881.1| hypothetical protein RO3G_09591 [Rhizopus oryzae RA 99-880] (model%: 96, hit%: 95, score: 1792, %id: 55) [Rhizopus delemar RA 99-880]	246670	2914.22	1184.03	4644.42	3.92256	1.97179	9.16e-20	1.45e-17	314749	2263.58	1859.28	2667.89	1.4349	0.520955	0.00270395	0.0172326	246670	2739.72	1648.77	3830.67	2.32336	1.21621	0.0158595	0.0628924	314749	2739.13	1645.73	3832.52	2.32877	1.21957	0.0153476	0.0612596	246670	1879.46	2011.81	1614.76	0.802642	-0.317172	0.272228	0.681933	314749	1873.2	2003.91	1611.78	0.80432	-0.314159	0.278863	0.688224
gi|196012188|ref|XP_002115957.1| hypothetical protein TRIADDRAFT_29967 [Trichoplax adhaerens] &gt;gi|190581733|gb|EDV21809.1| hypothetical protein TRIADDRAFT_29967 [Trichoplax adhaerens] (model%: 96, hit%: 93, score: 1617, %id: 39) [Trichoplax adhaerens]	gi|384484475|gb|EIE76655.1| hypothetical protein RO3G_01359 [Rhizopus oryzae RA 99-880] (model%: 99, hit%: 100, score: 2479, %id: 80) [Rhizopus delemar RA 99-880]	201527	3288.47	1199.7	5377.24	4.48214	2.16419	1.43e-19	2.23e-17	249947	473.87	665.395	282.345	0.424328	-1.23675	3.11e-08	8.47e-07	201527	2048.92	1569.19	2528.65	1.61144	0.688346	0.00457081	0.0230815	249947	1558.68	1187.69	1929.66	1.62471	0.700186	0.00478497	0.0239318	201527	1310.66	1197.52	1536.95	1.28344	0.360018	0.0628343	0.317837	249947	992.788	907.562	1163.24	1.28172	0.35808	0.0806726	0.367613
aor:AO090005000959 predicted protein (model%: 95, hit%: 57, score: 717, %id: 26) [&nbsp;Aspergillus oryzae]	gi|384494347|gb|EIE84838.1| hypothetical protein RO3G_09548 [Rhizopus oryzae RA 99-880] (model%: 87, hit%: 87, score: 1142, %id: 44) [Rhizopus delemar RA 99-880]	264384	454.225	117.511	790.94	6.7308	2.75078	2.94e-19	4.52e-17	235489	27.0867	31.8142	22.3592	0.702807	-0.5088	0.547161	0.78364	264384	171.738	12.3988	331.076	26.7022	4.73889	3.42e-23	3.94e-21	235489	171.738	12.3988	331.076	26.7022	4.73889	3.42e-23	3.94e-21	264384	63.9767	89.9038	12.1225	0.134838	-2.8907	0.00220508	0.0270857	235489	63.9767	89.9038	12.1225	0.134838	-2.8907	0.00220508	0.0270857
gi|340960209|gb|EGS21390.1| hypothetical protein CTHT_0032470 [Chaetomium thermophilum var. thermophilum DSM 1495] (model%: 81, hit%: 79, score: 1089, %id: 25) [Chaetomium thermophilum var. thermophilum DSM 1495]	gi|384486810|gb|EIE78990.1| hypothetical protein RO3G_03695 [Rhizopus oryzae RA 99-880] (model%: 73, hit%: 98, score: 1914, %id: 52) [Rhizopus delemar RA 99-880]	229679	2046.35	797.823	3294.87	4.12983	2.04608	3.16e-19	4.79e-17	225353	343.795	294.286	393.304	1.33647	0.418427	0.583672	0.807885	229679	952.06	394.545	1509.58	3.82611	1.93588	1.53e-12	6.3e-11	225353	772.266	356.385	1188.15	3.33389	1.73721	5.03e-10	1.4e-08	229679	558.413	644.376	386.486	0.599784	-0.737486	3.38e-05	0.00072791	225353	484.891	552.821	349.032	0.631365	-0.663455	0.000515958	0.0079576
gi|343426038|emb|CBQ69570.1| related to Ras GTPase-activating-like protein IQGAP2 [Sporisorium reilianum SRZ2] (model%: 95, hit%: 78, score: 1982, %id: 21) [Sporisorium reilianum SRZ2]	gi|384489754|gb|EIE80976.1| hypothetical protein RO3G_05681 [Rhizopus oryzae RA 99-880] (model%: 94, hit%: 82, score: 1995, %id: 45) [Rhizopus delemar RA 99-880]	11368	16784.6	7587.45	25981.7	3.42429	1.77581	3.47e-19	5.18e-17	196990	1429.83	2259.39	600.272	0.265679	-1.91224	2.7e-06	4.86e-05	11368	6763.09	1705.8	11820.4	6.92954	2.79276	4.36e-05	0.000448301	196990	4320.08	1079.05	7561.12	7.00718	2.80883	6.58e-06	8.31e-05	11368	4836.51	6419.65	1670.22	0.260173	-1.94246	6.38e-07	1.98e-05	196990	3253.43	4351.94	1056.41	0.242746	-2.04248	5.48e-07	1.72e-05
gi|328771898|gb|EGF81937.1| hypothetical protein BATDEDRAFT_3220, partial [Batrachochytrium dendrobatidis JAM81] (model%: 89, hit%: 97, score: 831, %id: 40) [Batrachochytrium dendrobatidis JAM81]	gi|384500161|gb|EIE90652.1| hypothetical protein RO3G_15363 [Rhizopus oryzae RA 99-880] (model%: 98, hit%: 99, score: 2670, %id: 73) [Rhizopus delemar RA 99-880]	206632	1349.7	502.024	2197.38	4.37705	2.12996	3.54e-19	5.2e-17	202396	533.568	430.769	636.367	1.47728	0.562945	0.0102306	0.0501736	206632	834.194	482.39	1186	2.45859	1.29783	1.64e-06	2.35e-05	202396	1522.75	908.604	2136.89	2.35184	1.23379	8.83e-07	1.36e-05	206632	435.117	416.547	472.258	1.13375	0.181096	0.614365	0.899296	202396	851.439	832.417	889.485	1.06856	0.0956639	0.97648	1
gi|328862520|gb|EGG11621.1| hypothetical protein MELLADRAFT_102462 [Melampsora larici-populina 98AG31] (model%: 77, hit%: 67, score: 1201, %id: 41) [Melampsora larici-populina 98AG31]	gi|384496592|gb|EIE87083.1| hypothetical protein RO3G_11794 [Rhizopus oryzae RA 99-880] (model%: 95, hit%: 96, score: 3971, %id: 76) [Rhizopus delemar RA 99-880]	8201	3490.56	1498.39	5482.73	3.65908	1.87148	1.73e-18	2.51e-16	248647	2571.12	2826.95	2315.3	0.81901	-0.288047	0.0756715	0.220334	8201	1513.13	527.335	2498.93	4.73879	2.24452	5.37e-08	1.05e-06	248647	3148.01	2555.75	3740.26	1.46347	0.549389	0.024032	0.0870395	8201	1102.59	1395.78	516.202	0.369831	-1.43506	4.53e-06	0.000118279	248647	3106.48	3407.94	2503.56	0.734626	-0.444919	0.0028641	0.0334637
gi|225563080|gb|EEH11359.1| rap guanine nucleotide exchange factor 5 [Ajellomyces capsulatus G186AR] (model%: 63, hit%: 50, score: 625, %id: 17) [Ajellomyces capsulatus G186AR]	gi|384483627|gb|EIE75807.1| hypothetical protein RO3G_00511 [Rhizopus oryzae RA 99-880] (model%: 99, hit%: 96, score: 1714, %id: 55) [Rhizopus delemar RA 99-880]	235463	2332.27	926.697	3737.85	4.03352	2.01204	2.02e-18	2.89e-16	127491	427.238	290.294	564.182	1.94349	0.958646	4.89e-05	0.000594314	235463	1406.8	1068.91	1744.69	1.63221	0.706829	0.00492062	0.0245163	127491	705.733	883.376	528.089	0.597807	-0.742247	0.0860732	0.226359	235463	1021.14	1008.27	1046.87	1.03828	0.0541994	0.972634	1	127491	613.173	487.156	865.207	1.77604	0.82866	0.0914117	0.396233
gi|348516106|ref|XP_003445580.1| PREDICTED: 4-hydroxyphenylpyruvate dioxygenase-like [Oreochromis niloticus] (model%: 93, hit%: 93, score: 1238, %id: 58) [Oreochromis niloticus]	gi|384490404|gb|EIE81626.1| 4-hydroxyphenylpyruvate dioxygenase [Rhizopus oryzae RA 99-880] (model%: 98, hit%: 100, score: 1850, %id: 89) [Rhizopus delemar RA 99-880]	196215	1422.91	546.255	2299.57	4.2097	2.07372	2.09e-18	2.94e-16	202018	523.694	461.847	585.541	1.26783	0.342356	0.146787	0.345408	196215	1179.33	872.996	1485.67	1.7018	0.767065	0.00295113	0.016167	202018	1146.06	880.035	1412.09	1.60459	0.6822	0.0084284	0.0379832	196215	686.263	601.942	854.906	1.42025	0.506142	0.00851446	0.0777182	202018	677.034	584.664	861.775	1.47397	0.559704	0.00159238	0.0207641
ath:At5g07750 MBK20.21; expressed protein [KO:K06220] (model%: 29, hit%: 5, score: 139, %id: 30) [&nbsp;Arabidopsis thaliana]	gi|384490620|gb|EIE81842.1| hypothetical protein RO3G_06547 [Rhizopus oryzae RA 99-880] (model%: 95, hit%: 89, score: 531, %id: 24) [Rhizopus delemar RA 99-880]	247621	1288.4	348.257	2228.53	6.39912	2.67787	4.49e-18	6.25e-16	183019	157.615	158.227	157.002	0.992257	-0.0112137	0.996545	1	247621	840.94	191.999	1489.88	7.75983	2.95603	3.59e-10	1.02e-08	183019	691.825	162.807	1220.84	7.49869	2.90664	2.07e-08	4.36e-07	247621	274.363	317.591	187.906	0.591661	-0.757157	0.000832084	0.0121605	183019	234.12	271.522	159.315	0.586749	-0.769184	0.00105864	0.0147101
spo:SPBC1734.11 putative mitochondrial protein import protein (model%: 99, hit%: 100, score: 1295, %id: 60) [&nbsp;Schizosaccharomyces pombe]	gi|384486308|gb|EIE78488.1| hypothetical protein RO3G_03192 [Rhizopus oryzae RA 99-880] (model%: 99, hit%: 100, score: 1497, %id: 78) [Rhizopus delemar RA 99-880]	208161	2144	891.748	3396.26	3.80854	1.92924	6.81e-18	9.36e-16	244800	720.327	671.683	768.971	1.14484	0.195149	0.55484	0.789404	208161	1850.74	754.629	2946.85	3.90504	1.96534	3.68e-15	2e-13	244800	1850.74	754.629	2946.85	3.90504	1.96534	3.68e-15	2e-13	208161	907.563	991.958	738.775	0.744765	-0.425143	0.0184834	0.138358	244800	907.563	991.958	738.775	0.744765	-0.425143	0.0184834	0.138358
gi|67846046|ref|NP_001020055.1| uncharacterized protein LOC307415 [Rattus norvegicus] &gt;gi|66910941|gb|AAH98065.1| Similar to interferon-inducible GTPase [Rattus norvegicus] (model%: 41, hit%: 29, score: 270, %id: 41) [Rattus norvegicus]	gi|384485499|gb|EIE77679.1| hypothetical protein RO3G_02383 [Rhizopus oryzae RA 99-880] (model%: 100, hit%: 92, score: 603, %id: 83) [Rhizopus delemar RA 99-880]	235961	721.584	234.758	1208.41	5.14747	2.36386	8.21e-18	1.11e-15	192696	51.958	64.3727	39.5432	0.614285	-0.703019	0.162627	0.370646	235961	390.427	148.423	632.432	4.26102	2.0912	2.63e-06	3.63e-05	192696	105.251	63.0111	147.491	2.34071	1.22695	0.0964771	0.246449	235961	179.31	196.312	145.306	0.740182	-0.434049	0.0496348	0.27418	192696	67.4888	70.3477	61.7712	0.878085	-0.187568	0.708856	0.929083
gi|317151760|ref|YP_004119808.1| PAS sensor protein [Desulfovibrio aespoeensis Aspo-2] &gt;gi|316942011|gb|ADU61062.1| PAS sensor protein [Desulfovibrio aespoeensis Aspo-2] (model%: 56, hit%: 13, score: 294, %id: 29) [Desulfovibrio aespoeensis Aspo-2]	gi|384485381|gb|EIE77561.1| hypothetical protein RO3G_02265 [Rhizopus oryzae RA 99-880] (model%: 99, hit%: 100, score: 748, %id: 50) [Rhizopus delemar RA 99-880]	103167	1474.15	595.805	2352.49	3.94842	1.98128	2.45e-17	3.28e-15	210740	649.949	362.326	937.571	2.58765	1.37164	1.47e-05	0.000216008	103167	1637.43	776.188	2498.68	3.21917	1.68669	2.55e-11	8.52e-10	210740	1204.63	604.667	1804.59	2.98443	1.57746	1.23e-09	3.2e-08	103167	659.449	609.217	759.911	1.24736	0.318874	0.149625	0.518111	210740	480.673	425.043	591.932	1.39264	0.477823	0.0343927	0.214215
gi|58271434|ref|XP_572873.1| yeast yak1 [Cryptococcus neoformans var. neoformans JEC21] &gt;gi|134115142|ref|XP_773869.1| hypothetical protein CNBH3210 [Cryptococcus neoformans var. neoformans B-3501A] &gt;gi|50256497|gb|EAL19222.1| hypothetical protein CNBH3210 [Cryptococcus neoformans var. neoformans B-3501A] &gt;gi|57229132|gb|AAW45566.1| yeast yak1, putative [Cryptococcus neoformans var. neof…	gi|384494526|gb|EIE85017.1| hypothetical protein RO3G_09727 [Rhizopus oryzae RA 99-880] (model%: 90, hit%: 91, score: 2716, %id: 68) [Rhizopus delemar RA 99-880]	234989	3429.08	1173.86	5684.31	4.84242	2.27573	4.14e-17	5.47e-15	303433	348.335	292.587	404.082	1.38106	0.465781	0.0584439	0.18299	234989	1417.51	749.669	2085.35	2.7817	1.47597	1.31e-05	0.00015417	303433	1417.51	749.669	2085.35	2.7817	1.47597	1.31e-05	0.00015417	234989	834.536	884.736	734.138	0.829782	-0.269196	0.506375	0.852826	303433	834.536	884.736	734.138	0.829782	-0.269196	0.506375	0.852826
i:DDB0219986 putative protein kinase (model%: 94, hit%: 8, score: 98, %id: 21) [&nbsp;Dictyostelium discoideum]	i:DDB0219986 putative protein kinase (model%: 94, hit%: 8, score: 98, %id: 21) [&nbsp;Dictyostelium discoideum]	250284	1794.4	659.207	2929.6	4.44413	2.1519	7.14e-17	9.31e-15	243943	1009.38	586.991	1431.77	2.43917	1.28639	1.92e-11	8.51e-10	250284	2062.88	470.266	3655.49	7.77325	2.95852	0.0196382	0.0744048	243943	2034.25	467.23	3601.26	7.70769	2.9463	0.0201983	0.0759272	250284	690.783	805.939	460.472	0.571348	-0.807558	0.000104518	0.00201039	243943	680.144	791.471	457.491	0.578027	-0.790792	0.000146329	0.00268339
gi|8886889|gb|AAF80599.1|AF249299_1 cytochrome P-450 cyp509A1 [Cunninghamella elegans] (model%: 85, hit%: 97, score: 879, %id: 33) [Cunninghamella elegans]	gi|384488192|gb|EIE80372.1| hypothetical protein RO3G_05077 [Rhizopus oryzae RA 99-880] (model%: 97, hit%: 97, score: 1750, %id: 59) [Rhizopus delemar RA 99-880]	225843	1637.7	2701.6	573.801	0.212393	-2.23519	8.09e-17	1.04e-14	297442	428.338	517.215	339.461	0.656326	-0.607516	0.00571295	0.0314798	225843	2180.94	3706.29	655.59	0.176886	-2.49911	3.67e-24	4.54e-22	297442	2180.94	3706.29	655.59	0.176886	-2.49911	3.67e-24	4.54e-22	225843	2493.41	1925.21	3629.83	1.88542	0.914887	2.32e-06	6.48e-05	297442	2493.41	1925.21	3629.83	1.88542	0.914887	2.32e-06	6.48e-05
		254651	256.72	50.8104	462.63	9.10503	3.18666	9.04e-17	1.15e-14									254651	127.173	25.6893	228.657	8.90087	3.15395	0.0191921	0.0731331									254651	34.9871	39.9185	25.1241	0.629385	-0.667986	0.181038	0.571651
i:DDB0220513 hypothetical protein (model%: 25, hit%: 5, score: 179, %id: 41) [&nbsp;Dictyostelium discoideum]	gi|384489736|gb|EIE80958.1| hypothetical protein RO3G_05663 [Rhizopus oryzae RA 99-880] (model%: 89, hit%: 95, score: 880, %id: 41) [Rhizopus delemar RA 99-880]	265604	25482	12198.8	38765.2	3.17777	1.66802	9.36e-17	1.18e-14	222788	25365.3	15771.6	34959	2.21657	1.14833	3.31e-13	1.77e-11	265604	26960.8	16418.6	37503	2.28418	1.19168	0.000420999	0.00320288	222788	26963.2	16419.9	37506.6	2.28422	1.1917	0.000425084	0.00322282	265604	17523	18245	16079.1	0.881289	-0.182313	0.484852	0.841774	222788	17522.9	18244.2	16080.3	0.881394	-0.182141	0.485434	0.842091
gi|357437113|ref|XP_003588832.1| Formin 2B [Medicago truncatula] &gt;gi|355477880|gb|AES59083.1| Formin 2B [Medicago truncatula] (model%: 34, hit%: 11, score: 238, %id: 14) [Medicago truncatula]	gi|384484530|gb|EIE76710.1| hypothetical protein RO3G_01414 [Rhizopus oryzae RA 99-880] (model%: 90, hit%: 91, score: 599, %id: 29) [Rhizopus delemar RA 99-880]	245573	2430.81	1064.01	3797.61	3.56915	1.83558	9.71e-17	1.21e-14	183188	420.655	251.671	589.639	2.3429	1.22829	0.112724	0.289219	245573	2136.02	714.448	3557.59	4.9795	2.316	2.43e-07	4.16e-06	183188	530.45	221.913	838.987	3.7807	1.91865	0.00649922	0.0307993	245573	817.883	877.423	698.801	0.796424	-0.328391	0.00653411	0.0634833	183188	273.384	301.485	217.183	0.720379	-0.473172	0.0104114	0.0903471
gi|302919198|ref|XP_003052811.1| hypothetical protein NECHADRAFT_59450 [Nectria haematococca mpVI 77-13-4] &gt;gi|256733751|gb|EEU47098.1| hypothetical protein NECHADRAFT_59450 [Nectria haematococca mpVI 77-13-4] (model%: 64, hit%: 80, score: 279, %id: 19) [Nectria haematococca mpVI 77-13-4]	gi|384485859|gb|EIE78039.1| hypothetical protein RO3G_02743 [Rhizopus oryzae RA 99-880] (model%: 91, hit%: 94, score: 802, %id: 54) [Rhizopus delemar RA 99-880]	233399	12391.6	5800.69	18982.5	3.27247	1.71038	1e-16	1.23e-14	8977	7680.5	6349.35	9011.65	1.4193	0.505183	0.00204626	0.0137352	233399	13205	5684.09	20726	3.64632	1.86644	1.35e-15	7.7e-14	8977	13412.2	5742.26	21082.2	3.67141	1.87633	9.44e-16	5.56e-14	233399	7016.64	7741.01	5567.89	0.719273	-0.475389	0.00647901	0.0632417	8977	7112.56	7856.44	5624.81	0.715949	-0.482071	0.00580847	0.0579673
gi|326426785|gb|EGD72355.1| regulatory myosin light chain short version [Salpingoeca sp. ATCC 50818] (model%: 94, hit%: 90, score: 437, %id: 52) [Salpingoeca sp. ATCC 50818]	gi|384494991|gb|EIE85482.1| hypothetical protein RO3G_10192 [Rhizopus oryzae RA 99-880] (model%: 99, hit%: 100, score: 749, %id: 90) [Rhizopus delemar RA 99-880]	245537	2675.68	1200.49	4150.87	3.45764	1.78979	1.07e-16	1.3e-14	307761	352.697	483.592	221.802	0.458654	-1.12452	0.0430703	0.148196	245537	1293.73	409.81	2177.66	5.31381	2.40975	1.71e-19	1.44e-17	307761	1269.06	381.691	2156.43	5.64969	2.49817	1.24e-20	1.21e-18	245537	832.144	1047.52	401.396	0.383188	-1.38387	0.000106377	0.00203904	307761	812.14	1031.28	373.856	0.362516	-1.46388	7.5e-05	0.00149367
ehi:331.t00006 hypothetical protein (model%: 72, hit%: 13, score: 88, %id: 38) [&nbsp;Entamoeba histolytica HM-1:IMSS]	ehi:331.t00006 hypothetical protein (model%: 72, hit%: 13, score: 88, %id: 38) [&nbsp;Entamoeba histolytica HM-1:IMSS]	272733	147.722	281.847	13.5981	0.0482466	-4.37343	1.1e-16	1.31e-14	228715	710.12	1186.86	233.379	0.196635	-2.34641	4.22e-27	7.16e-25	272733	585.097	1147.49	22.6991	0.0197814	-5.65971	5.5e-48	1.98e-45	228715	585.575	1148.45	22.6991	0.019765	-5.66091	2.02e-47	6.96e-45	272733	1045.43	1006.67	1122.95	1.11551	0.157698	0.0263122	0.178034	228715	1045.51	1006.33	1123.88	1.1168	0.159377	0.0257622	0.175334
gi|302697139|ref|XP_003038248.1| hypothetical protein SCHCODRAFT_72435 [Schizophyllum commune H4-8] &gt;gi|300111945|gb|EFJ03346.1| hypothetical protein SCHCODRAFT_72435 [Schizophyllum commune H4-8] (model%: 86, hit%: 80, score: 1478, %id: 44) [Schizophyllum commune H4-8]	gi|384501059|gb|EIE91550.1| hypothetical protein RO3G_16261 [Rhizopus oryzae RA 99-880] (model%: 99, hit%: 100, score: 2499, %id: 78) [Rhizopus delemar RA 99-880]	224599	1826.89	601.031	3052.75	5.07918	2.3446	1.1e-16	1.31e-14	269815	964.009	451.353	1476.66	3.27164	1.71001	3.54e-18	2.93e-16	224599	1111.13	405.974	1816.28	4.47389	2.16153	2.59e-09	6.48e-08	269815	1077.16	402.757	1751.57	4.34893	2.12066	4.9e-07	7.9e-06	224599	546.636	621.363	397.183	0.639213	-0.64563	0.0062891	0.0617251	269815	553.463	633.179	394.031	0.622307	-0.684302	0.00551557	0.0556204
gi|375171944|gb|EFP77722.2| hypothetical protein PGTG_03678 [Puccinia graminis f. sp. tritici CRL 75-36-700-3] (model%: 97, hit%: 96, score: 438, %id: 6) [Puccinia graminis f. sp. tritici CRL 75-36-700-3]	gi|384486288|gb|EIE78468.1| hypothetical protein RO3G_03172 [Rhizopus oryzae RA 99-880] (model%: 50, hit%: 82, score: 854, %id: 48) [Rhizopus delemar RA 99-880]	128872	2603.4	449.234	4757.56	10.5904	3.40468	1.63e-16	1.91e-14	19643	186.517	153.643	219.392	1.42793	0.513929	0.0932125	0.253578	128872	725.13	145.862	1304.4	8.94267	3.16071	0.00589358	0.0284061	19643	730.904	158.039	1303.77	8.24968	3.04434	0.0136579	0.0558623	128872	285.932	357.413	142.97	0.400013	-1.32188	0.153263	0.524154	19643	278.997	341.081	154.828	0.453932	-1.13945	0.205382	0.605777
gi|71003954|ref|XP_756643.1| hypothetical protein UM00496.1 [Ustilago maydis 521] &gt;gi|1176420|gb|AAA86754.1| Hmp1 [Ustilago maydis] &gt;gi|46095715|gb|EAK80948.1| hypothetical protein UM00496.1 [Ustilago maydis 521] (model%: 96, hit%: 96, score: 167, %id: 35) [Ustilago maydis 521]	gi|384498163|gb|EIE88654.1| hypothetical protein RO3G_13365 [Rhizopus oryzae RA 99-880] (model%: 97, hit%: 85, score: 297, %id: 65) [Rhizopus delemar RA 99-880]	280909	4804.58	2264.57	7344.59	3.24326	1.69745	2.33e-16	2.7e-14	230242	725.282	1169.33	281.23	0.240504	-2.05587	0.000296869	0.00276417	280909	4223.99	3396.69	5051.3	1.48713	0.572527	0.123648	0.294754	230242	4223.99	3396.69	5051.3	1.48713	0.572527	0.123648	0.294754	280909	2532.6	2135.53	3326.75	1.55781	0.639519	0.000579329	0.00883075	230242	2532.6	2135.53	3326.75	1.55781	0.639519	0.000579329	0.00883075
gi|296818735|ref|XP_002849704.1| phoma betae P450 monooxygenase No.2 [Arthroderma otae CBS 113480] &gt;gi|238840157|gb|EEQ29819.1| phoma betae P450 monooxygenase No.2 [Arthroderma otae CBS 113480] (model%: 59, hit%: 59, score: 383, %id: 19) [Arthroderma otae CBS 113480]	gi|384483975|gb|EIE76155.1| hypothetical protein RO3G_00859 [Rhizopus oryzae RA 99-880] (model%: 93, hit%: 99, score: 1702, %id: 67) [Rhizopus delemar RA 99-880]	1786	851.533	1453.88	249.182	0.17139	-2.54464	3.15e-16	3.61e-14	87515	103.648	131.513	75.783	0.576237	-0.795265	0.0375654	0.134476	1786	877.076	1514.42	239.733	0.1583	-2.65926	4.62e-22	5.11e-20	87515	811.48	1429.65	193.31	0.135215	-2.88667	2.3e-24	2.87e-22	1786	1104.94	915.82	1483.19	1.61953	0.695571	0.0111033	0.0946044	87515	1022.67	834.016	1399.98	1.6786	0.747258	0.0119971	0.100351
gi|328712444|ref|XP_003244812.1| PREDICTED: hypothetical protein LOC100572449 [Acyrthosiphon pisum] (model%: 59, hit%: 87, score: 673, %id: 16) [Acyrthosiphon pisum]	gi|328712444|ref|XP_003244812.1| PREDICTED: hypothetical protein LOC100572449 [Acyrthosiphon pisum] (model%: 55, hit%: 83, score: 691, %id: 16) [Acyrthosiphon pisum]	143186	753.558	216.014	1291.1	5.97693	2.57941	3.44e-16	3.9e-14	197879	740.898	82.0442	1399.75	17.0609	4.09263	1.68e-35	4.87e-33	143186	1137.56	313.246	1961.87	6.26301	2.64686	0.0619386	0.177612	197879	300.266	118.381	482.15	4.07287	2.02604	0.0831732	0.220304	143186	232.772	195.847	306.623	1.56563	0.646742	0.156479	0.529459	197879	88.5115	74.8026	115.929	1.5498	0.632085	0.337124	0.740988
gi|374110559|sp|A1C3L3|FAP1_STRPA RecName: Full=Fap1 adhesin; AltName: Full=Fimbriae-associated protein Fap1; AltName: Full=Serine-rich repeat protein Fap1; Flags: Precursor (model%: 79, hit%: 95, score: 463, %id: 15) [Streptococcus parasanguinis]		114937	138418	69944.4	206892	2.95795	1.5646	5.62e-16	6.31e-14	266480	403975	259447	548504	2.11412	1.08006	1.09e-11	5.02e-10	114937	187207	157306	217108	1.38016	0.464835	0.0232473	0.0848253	266480	342704	282646	402762	1.42497	0.510934	0.013843	0.0564725	114937	146345	142582	153870	1.07917	0.109928	0.245554	0.654441	266480	261937	254657	276496	1.08576	0.118702	0.212461	0.613605
gi|372325940|gb|AEX92720.1| putative cellulase [Neocallimastix patriciarum] (model%: 29, hit%: 34, score: 201, %id: 15) [Neocallimastix patriciarum]	gi|384484233|gb|EIE76413.1| hypothetical protein RO3G_01117 [Rhizopus oryzae RA 99-880] (model%: 95, hit%: 96, score: 2257, %id: 69) [Rhizopus delemar RA 99-880]	312760	3002.72	763.143	5242.3	6.86936	2.78018	5.84e-16	6.49e-14	289661	407.012	321.851	492.172	1.52919	0.612769	0.432406	0.685712	312760	2332.53	261.135	4403.93	16.8646	4.07592	1.08e-05	0.000130088	289661	2332.53	261.135	4403.93	16.8646	4.07592	1.08e-05	0.000130088	312760	531.919	670.023	255.71	0.381644	-1.3897	9.05e-09	3.69e-07	289661	531.919	670.023	255.71	0.381644	-1.3897	9.05e-09	3.69e-07
cho:Chro.40034 myosin heavy chain (model%: 88, hit%: 55, score: 109, %id: 4) [&nbsp;Cryptosporidium hominis TU502]	gi|384497586|gb|EIE88077.1| hypothetical protein RO3G_12788 [Rhizopus oryzae RA 99-880] (model%: 97, hit%: 64, score: 403, %id: 49) [Rhizopus delemar RA 99-880]	264385	605.076	123.202	1086.95	8.82251	3.14119	6.93e-16	7.62e-14	216282	55.9387	44.039	67.8384	1.54042	0.623321	0.251671	0.494852	264385	386.197	12.5683	759.826	60.4556	5.9178	1.55e-47	5.42e-45	216282	229.621	3.92745	455.315	115.931	6.85713	1.96e-39	5.45e-37	264385	72.6601	102.832	12.3156	0.119764	-3.06173	4.24e-10	1.99e-08	216282	36.8701	53.3753	3.85987	0.0723157	-3.78955	2.97e-07	9.68e-06
gi|170092171|ref|XP_001877307.1| glycosyltransferase family 2 protein [Laccaria bicolor S238N-H82] &gt;gi|164647166|gb|EDR11410.1| glycosyltransferase family 2 protein [Laccaria bicolor S238N-H82] (model%: 96, hit%: 45, score: 1510, %id: 42) [Laccaria bicolor S238N-H82]	gi|384497145|gb|EIE87636.1| chitin synthase [Rhizopus oryzae RA 99-880] (model%: 90, hit%: 78, score: 2010, %id: 43) [Rhizopus delemar RA 99-880]	206362	184.336	28.6675	340.004	11.8603	3.56807	1.16e-15	1.26e-13	324284	8.24034	10.0746	6.40606	0.635861	-0.653217	0.608531	0.823157	206362	62.0513	13.0461	111.057	8.51265	3.08961	2.65e-06	3.66e-05	324284	93.7002	21.4536	165.947	7.73515	2.95143	4.74e-08	9.33e-07	206362	14.8164	15.8345	12.7802	0.807112	-0.30916	0.664512	0.918028	324284	27.1106	30.1695	20.9928	0.69583	-0.523193	0.342881	0.745102
gi|254502707|ref|ZP_05114858.1| conserved hypothetical protein [Labrenzia alexandrii DFL-11] &gt;gi|222438778|gb|EEE45457.1| conserved hypothetical protein [Labrenzia alexandrii DFL-11] (model%: 98, hit%: 96, score: 449, %id: 44) [Labrenzia alexandrii DFL-11]	gi|384500759|gb|EIE91250.1| hypothetical protein RO3G_15961 [Rhizopus oryzae RA 99-880] (model%: 99, hit%: 99, score: 671, %id: 70) [Rhizopus delemar RA 99-880]	216279	2129.58	3313.18	945.975	0.285519	-1.80834	1.2e-15	1.29e-13	273987	1780.28	2191.71	1368.85	0.624556	-0.679096	0.00181681	0.0124221	216279	1468.06	1125.23	1810.89	1.60935	0.686481	0.483021	0.715465	273987	1466.03	1126.18	1805.88	1.60354	0.68126	0.4893	0.720913	216279	2675.61	3462.51	1101.8	0.318209	-1.65195	1.01e-14	7.37e-13	273987	2668.49	3451.37	1102.73	0.319506	-1.64609	5.42e-15	4.08e-13
gi|336364839|gb|EGN93193.1| hypothetical protein SERLA73DRAFT_172348 [Serpula lacrymans var. lacrymans S7.3] (model%: 68, hit%: 65, score: 197, %id: 12) [Serpula lacrymans var. lacrymans S7.3]	gi|384494934|gb|EIE85425.1| hypothetical protein RO3G_10135 [Rhizopus oryzae RA 99-880] (model%: 69, hit%: 68, score: 838, %id: 80) [Rhizopus delemar RA 99-880]	100101	614.513	212.99	1016.04	4.77036	2.2541	1.34e-15	1.43e-13	55112	735.802	88.8989	1382.7	15.5537	3.95918	1.33e-34	3.57e-32	100101	593.496	130.06	1056.93	8.12649	3.02263	9.15e-20	8.02e-18	55112	459.471	107.237	811.705	7.56925	2.92015	6.46e-16	3.89e-14	100101	162.805	180.614	127.186	0.704185	-0.505974	0.0296446	0.193967	55112	130.903	143.93	104.849	0.728475	-0.457049	0.104894	0.429242
gi|345563992|gb|EGX46974.1| hypothetical protein AOL_s00097g213 [Arthrobotrys oligospora ATCC 24927] (model%: 97, hit%: 98, score: 548, %id: 19) [Arthrobotrys oligospora ATCC 24927]	gi|384500777|gb|EIE91268.1| hypothetical protein RO3G_15979 [Rhizopus oryzae RA 99-880] (model%: 99, hit%: 100, score: 889, %id: 58) [Rhizopus delemar RA 99-880]	255613	746.029	231.871	1260.19	5.43486	2.44224	2.58e-15	2.72e-13	225772	260.686	140.514	380.859	2.71047	1.43854	0.340038	0.598326	255613	596.354	255.589	937.119	3.66651	1.87441	0.0869653	0.228078	225772	555.116	268.146	842.086	3.1404	1.65095	0.0675915	0.188466	255613	223.586	210.057	250.645	1.19323	0.254867	0.385945	0.779534	225772	229.069	212.113	262.982	1.23982	0.310135	0.191661	0.585699
gi|320580486|gb|EFW94708.1| Phospholipase D [Ogataea parapolymorpha DL-1] (model%: 93, hit%: 71, score: 1612, %id: 22) [Ogataea parapolymorpha DL-1]	gi|384493115|gb|EIE83606.1| hypothetical protein RO3G_08311 [Rhizopus oryzae RA 99-880] (model%: 99, hit%: 99, score: 4453, %id: 71) [Rhizopus delemar RA 99-880]	198690	1020.97	410.969	1630.96	3.96858	1.98862	3.25e-15	3.39e-13	208257	411.852	355.519	468.185	1.31691	0.397153	0.0875889	0.243696	198690	677.343	552.983	801.704	1.44978	0.535835	0.0482018	0.147582	208257	818.215	708.281	928.149	1.31043	0.390035	0.154506	0.34403	198690	467.051	429.96	541.232	1.2588	0.332047	0.151797	0.521867	208257	564.145	499.441	693.552	1.38866	0.473691	0.0229719	0.161091
gi|317148010|ref|XP_001822445.2| hypothetical protein AOR_1_392134 [Aspergillus oryzae RIB40] (model%: 67, hit%: 63, score: 1709, %id: 13) [Aspergillus oryzae RIB40]	gi|384493558|gb|EIE84049.1| hypothetical protein RO3G_08754 [Rhizopus oryzae RA 99-880] (model%: 93, hit%: 96, score: 5705, %id: 40) [Rhizopus delemar RA 99-880]	311750	7368.72	3670.45	11067	3.01516	1.59224	4.3e-15	4.45e-13	244632	1394.67	1617.95	1171.39	0.723992	-0.465954	0.00814113	0.0419714	311750	5522.39	2867.95	8176.83	2.8511	1.51152	6.14e-11	1.98e-09	244632	4948.03	2811.5	7084.57	2.51985	1.33334	7.26e-09	1.68e-07	311750	2943.94	3012.15	2807.51	0.932062	-0.101503	0.253975	0.663765	244632	2750.37	2749.49	2752.15	1.00097	0.00139451	0.745733	0.940746
gi|295672309|ref|XP_002796701.1| rho-type GTPase-activating protein [Paracoccidioides brasiliensis Pb01] &gt;gi|226283681|gb|EEH39247.1| rho-type GTPase-activating protein [Paracoccidioides brasiliensis Pb01] (model%: 91, hit%: 75, score: 916, %id: 14) [Paracoccidioides brasiliensis Pb01]	gi|384501430|gb|EIE91921.1| hypothetical protein RO3G_16632 [Rhizopus oryzae RA 99-880] (model%: 93, hit%: 91, score: 1095, %id: 46) [Rhizopus delemar RA 99-880]	314861	1855.37	833.997	2876.75	3.44935	1.78632	6.11e-15	6.25e-13	199435	468.674	366.666	570.682	1.55641	0.638223	0.00568401	0.0313517	314861	2134.71	699.495	3569.92	5.10357	2.35151	4.09e-05	0.000424104	199435	1065.62	297.387	1833.86	6.16659	2.62447	1.41e-07	2.5e-06	314861	917.992	1034.65	684.68	0.661752	-0.595638	0.00173452	0.0221971	199435	397.979	451.406	291.127	0.644934	-0.632775	0.00308669	0.0352052
gi|261194240|ref|XP_002623525.1| cell division control protein [Ajellomyces dermatitidis SLH14081] &gt;gi|239588539|gb|EEQ71182.1| cell division control protein [Ajellomyces dermatitidis SLH14081] (model%: 95, hit%: 96, score: 662, %id: 11) [Ajellomyces dermatitidis SLH14081]	gi|384497789|gb|EIE88280.1| hypothetical protein RO3G_12991 [Rhizopus oryzae RA 99-880] (model%: 99, hit%: 99, score: 1875, %id: 48) [Rhizopus delemar RA 99-880]	232829	3946.59	1285.15	6608.04	5.14184	2.36229	6.63e-15	6.72e-13	47294	262.607	218.262	306.953	1.40635	0.491954	0.0896452	0.247231	232829	1142.25	348.349	1936.15	5.55807	2.47458	0.0031694	0.0171578	47294	1164.32	371.778	1956.87	5.26355	2.39604	0.00723252	0.0335098	232829	683.639	854.889	341.14	0.399047	-1.32537	0.110819	0.443034	47294	673.723	828.564	364.042	0.439364	-1.18651	0.181207	0.571651
gi|310798020|gb|EFQ32913.1| coproporphyrinogen III oxidase [Glomerella graminicola M1.001] (model%: 95, hit%: 79, score: 1106, %id: 58) [Glomerella graminicola M1.001]	gi|384498810|gb|EIE89301.1| coproporphyrinogen III oxidase, aerobic [Rhizopus oryzae RA 99-880] (model%: 99, hit%: 99, score: 1655, %id: 89) [Rhizopus delemar RA 99-880]	287304	450.938	758.762	143.114	0.188615	-2.40648	1.02e-14	1.02e-12	115729	425.344	336.527	514.16	1.52784	0.611496	0.00879238	0.0445325	287304	457.817	651.511	264.123	0.405401	-1.30258	0.00119347	0.00763408	115729	477.253	687.221	267.285	0.388936	-1.3624	0.000426764	0.00323111	287304	625.678	619.549	637.936	1.02968	0.0421928	0.755514	0.943974	115729	673.995	674.573	672.838	0.997428	-0.00371608	0.606812	0.894754
gi|302673806|ref|XP_003026589.1| hypothetical protein SCHCODRAFT_258826 [Schizophyllum commune H4-8] &gt;gi|300100272|gb|EFI91686.1| hypothetical protein SCHCODRAFT_258826 [Schizophyllum commune H4-8] (model%: 59, hit%: 17, score: 285, %id: 41) [Schizophyllum commune H4-8]	gi|384495186|gb|EIE85677.1| hypothetical protein RO3G_10387 [Rhizopus oryzae RA 99-880] (model%: 96, hit%: 92, score: 556, %id: 58) [Rhizopus delemar RA 99-880]	239759	953.501	1512.94	394.057	0.260457	-1.94088	1.89e-14	1.88e-12	16060	651.608	873.463	429.753	0.49201	-1.02324	0.00607532	0.033145	239759	883.016	1401.42	364.613	0.260174	-1.94245	6.77e-13	2.88e-11	16060	1045.78	1676.04	415.517	0.247916	-2.01208	2.5e-14	1.25e-12	239759	1342.68	1327.7	1372.65	1.03386	0.0480439	0.85443	0.972907	16060	1541.89	1491.99	1641.67	1.10032	0.13793	0.710394	0.929821
aor:AO090005001558 predicted protein (model%: 19, hit%: 8, score: 96, %id: 44) [&nbsp;Aspergillus oryzae]	gi|384493728|gb|EIE84219.1| hypothetical protein RO3G_08929 [Rhizopus oryzae RA 99-880] (model%: 87, hit%: 85, score: 572, %id: 55) [Rhizopus delemar RA 99-880]	252073	1346.2	596.224	2096.17	3.51575	1.81383	2.01e-14	1.98e-12	106279	546.461	186.861	906.061	4.84886	2.27765	0.382363	0.640612	252073	738.462	150.111	1326.81	8.83887	3.14386	3.26e-05	0.000345672	106279	936.611	201.215	1672.01	8.30957	3.05477	6.48e-05	0.000637072	252073	282.566	350.4	146.9	0.419235	-1.25417	3.7e-08	1.38e-06	106279	381.787	474.275	196.812	0.414974	-1.26891	2.54e-07	8.35e-06
gi|345565509|gb|EGX48458.1| hypothetical protein AOL_s00080g87 [Arthrobotrys oligospora ATCC 24927] (model%: 99, hit%: 99, score: 936, %id: 50) [Arthrobotrys oligospora ATCC 24927]	gi|384491444|gb|EIE82640.1| hypothetical protein RO3G_07345 [Rhizopus oryzae RA 99-880] (model%: 99, hit%: 100, score: 1564, %id: 85) [Rhizopus delemar RA 99-880]	219749	335.124	96.769	573.478	5.92626	2.56712	2.27e-14	2.21e-12	337368	287.023	296.162	277.884	0.938284	-0.0919042	0.705044	0.883611	219749	340.218	147.117	533.319	3.62513	1.85803	0.0958591	0.24541	337368	325.43	176.851	474.01	2.68028	1.42239	0.0643113	0.182208	219749	190.42	213.623	144.012	0.674142	-0.568875	0.195882	0.590882	337368	227.973	255.401	173.118	0.677828	-0.561008	0.280592	0.690091
gi|126322528|ref|XP_001380215.1| PREDICTED: grainyhead-like protein 2 homolog [Monodelphis domestica] (model%: 93, hit%: 43, score: 511, %id: 19) [Monodelphis domestica]	gi|384499206|gb|EIE89697.1| hypothetical protein RO3G_14408 [Rhizopus oryzae RA 99-880] (model%: 97, hit%: 100, score: 1293, %id: 53) [Rhizopus delemar RA 99-880]	235769	438.009	737.387	138.632	0.188004	-2.41117	2.8e-14	2.7e-12	303050	387.211	548.137	226.285	0.412825	-1.2764	1.39e-07	3.27e-06	235769	855.159	1449.08	261.238	0.180278	-2.4717	1.55e-16	9.89e-15	303050	855.159	1449.08	261.238	0.180278	-2.4717	1.55e-16	9.89e-15	235769	1018.18	817.603	1419.33	1.73596	0.795736	3.61e-06	9.58e-05	303050	1017.7	816.888	1419.33	1.73748	0.797	3.52e-06	9.39e-05
spo:SPBC13A2.04c ptr2; putative peptide transporter [KO:K03305] (model%: 94, hit%: 86, score: 1353, %id: 49) [&nbsp;Schizosaccharomyces pombe]	gi|384495638|gb|EIE86129.1| hypothetical protein RO3G_10840 [Rhizopus oryzae RA 99-880] (model%: 99, hit%: 99, score: 2368, %id: 81) [Rhizopus delemar RA 99-880]	231880	98.2181	6.79589	189.64	27.9051	4.80246	3.45e-14	3.27e-12	336863	40.5455	18.5818	62.5093	3.36401	1.75018	0.0780181	0.22473	231880	59.2891	19.415	99.1632	5.10757	2.35264	0.0206692	0.0771967	336863	59.8835	20.6038	99.1632	4.81287	2.2669	0.0250922	0.0899472	231880	17.6917	17.0203	19.0346	1.11835	0.161365	0.591516	0.890573	336863	18.0825	17.0203	20.2069	1.18722	0.247588	0.504363	0.851606
afm:Afu1g03970 mitochondrial translation initiation factor IF-2 (model%: 99, hit%: 99, score: 2776, %id: 52) [&nbsp;Aspergillus fumigatus Af293]	afm:Afu1g03970 mitochondrial translation initiation factor IF-2 (model%: 99, hit%: 99, score: 2776, %id: 52) [&nbsp;Aspergillus fumigatus Af293]	291449	3519.76	1741.95	5297.57	3.04117	1.60463	3.42e-14	3.27e-12	236974	1659.86	1553.26	1766.47	1.13727	0.18557	0.280236	0.531749	291449	3680.61	1314.89	6046.33	4.59837	2.20112	5.98e-05	0.000594297	236974	3527.99	1373.71	5682.27	4.13643	2.04839	2.58e-05	0.000281061	291449	1680.15	1876.76	1286.94	0.685724	-0.5443	0.00129801	0.0173889	236974	1754.41	1959.29	1344.65	0.686294	-0.543101	0.0146698	0.116138
gi|358334239|dbj|GAA52671.1| Ras homolog gene family member A [Clonorchis sinensis] (model%: 93, hit%: 21, score: 564, %id: 52) [Clonorchis sinensis]	gi|384494219|gb|EIE84710.1| hypothetical protein RO3G_09420 [Rhizopus oryzae RA 99-880] (model%: 90, hit%: 95, score: 722, %id: 78) [Rhizopus delemar RA 99-880]	136105	390.229	117.39	663.067	5.64841	2.49784	4.82e-14	4.53e-12	90509	118.19	58.9217	177.459	3.01178	1.59061	0.457834	0.708691	136105	240.708	110.674	370.742	3.34987	1.7441	0.0430975	0.135515	90509	258.909	117.595	400.223	3.4034	1.76698	0.0389797	0.126115	136105	104.821	103.008	108.446	1.05279	0.0742162	0.965848	1	90509	111.357	109.439	115.193	1.05258	0.0739273	1	1
gi|212537235|ref|XP_002148773.1| cAMP-dependent protein kinase catalytic subunit PkaC1 [Penicillium marneffei ATCC 18224] &gt;gi|210068515|gb|EEA22606.1| cAMP-dependent protein kinase catalytic subunit PkaC1 [Penicillium marneffei ATCC 18224] (model%: 98, hit%: 80, score: 1111, %id: 46) [Penicillium marneffei ATCC 18224]	gi|384492949|gb|EIE83440.1| hypothetical protein RO3G_08145 [Rhizopus oryzae RA 99-880] (model%: 99, hit%: 98, score: 1504, %id: 65) [Rhizopus delemar RA 99-880]	278678	1118.22	473.753	1762.68	3.72068	1.89557	6.51e-14	6.06e-12	259104	439.375	246.939	631.811	2.55857	1.35534	0.316595	0.57423	278678	772.418	621.075	923.761	1.48736	0.572753	0.0333803	0.11229	259104	772.28	622.03	922.529	1.48309	0.56861	0.0345847	0.115243	278678	500.54	446.669	608.281	1.36181	0.44553	0.0496594	0.274248	259104	500.85	446.669	609.21	1.36389	0.447732	0.0486044	0.270319
	gi|384485585|gb|EIE77765.1| hypothetical protein RO3G_02469 [Rhizopus oryzae RA 99-880] (model%: 46, hit%: 55, score: 444, %id: 31) [Rhizopus delemar RA 99-880]	241487	330.937	566.397	95.4763	0.168568	-2.5686	7.89e-14	7.28e-12	308046	149.065	161.719	136.412	0.843514	-0.245516	0.737766	0.900842	241487	255.093	417.799	92.3868	0.221127	-2.17705	1.66e-07	2.93e-06	308046	255.093	417.799	92.3868	0.221127	-2.17705	1.66e-07	2.93e-06	241487	431.737	442.829	409.554	0.924858	-0.112696	0.25026	0.659006	308046	431.737	442.829	409.554	0.924858	-0.112696	0.25026	0.659006
gi|299753835|ref|XP_001833562.2| cytokinesis protein sepA [Coprinopsis cinerea okayama7#130] &gt;gi|298410484|gb|EAU88107.2| cytokinesis protein sepA [Coprinopsis cinerea okayama7#130] (model%: 85, hit%: 74, score: 979, %id: 11) [Coprinopsis cinerea okayama7#130]	gi|384499608|gb|EIE90099.1| hypothetical protein RO3G_14810 [Rhizopus oryzae RA 99-880] (model%: 93, hit%: 97, score: 3326, %id: 47) [Rhizopus delemar RA 99-880]	248471	2568.52	921.996	4215.04	4.57165	2.19271	9.22e-14	8.44e-12	255639	194.055	209.882	178.229	0.849187	-0.235846	0.39664	0.654628	248471	1091.85	219.736	1963.97	8.93786	3.15993	1.14e-18	8.94e-17	255639	1143.3	230.51	2056.09	8.91975	3.157	2.54e-16	1.61e-14	248471	512.065	660.524	215.147	0.325721	-1.61829	0.0599094	0.309519	255639	519.137	665.843	225.726	0.339007	-1.56061	0.0718845	0.34447
gi|8886889|gb|AAF80599.1|AF249299_1 cytochrome P-450 cyp509A1 [Cunninghamella elegans] (model%: 90, hit%: 81, score: 763, %id: 35) [Cunninghamella elegans]	gi|384489875|gb|EIE81097.1| hypothetical protein RO3G_05802 [Rhizopus oryzae RA 99-880] (model%: 95, hit%: 98, score: 1443, %id: 72) [Rhizopus delemar RA 99-880]	197978	1397.29	2148.22	646.354	0.300879	-1.73274	2.01e-13	1.83e-11	201159	194.726	113.821	275.632	2.42162	1.27597	2.23e-05	0.000306612	197978	888.441	1277.12	499.757	0.391315	-1.3536	2.71e-07	4.58e-06	201159	757.446	1067.12	447.778	0.419615	-1.25286	3.22e-06	4.39e-05	197978	1303.04	1329.08	1250.98	0.941239	-0.0873676	0.0374848	0.226679	201159	1099.92	1127.31	1045.14	0.927106	-0.109193	0.031793	0.204321
gi|296412738|ref|XP_002836078.1| hypothetical protein [Tuber melanosporum Mel28] &gt;gi|295629881|emb|CAZ80235.1| unnamed protein product [Tuber melanosporum] (model%: 85, hit%: 77, score: 1242, %id: 43) [Tuber melanosporum Mel28]	gi|384500531|gb|EIE91022.1| hypothetical protein RO3G_15733 [Rhizopus oryzae RA 99-880] (model%: 98, hit%: 99, score: 2382, %id: 83) [Rhizopus delemar RA 99-880]	307759	1157.29	525.192	1789.38	3.4071	1.76854	2.2e-13	1.98e-11	336562	555.057	477.371	632.743	1.32548	0.40651	0.0513147	0.167061	307759	995.046	766.365	1223.73	1.5968	0.67518	0.019648	0.0744048	336562	994.749	765.77	1223.73	1.59803	0.676299	0.0194017	0.0737384	307759	677.683	641.215	750.621	1.17062	0.227278	0.14775	0.515187	336562	678.204	642.288	750.035	1.16775	0.223737	0.152357	0.523071
gi|3172248|gb|AAC18442.1| topoisomerase I [Cryptococcus neoformans var. grubii] (model%: 97, hit%: 86, score: 1940, %id: 45) [Cryptococcus neoformans var. grubii]	gi|384495064|gb|EIE85555.1| hypothetical protein RO3G_10265 [Rhizopus oryzae RA 99-880] (model%: 97, hit%: 94, score: 2842, %id: 66) [Rhizopus delemar RA 99-880]	254707	2891.33	1468.95	4313.71	2.93659	1.55414	2.44e-13	2.17e-11	121551	1274.53	994.764	1554.29	1.56247	0.643828	0.172647	0.385351	254707	2481.66	1573.13	3390.18	2.15506	1.10772	0.000586528	0.00421187	121551	2473.36	1573.13	3373.6	2.14451	1.10065	0.000902955	0.00607034	254707	1547.01	1550.48	1540.09	0.993298	-0.00970153	0.931119	0.998148	121551	1547.01	1550.48	1540.09	0.993298	-0.00970153	0.931119	0.998148
gi|189193457|ref|XP_001933067.1| centaurin-beta-2 [Pyrenophora tritici-repentis Pt-1C-BFP] &gt;gi|187978631|gb|EDU45257.1| centaurin-beta-2 [Pyrenophora tritici-repentis Pt-1C-BFP] (model%: 90, hit%: 68, score: 1130, %id: 21) [Pyrenophora tritici-repentis Pt-1C-BFP]	gi|384493867|gb|EIE84358.1| hypothetical protein RO3G_09068 [Rhizopus oryzae RA 99-880] (model%: 78, hit%: 98, score: 2014, %id: 56) [Rhizopus delemar RA 99-880]	277000	1666.21	710.102	2622.31	3.69287	1.88474	3.26e-13	2.89e-11	274166	335.109	347.837	322.38	0.926814	-0.109649	0.697334	0.880359	277000	1076.77	869.452	1284.09	1.47689	0.562564	0.033252	0.111943	274166	1064.08	869.516	1258.63	1.44751	0.533575	0.0434682	0.136466	277000	717.392	650.415	851.346	1.30893	0.388384	0.097852	0.412379	274166	713.791	644.989	851.396	1.32002	0.400556	0.0734279	0.348604
gi|297185884|gb|ADI24232.1| ornithine aminotransferase [Rhizophagus intraradices] (model%: 98, hit%: 95, score: 1688, %id: 73) [Rhizophagus intraradices]	gi|384496921|gb|EIE87412.1| ornithine-oxo-acid transaminase [Rhizopus oryzae RA 99-880] (model%: 99, hit%: 100, score: 2113, %id: 92) [Rhizopus delemar RA 99-880]	205589	4008.14	2091.8	5924.48	2.83224	1.50195	4.93e-13	4.32e-11	116824	2955.14	2408.4	3501.89	1.45403	0.540059	0.36585	0.623717	205589	3881.98	3718.55	4045.41	1.0879	0.121543	0.527175	0.75276	116824	4285.91	4083.41	4488.4	1.09918	0.136426	0.478667	0.71165	205589	2998.41	2678	3639.24	1.35894	0.442482	0.00171328	0.0219892	116824	3273.33	2911.82	3996.35	1.37246	0.456764	0.00176756	0.0225673
gi|328865710|gb|EGG14096.1| putative protein serine/threonine kinase [Dictyostelium fasciculatum] (model%: 53, hit%: 10, score: 105, %id: 24) [Dictyostelium fasciculatum]	gi|384495153|gb|EIE85644.1| hypothetical protein RO3G_10354 [Rhizopus oryzae RA 99-880] (model%: 96, hit%: 94, score: 1452, %id: 52) [Rhizopus delemar RA 99-880]	16695	992.762	455.282	1530.24	3.36108	1.74893	5.09e-13	4.42e-11	215893	1398.4	581.784	2215.01	3.80727	1.92876	1.76e-24	2.49e-22	16695	1419.56	569.845	2269.28	3.98228	1.9936	3.18e-15	1.74e-13	215893	1756.14	822.09	2690.19	3.27238	1.71034	2.04e-12	8.19e-11	16695	516.456	495.989	557.391	1.1238	0.168384	0.730168	0.936425	215893	734.856	700.331	803.907	1.1479	0.198991	0.61627	0.900287
gi|71006248|ref|XP_757790.1| hypothetical protein UM01643.1 [Ustilago maydis 521] &gt;gi|27752293|gb|AAO19639.1| small G-protein Ras2 [Ustilago maydis] &gt;gi|46097191|gb|EAK82424.1| hypothetical protein UM01643.1 [Ustilago maydis 521] (model%: 95, hit%: 94, score: 699, %id: 69) [Ustilago maydis 521]	gi|388852858|emb|CCF53543.1| probable small G-protein Ras2 [Ustilago hordei] (model%: 95, hit%: 94, score: 702, %id: 69) [Ustilago hordei]	223475	318.414	541.612	95.2163	0.175802	-2.50798	6.09e-13	5.25e-11	286484	281.481	456.4	106.561	0.233482	-2.09862	9.59e-08	2.32e-06	223475	592.691	1093.59	91.7959	0.0839403	-3.57449	4.69e-30	8.82e-28	286484	603.954	1111.23	96.6802	0.087003	-3.52279	1.12e-29	2e-27	223475	777.48	630.541	1071.36	1.69911	0.764776	1.53e-05	0.000357	286484	784.072	631.802	1088.61	1.72303	0.784944	9.02e-06	0.000221685
gi|328769986|gb|EGF80029.1| hypothetical protein BATDEDRAFT_12005 [Batrachochytrium dendrobatidis JAM81] (model%: 71, hit%: 87, score: 787, %id: 35) [Batrachochytrium dendrobatidis JAM81]	gi|384497631|gb|EIE88122.1| hypothetical protein RO3G_12833 [Rhizopus oryzae RA 99-880] (model%: 98, hit%: 99, score: 2399, %id: 85) [Rhizopus delemar RA 99-880]	224050	8123.74	4295	11952.5	2.78289	1.47658	6.26e-13	5.36e-11	278197	2677.11	3912.83	1441.39	0.368375	-1.44075	4.56e-17	3.46e-15	224050	6266.56	2852.06	9681.05	3.3944	1.76316	4.67e-14	2.27e-12	278197	5952.75	2930.84	8974.65	3.06214	1.61454	4.71e-12	1.78e-10	224050	4130.06	4798.88	2792.42	0.581891	-0.78118	4.99e-07	1.58e-05	278197	4178.27	4832.65	2869.52	0.593779	-0.752002	9.4e-06	0.000229465
gi|71894841|ref|NP_001026054.1| rho GTPase-activating protein 25 [Gallus gallus] &gt;gi|53133822|emb|CAG32240.1| hypothetical protein RCJMB04_20k8 [Gallus gallus] (model%: 76, hit%: 74, score: 197, %id: 7) [Gallus gallus]	gi|71894841|ref|NP_001026054.1| rho GTPase-activating protein 25 [Gallus gallus] &gt;gi|53133822|emb|CAG32240.1| hypothetical protein RCJMB04_20k8 [Gallus gallus] (model%: 76, hit%: 74, score: 197, %id: 7) [Gallus gallus]	279050	175.087	33.0812	317.093	9.58529	3.26082	7.43e-13	6.31e-11	226884	97.2071	15.8138	178.6	11.294	3.49748	0.00169532	0.0117152	279050	261.125	16.7402	505.509	30.1974	4.91635	0.0443144	0.138713	226884	256.903	16.9207	496.885	29.3655	4.87605	0.0427284	0.134854	279050	25.057	29.3871	16.3969	0.557965	-0.841754	0.339802	0.742201	226884	23.9025	27.5695	16.5685	0.60097	-0.734635	0.28599	0.696289
gi|8134732|sp|O61064|TCT2_PHYPO RecName: Full=Tectonin-2; AltName: Full=Tectonin II &gt;gi|2981015|gb|AAC06201.1| tectonin II [Physarum polycephalum] (model%: 70, hit%: 21, score: 139, %id: 7) [Physarum polycephalum]		114946	20955.3	9304.51	32606.1	3.50434	1.80914	7.78e-13	6.55e-11									114946	25390.3	19286.2	31494.3	1.63299	0.707519	0.00116328	0.00749322									114946	18358.5	18100.7	18874.1	1.04273	0.0603686	0.155894	0.528541
gi|145239395|ref|XP_001392344.1| outer membrane protein iml2 [Aspergillus niger CBS 513.88] &gt;gi|189044729|sp|A2QQE8|IML2_ASPNC RecName: Full=Mitochondrial outer membrane protein iml2 &gt;gi|134076853|emb|CAK45273.1| unnamed protein product [Aspergillus niger] (model%: 83, hit%: 80, score: 518, %id: 11) [Aspergillus niger CBS 513.88]	gi|384492839|gb|EIE83330.1| hypothetical protein RO3G_08035 [Rhizopus oryzae RA 99-880] (model%: 89, hit%: 98, score: 2185, %id: 64) [Rhizopus delemar RA 99-880]	280917	775.997	335.913	1216.08	3.62022	1.85608	7.92e-13	6.62e-11	142145	477.885	200.095	755.676	3.77658	1.91708	1.21e-09	4.18e-08	280917	564.84	374.16	755.52	2.01924	1.01381	0.000294073	0.00234757	142145	625.169	379.054	871.285	2.29858	1.20074	1.58e-05	0.000180035	280917	338.744	325.102	366.026	1.12588	0.171055	0.718007	0.932448	142145	350.084	339.729	370.794	1.09144	0.126234	0.834676	0.968904
gi|30580445|sp|Q96UF1|G3P3_RHIRA RecName: Full=Glyceraldehyde-3-phosphate dehydrogenase 3; Short=GAPDH 3 (model%: 99, hit%: 97, score: 1519, %id: 87) [Mucor racemosus]	gi|384489909|gb|EIE81131.1| glyceraldehyde-3-phosphate dehydrogenase 3 [Rhizopus oryzae RA 99-880] (model%: 99, hit%: 100, score: 1568, %id: 92) [Rhizopus delemar RA 99-880]	198001	20395	11104.6	29685.3	2.67325	1.4186	8.25e-13	6.83e-11	119596	8151.12	8298.39	8003.86	0.964507	-0.0521361	0.702983	0.882687	198001	14560.7	6558.54	22562.9	3.44024	1.78251	1.09e-06	1.64e-05	119596	20434.8	8811.38	32058.2	3.63827	1.86325	2.14e-09	5.39e-08	198001	8482.62	9514.29	6419.27	0.674697	-0.567688	0.000263976	0.00449289	119596	11120	12367.6	8624.84	0.697374	-0.519995	0.000430583	0.00678823
gi|74860438|sp|Q86AF2|Y6864_DICDI RecName: Full=Putative uncharacterized protein DDB_G0271606 (model%: 66, hit%: 67, score: 128, %id: 4) [Dictyostelium discoideum]	gi|384493480|gb|EIE83971.1| hypothetical protein RO3G_08676 [Rhizopus oryzae RA 99-880] (model%: 84, hit%: 73, score: 226, %id: 17) [Rhizopus delemar RA 99-880]	312196	638.857	206.749	1070.97	5.18004	2.37296	1.13e-12	9.32e-11	262118	51.3611	26.6742	76.0479	2.85098	1.51146	0.309746	0.566036	312196	119.801	56.5256	183.076	3.23882	1.69547	0.000333039	0.00261223	262118	119.801	56.5256	183.076	3.23882	1.69547	0.000333039	0.00261223	312196	110.604	138.209	55.3953	0.400809	-1.31901	0.301764	0.713095	262118	110.604	138.209	55.3953	0.400809	-1.31901	0.301764	0.713095
gi|58267464|ref|XP_570888.1| hypothetical protein CNE03280 [Cryptococcus neoformans var. neoformans JEC21] &gt;gi|134112157|ref|XP_775267.1| hypothetical protein CNBE3280 [Cryptococcus neoformans var. neoformans B-3501A] &gt;gi|50257922|gb|EAL20620.1| hypothetical protein CNBE3280 [Cryptococcus neoformans var. neoformans B-3501A] &gt;gi|57227122|gb|AAW43581.1| hypothetical protein CNE03280 [Crypt…	gi|58267464|ref|XP_570888.1| hypothetical protein CNE03280 [Cryptococcus neoformans var. neoformans JEC21] &gt;gi|134112157|ref|XP_775267.1| hypothetical protein CNBE3280 [Cryptococcus neoformans var. neoformans B-3501A] &gt;gi|50257922|gb|EAL20620.1| hypothetical protein CNBE3280 [Cryptococcus neoformans var. neoformans B-3501A] &gt;gi|57227122|gb|AAW43581.1| hypothetical protein CNE03280 [Crypt…	263424	397.609	138.214	657.004	4.75352	2.249	1.49e-12	1.22e-10	228488	96.2873	64.1882	128.386	2.00015	1.00011	0.0697536	0.207715	263424	263.807	139.027	388.588	2.79506	1.48288	4.59e-05	0.000468785	228488	263.807	139.027	388.588	2.79506	1.48288	4.59e-05	0.000468785	263424	128.677	124.9	136.229	1.0907	0.12526	0.794496	0.957267	228488	128.677	124.9	136.229	1.0907	0.12526	0.794496	0.957267
gi|82619132|gb|ABB85289.1| GPA1 [Mucor circinelloides] (model%: 99, hit%: 100, score: 1667, %id: 89) [Mucor circinelloides]	gi|82619132|gb|ABB85289.1| GPA1 [Mucor circinelloides] (model%: 99, hit%: 100, score: 1667, %id: 89) [Mucor circinelloides]	243097	458.868	753.146	164.591	0.218538	-2.19404	1.99e-12	1.61e-10	87368	1678.53	1967.78	1389.27	0.706008	-0.502243	0.00839255	0.0429582	243097	1093.29	1688.71	497.865	0.294819	-1.7621	1.36e-07	2.44e-06	87368	1261.27	1957.76	564.781	0.288483	-1.79344	2.62e-08	5.43e-07	243097	1650.3	1648.64	1653.62	1.00302	0.00434792	0.230276	0.637295	87368	1867.82	1843.26	1916.94	1.03997	0.0565404	0.134195	0.491301
i:DDB0168484 hypothetical protein (model%: 72, hit%: 71, score: 165, %id: 21) [&nbsp;Dictyostelium discoideum]	gi|384485034|gb|EIE77214.1| hypothetical protein RO3G_01918 [Rhizopus oryzae RA 99-880] (model%: 72, hit%: 26, score: 375, %id: 18) [Rhizopus delemar RA 99-880]	607	1088.72	511.015	1666.42	3.26101	1.70532	2.59e-12	2.08e-10	137044	292.377	223.095	361.658	1.62109	0.696967	0.0615943	0.189921	607	659.021	483.323	834.719	1.72704	0.788302	0.00480478	0.0240152	137044	510.05	383.443	636.656	1.66037	0.731501	0.0140627	0.0571358	607	449.91	438.249	473.23	1.07982	0.11079	0.862123	0.974668	137044	353.339	342.258	375.5	1.09712	0.133726	0.658781	0.91578
gi|328768456|gb|EGF78502.1| expressed protein [Batrachochytrium dendrobatidis JAM81] (model%: 45, hit%: 48, score: 214, %id: 23) [Batrachochytrium dendrobatidis JAM81]	gi|384484299|gb|EIE76479.1| hypothetical protein RO3G_01183 [Rhizopus oryzae RA 99-880] (model%: 87, hit%: 79, score: 953, %id: 85) [Rhizopus delemar RA 99-880]	233042	2142.01	552.494	3731.53	6.75397	2.75574	2.93e-12	2.34e-10	248112	116.385	130.894	101.877	0.778322	-0.361561	0.241665	0.482497	233042	1398.97	640.651	2157.29	3.36735	1.75161	1.03e-11	3.65e-10	248112	568.419	256.696	880.142	3.42873	1.77767	2.1e-09	5.29e-08	233042	520.542	467.138	627.35	1.34297	0.425423	0.244119	0.65304	248112	202.926	178.664	251.451	1.4074	0.493028	0.185795	0.578331
i:DDB0218037 hypothetical protein (model%: 33, hit%: 13, score: 110, %id: 15) [&nbsp;Dictyostelium discoideum]	gi|384494481|gb|EIE84972.1| hypothetical protein RO3G_09682 [Rhizopus oryzae RA 99-880] (model%: 87, hit%: 99, score: 1018, %id: 23) [Rhizopus delemar RA 99-880]	235088	5164.69	1735.71	8593.66	4.95109	2.30775	5.39e-12	4.26e-10	20010	312.122	304.082	320.162	1.05288	0.0743418	0.940042	1	235088	1558.13	462.651	2653.61	5.73566	2.51996	0.0245435	0.0885535	20010	1572.77	469.264	2676.28	5.70314	2.51176	0.0214965	0.0796154	235088	940.712	1184.4	453.333	0.382753	-1.38552	0.190116	0.583127	20010	960.182	1210.37	459.809	0.379892	-1.39634	0.190642	0.583755
gi|358054136|dbj|GAA99759.1| hypothetical protein E5Q_06462 [Mixia osmundae IAM 14324] (model%: 93, hit%: 84, score: 2159, %id: 59) [Mixia osmundae IAM 14324]	gi|384488516|gb|EIE80696.1| hypothetical protein RO3G_05401 [Rhizopus oryzae RA 99-880] (model%: 97, hit%: 97, score: 3281, %id: 90) [Rhizopus delemar RA 99-880]	316518	3758.06	2025.11	5491.01	2.71146	1.43907	9.37e-12	7.36e-10	285261	1168.46	1855.36	481.562	0.259552	-1.9459	7.61e-24	9.99e-22	316518	2605.09	956.234	4253.95	4.44865	2.15337	8.55e-10	2.28e-08	285261	2263.83	965.769	3561.89	3.68813	1.88289	3.73e-14	1.83e-12	316518	1695.98	2075.5	936.922	0.451419	-1.14746	2.31e-11	1.23e-09	285261	1766.59	2176.84	946.077	0.43461	-1.20221	2.49e-10	1.21e-08
gi|1168767|sp|Q03700|CARP4_RHINI RecName: Full=Rhizopuspepsin-4; AltName: Full=Aspartate protease; Flags: Precursor (model%: 98, hit%: 98, score: 1452, %id: 69) [Rhizopus niveus]	gi|1168767|sp|Q03700|CARP4_RHINI RecName: Full=Rhizopuspepsin-4; AltName: Full=Aspartate protease; Flags: Precursor (model%: 98, hit%: 98, score: 1452, %id: 69) [Rhizopus niveus]	295098	4503.93	1127.81	7880.06	6.98704	2.80468	9.51e-12	7.41e-10	336453	2601.59	1225.79	3977.39	3.24475	1.69811	7.56e-13	3.91e-11	295098	5484.19	1186.07	9782.31	8.24767	3.04399	0.0610876	0.175652	336453	5093.99	1151.04	9036.93	7.85111	2.9729	0.0668462	0.187127	295098	1320.1	1399.75	1160.82	0.829306	-0.270023	0.222158	0.627043	336453	1331.67	1434.26	1126.51	0.78543	-0.348445	0.136274	0.494284
gi|209867655|gb|ACI90344.1| Smc-like protein [Philodina roseola] (model%: 65, hit%: 40, score: 259, %id: 7) [Philodina roseola]		109972	1504.74	443.319	2566.16	5.78852	2.5332	1.06e-11	8.18e-10									109972	490.632	323.021	658.243	2.03777	1.02699	0.14046	0.322137									109972	352.206	370.13	316.359	0.854726	-0.226467	0.687256	0.922684
gi|332024037|gb|EGI64255.1| Reticulon-1 [Acromyrmex echinatior] (model%: 50, hit%: 69, score: 212, %id: 20) [Acromyrmex echinatior]	gi|384500358|gb|EIE90849.1| hypothetical protein RO3G_15560 [Rhizopus oryzae RA 99-880] (model%: 99, hit%: 100, score: 1186, %id: 54) [Rhizopus delemar RA 99-880]	239899	3195.67	899.032	5492.31	6.10913	2.61097	1.14e-11	8.72e-10	313997	236.327	129.967	342.687	2.63673	1.39875	0.485375	0.734079	239899	864.761	84.3615	1645.16	19.5013	4.2855	0.00117618	0.00755991	313997	878.67	90.3804	1666.96	18.4438	4.20507	0.00123949	0.00788041	239899	426.109	597.942	82.441	0.137874	-2.85857	0.0253022	0.173007	313997	437.933	612.733	88.3307	0.144158	-2.79427	0.026837	0.180696
gi|254803446|sp|B7GNA3|IF2_BIFLI RecName: Full=Translation initiation factor IF-2 (model%: 45, hit%: 7, score: 95, %id: 35) [Bifidobacterium longum subsp. infantis ATCC 15697]		250445	821.38	377.846	1264.91	3.34769	1.74317	1.5e-11	1.14e-09									250445	757.714	134.516	1380.91	10.2658	3.35977	6.18e-23	7.02e-21									250445	209.705	248.677	131.762	0.529851	-0.916341	0.000205757	0.00362237
gi|121734392|sp|Q0CBD2|H2A_ASPTN RecName: Full=Histone H2A (model%: 99, hit%: 97, score: 565, %id: 84) [Aspergillus terreus NIH2624]	gi|121734392|sp|Q0CBD2|H2A_ASPTN RecName: Full=Histone H2A (model%: 99, hit%: 97, score: 565, %id: 84) [Aspergillus terreus NIH2624]	226687	663.124	299.633	1026.62	3.42625	1.77663	1.57e-11	1.19e-09	293535	332.722	137.022	528.421	3.85646	1.94728	3.13e-14	1.86e-12	226687	926.145	397.491	1454.8	3.65995	1.87182	3.94e-10	1.11e-08	293535	482.188	358.333	606.043	1.69128	0.758117	0.00675496	0.0317854	226687	314.302	276.982	388.943	1.40421	0.489763	0.24201	0.649971	293535	255.707	208.328	350.465	1.68228	0.750417	0.0317847	0.204321
gi|313104132|sp|O14686|MLL2_HUMAN RecName: Full=Histone-lysine N-methyltransferase MLL2; AltName: Full=ALL1-related protein; AltName: Full=Lysine N-methyltransferase 2B; Short=KMT2B; AltName: Full=Myeloid/lymphoid or mixed-lineage leukemia protein 2 (model%: 71, hit%: 55, score: 156, %id: 2) [Homo sapiens]	gi|384501946|gb|EIE92437.1| hypothetical protein RO3G_16959 [Rhizopus oryzae RA 99-880] (model%: 74, hit%: 83, score: 345, %id: 17) [Rhizopus delemar RA 99-880]	265256	604.747	257.737	951.757	3.69274	1.88469	1.58e-11	1.19e-09	231004	211.561	112.683	310.44	2.75499	1.46205	8.96e-07	1.77e-05	265256	652.63	244.216	1061.04	4.34468	2.11925	1.94e-13	8.75e-12	231004	634.047	247.369	1020.72	4.12632	2.04486	1.61e-12	6.55e-11	265256	230.281	225.94	238.962	1.05764	0.0808441	0.847963	0.970609	231004	226.247	218.338	242.064	1.10867	0.14883	0.869188	0.977158
gi|50291751|ref|XP_448308.1| hypothetical protein [Candida glabrata CBS 138] &gt;gi|49527620|emb|CAG61269.1| unnamed protein product [Candida glabrata] (model%: 71, hit%: 73, score: 129, %id: 29) [Candida glabrata CBS 138]	gi|50291751|ref|XP_448308.1| hypothetical protein [Candida glabrata CBS 138] &gt;gi|49527620|emb|CAG61269.1| unnamed protein product [Candida glabrata] (model%: 71, hit%: 73, score: 129, %id: 29) [Candida glabrata CBS 138]	242612	423.058	164.683	681.433	4.13784	2.04888	1.6e-11	1.19e-09	304585	34.4364	36.6244	32.2483	0.880513	-0.183584	0.866734	0.970302	242612	297.949	221.378	374.52	1.69177	0.758531	0.0322208	0.109068	304585	298.904	223.289	374.52	1.67729	0.746131	0.034479	0.114967	242612	153.132	121.195	217.007	1.79057	0.840415	0.0764574	0.357703	304585	154.12	121.747	218.865	1.79771	0.846158	0.0731645	0.348027
gi|116319|sp|P29027|CHI2_RHIOL RecName: Full=Chitinase 2; Flags: Precursor (model%: 99, hit%: 99, score: 2783, %id: 97) [Rhizopus microsporus var. oligosporus]	gi|116319|sp|P29027|CHI2_RHIOL RecName: Full=Chitinase 2; Flags: Precursor (model%: 99, hit%: 99, score: 2783, %id: 97) [Rhizopus microsporus var. oligosporus]	310267	5069.37	534.731	9604.01	17.9605	4.16675	1.62e-11	1.2e-09	292765	1571.69	499.94	2643.43	5.28751	2.40259	4.97e-06	8.37e-05	310267	8490.18	687.966	16292.4	23.682	4.56572	0.00472688	0.02371	292765	8490.18	687.966	16292.4	23.682	4.56572	0.00472688	0.02371	310267	667.175	664.461	672.603	1.01225	0.0175701	0.991872	1	292765	667.175	664.461	672.603	1.01225	0.0175701	0.991872	1
cne:CNK00680 oxidoreductase (model%: 98, hit%: 73, score: 883, %id: 43) [&nbsp;Cryptococcus neoformans var. neoformans JEC21]	gi|384496300|gb|EIE86791.1| hypothetical protein RO3G_11502 [Rhizopus oryzae RA 99-880] (model%: 99, hit%: 99, score: 1005, %id: 50) [Rhizopus delemar RA 99-880]	305050	247.315	422.283	72.3473	0.171324	-2.5452	1.67e-11	1.22e-09	310999	295.179	217.319	373.039	1.71655	0.779512	0.00176005	0.0120932	305050	277.723	440.216	115.23	0.261759	-1.93369	2.65e-08	5.48e-07	310999	293.741	442.085	145.397	0.328891	-1.60432	0.000809923	0.00552933	305050	392.669	373.535	430.936	1.15367	0.206234	0.733528	0.937469	310999	372.236	342.003	432.702	1.2652	0.339365	0.211181	0.612141
gi|345569868|gb|EGX52694.1| hypothetical protein AOL_s00007g477 [Arthrobotrys oligospora ATCC 24927] (model%: 92, hit%: 52, score: 1366, %id: 33) [Arthrobotrys oligospora ATCC 24927]	gi|345569868|gb|EGX52694.1| hypothetical protein AOL_s00007g477 [Arthrobotrys oligospora ATCC 24927] (model%: 92, hit%: 52, score: 1366, %id: 33) [Arthrobotrys oligospora ATCC 24927]	196304	1078.41	534.049	1622.77	3.03862	1.60342	1.74e-11	1.27e-09	203424	428.66	249.94	607.379	2.4301	1.28102	5.53e-08	1.4e-06	196304	914.573	516.306	1312.84	2.54275	1.34639	5.21e-07	8.35e-06	203424	900.084	511.104	1289.07	2.52212	1.33464	7.59e-07	1.18e-05	196304	481.461	469.48	505.423	1.07656	0.106428	0.886486	0.982661	203424	465.1	447.458	500.384	1.11828	0.161284	0.71895	0.932898
gi|282878730|ref|ZP_06287498.1| conserved domain protein [Prevotella buccalis ATCC 35310] &gt;gi|281299121|gb|EFA91522.1| conserved domain protein [Prevotella buccalis ATCC 35310] (model%: 68, hit%: 60, score: 202, %id: 22) [Prevotella buccalis ATCC 35310]	gi|384484677|gb|EIE76857.1| hypothetical protein RO3G_01561 [Rhizopus oryzae RA 99-880] (model%: 100, hit%: 96, score: 398, %id: 38) [Rhizopus delemar RA 99-880]	26450	2434.68	1295.41	3573.96	2.75894	1.46411	1.98e-11	1.44e-09	180716	351.187	525.436	176.938	0.336745	-1.57027	8.35e-05	0.000934406	26450	886.252	460.808	1311.7	2.84651	1.50919	0.21851	0.435181	180716	425.837	254.821	596.853	2.34224	1.22789	0.185413	0.389937	26450	910.093	1139.56	451.165	0.395913	-1.33675	1.43e-11	7.79e-10	180716	464.25	571.701	249.348	0.436151	-1.1971	0.00286257	0.0334637
gi|365860592|ref|ZP_09400391.1| TrkA-N domain protein [Streptomyces sp. W007] &gt;gi|364009976|gb|EHM30917.1| TrkA-N domain protein [Streptomyces sp. W007] (model%: 95, hit%: 94, score: 321, %id: 16) [Streptomyces sp. W007]	gi|384488355|gb|EIE80535.1| hypothetical protein RO3G_05240 [Rhizopus oryzae RA 99-880] (model%: 99, hit%: 100, score: 893, %id: 57) [Rhizopus delemar RA 99-880]	246194	1118.89	1688.81	548.97	0.325063	-1.62121	2.1e-11	1.51e-09	132909	466.618	595.689	337.547	0.56665	-0.819471	0.000186014	0.00187118	246194	1251.83	1979.56	524.097	0.264754	-1.91728	2.71e-07	4.58e-06	132909	1486.41	2324.39	648.43	0.278967	-1.84183	1.25e-05	0.000147436	246194	1454.26	1212.68	1937.42	1.59763	0.675938	0.00190141	0.0239122	132909	1689.22	1396.45	2274.77	1.62897	0.703961	0.000903585	0.0130005
gi|84394204|ref|ZP_00992934.1| hypothetical protein V12B01_19651 [Vibrio splendidus 12B01] &gt;gi|84375186|gb|EAP92103.1| hypothetical protein V12B01_19651 [Vibrio splendidus 12B01] (model%: 78, hit%: 89, score: 1090, %id: 14) [Vibrio splendidus 12B01]	gi|384489928|gb|EIE81150.1| hypothetical protein RO3G_05855 [Rhizopus oryzae RA 99-880] (model%: 92, hit%: 97, score: 5491, %id: 60) [Rhizopus delemar RA 99-880]	314678	11695.7	4751.71	18639.7	3.92274	1.97186	2.47e-11	1.77e-09	296512	1785.41	1716.45	1854.36	1.08034	0.11149	0.685892	0.872816	314678	7274.06	2195.97	12352.2	5.62493	2.49184	1.94e-25	2.59e-23	296512	6874.82	2116.1	11633.6	5.49764	2.45881	8.34e-25	1.08e-22	314678	3297.31	3870.88	2150.17	0.555472	-0.848213	1.54e-06	4.48e-05	296512	3139	3672.57	2071.88	0.56415	-0.82585	2.06e-05	0.000467838
gi|336366065|gb|EGN94413.1| hypothetical protein SERLA73DRAFT_144122 [Serpula lacrymans var. lacrymans S7.3] &gt;gi|336378737|gb|EGO19894.1| hypothetical protein SERLADRAFT_401193 [Serpula lacrymans var. lacrymans S7.9] (model%: 96, hit%: 80, score: 720, %id: 62) [Serpula lacrymans var. lacrymans S7.3]	gi|384496476|gb|EIE86967.1| hypothetical protein RO3G_11678 [Rhizopus oryzae RA 99-880] (model%: 99, hit%: 38, score: 924, %id: 81) [Rhizopus delemar RA 99-880]	225522	371.155	133.136	609.174	4.57559	2.19396	2.49e-11	1.77e-09	296854	239.411	127.651	351.171	2.75103	1.45997	2.65e-07	5.87e-06	225522	382.465	189.941	574.989	3.0272	1.59799	7.12e-05	0.000690434	296854	382.465	189.941	574.989	3.0272	1.59799	7.12e-05	0.000690434	225522	171.368	164.146	185.812	1.13199	0.178862	0.58653	0.888183	296854	171.368	164.146	185.812	1.13199	0.178862	0.58653	0.888183
gi|170116170|ref|XP_001889277.1| glycosyltransferase family 2 protein [Laccaria bicolor S238N-H82] &gt;gi|164635768|gb|EDR00071.1| glycosyltransferase family 2 protein [Laccaria bicolor S238N-H82] (model%: 95, hit%: 90, score: 4289, %id: 37) [Laccaria bicolor S238N-H82]	gi|384500283|gb|EIE90774.1| hypothetical protein RO3G_15485 [Rhizopus oryzae RA 99-880] (model%: 99, hit%: 100, score: 7487, %id: 77) [Rhizopus delemar RA 99-880]	217849	3571.75	1949.43	5194.08	2.66441	1.41382	3.17e-11	2.24e-09	333572	1287.32	871.16	1703.49	1.95542	0.967481	0.0100567	0.0494979	217849	2649.65	1335.52	3963.78	2.96796	1.56947	6.98e-11	2.22e-09	333572	2575.18	1333.72	3816.64	2.86165	1.51685	3.05e-10	8.69e-09	217849	1582.59	1720.35	1307.08	0.759776	-0.396353	0.150821	0.519908	333572	1540.81	1658.54	1305.37	0.787059	-0.345456	0.171442	0.555517
i:DDB0206066 putative CAM kinase (model%: 54, hit%: 3, score: 127, %id: 22) [&nbsp;Dictyostelium discoideum]	gi|384490468|gb|EIE81690.1| hypothetical protein RO3G_06395 [Rhizopus oryzae RA 99-880] (model%: 70, hit%: 66, score: 876, %id: 44) [Rhizopus delemar RA 99-880]	51713	1485.46	668.217	2302.7	3.44603	1.78494	3.59e-11	2.51e-09	246195	1890.38	1125.92	2654.84	2.35792	1.23752	2.85e-09	9.45e-08	51713	1795.56	890.906	2700.21	3.03086	1.59973	0.000194861	0.00164566	246195	2803.37	1497.39	4109.34	2.74433	1.45645	8.37e-05	0.000796498	51713	761.326	705.819	872.339	1.23592	0.305589	0.0938252	0.401617	246195	1268.21	1169.51	1465.6	1.25318	0.325594	0.0377752	0.227872
gi|255934212|ref|XP_002558387.1| Pc12g15890 [Penicillium chrysogenum Wisconsin 54-1255] &gt;gi|211583006|emb|CAP81216.1| Pc12g15890 [Penicillium chrysogenum Wisconsin 54-1255] (model%: 59, hit%: 36, score: 539, %id: 51) [Penicillium chrysogenum Wisconsin 54-1255]	gi|384500777|gb|EIE91268.1| hypothetical protein RO3G_15979 [Rhizopus oryzae RA 99-880] (model%: 93, hit%: 94, score: 753, %id: 63) [Rhizopus delemar RA 99-880]	258836	1364.75	320.566	2408.94	7.51464	2.9097	4.97e-11	3.46e-09	288827	153.532	99.72	207.344	2.07926	1.05607	0.585133	0.808614	258836	969.45	65.3273	1873.57	28.6798	4.84196	1.01e-55	5.43e-53	288827	682.585	52.5256	1312.64	24.9906	4.64331	2.47e-47	8.36e-45	258836	191.686	255.586	63.886	0.249959	-2.00024	5.01e-06	0.000129623	288827	153.721	204.918	51.3273	0.250477	-1.99725	2.79e-05	0.00061604
gi|195344884|ref|XP_002039006.1| GM17288 [Drosophila sechellia] &gt;gi|194134136|gb|EDW55652.1| GM17288 [Drosophila sechellia] (model%: 47, hit%: 79, score: 136, %id: 7) [Drosophila sechellia]		276036	1884.31	1001.57	2767.05	2.76272	1.46609	5.32e-11	3.67e-09	127124	326.7	431.244	222.157	0.515153	-0.956926	0.000130433	0.00136831	276036	1028.11	496.792	1559.42	3.13899	1.6503	7.08e-10	1.93e-08	127124	688.528	329.898	1047.16	3.17418	1.66638	5.99e-09	1.41e-07	276036	839.466	1015.91	486.583	0.478964	-1.06201	2.38e-08	9.23e-07	127124	548.117	660.579	323.193	0.489258	-1.03133	5.61e-07	1.76e-05
gi|261194114|ref|XP_002623462.1| bZIP transcription factor [Ajellomyces dermatitidis SLH14081] &gt;gi|239588476|gb|EEQ71119.1| bZIP transcription factor [Ajellomyces dermatitidis SLH14081] &gt;gi|239606961|gb|EEQ83948.1| bZIP transcription factor [Ajellomyces dermatitidis ER-3] &gt;gi|327354575|gb|EGE83432.1| BZIP transcription factor [Ajellomyces dermatitidis ATCC 18188] (model%: 72, hit%: 75, s…	gi|384489819|gb|EIE81041.1| hypothetical protein RO3G_05746 [Rhizopus oryzae RA 99-880] (model%: 82, hit%: 75, score: 615, %id: 53) [Rhizopus delemar RA 99-880]	246630	320.665	118.45	522.881	4.41436	2.1422	5.9e-11	4.05e-09	241579	79.4244	48.0012	110.848	2.30927	1.20743	0.00650515	0.0350045	246630	260.598	87.8948	433.301	4.92977	2.30152	2.53e-10	7.26e-09	241579	260.598	87.8948	433.301	4.92977	2.30152	2.53e-10	7.26e-09	246630	97.12	102.669	86.0228	0.837868	-0.255205	0.732701	0.937317	241579	97.12	102.669	86.0228	0.837868	-0.255205	0.732701	0.937317
gi|19114717|ref|NP_593805.1| sequence orphan [Schizosaccharomyces pombe 972h-] &gt;gi|59800470|sp|P78890|YEPF_SCHPO RecName: Full=Uncharacterized protein C23H3.15c &gt;gi|2832747|emb|CAB16245.1| sequence orphan [Schizosaccharomyces pombe] (model%: 80, hit%: 96, score: 174, %id: 7) [Schizosaccharomyces pombe 972h-]	gi|384496310|gb|EIE86801.1| hypothetical protein RO3G_11512 [Rhizopus oryzae RA 99-880] (model%: 85, hit%: 93, score: 583, %id: 41) [Rhizopus delemar RA 99-880]	233287	1816.54	977.55	2655.53	2.71651	1.44176	5.95e-11	4.06e-09	199996	112.014	143.801	80.2274	0.557907	-0.841902	0.259109	0.505417	233287	745.121	310.794	1179.45	3.79495	1.92408	0.203631	0.415703	199996	575.039	239.184	910.894	3.80834	1.92916	0.22111	0.438811	233287	537.267	653.776	304.25	0.465374	-1.10354	0.00185712	0.0234795	199996	408.696	495.986	234.117	0.472023	-1.08307	0.00517956	0.0529595
gi|328766316|gb|EGF76371.1| hypothetical protein BATDEDRAFT_14866 [Batrachochytrium dendrobatidis JAM81] (model%: 98, hit%: 98, score: 3528, %id: 67) [Batrachochytrium dendrobatidis JAM81]	gi|384493164|gb|EIE83655.1| hypothetical protein RO3G_08360 [Rhizopus oryzae RA 99-880] (model%: 99, hit%: 100, score: 4688, %id: 92) [Rhizopus delemar RA 99-880]	219306	4663.91	2631.19	6696.63	2.54509	1.34772	6.13e-11	4.16e-09	274200	2999.58	2679.44	3319.71	1.23896	0.309125	0.075263	0.21955	219306	7134.37	4862.37	9406.36	1.93452	0.951976	1.56e-05	0.000178111	274200	7133.39	4860.35	9406.44	1.93534	0.95259	1.54e-05	0.000176453	219306	3870.74	3427.9	4756.43	1.38757	0.472556	0.0161337	0.124852	274200	3869.51	3427.03	4754.45	1.38734	0.47232	0.0161044	0.124757
gi|94482775|gb|ABF22394.1| cAMP responsive element binding protein 5 [Takifugu rubripes] (model%: 49, hit%: 22, score: 303, %id: 31) [Takifugu rubripes]	gi|384484888|gb|EIE77068.1| hypothetical protein RO3G_01772 [Rhizopus oryzae RA 99-880] (model%: 83, hit%: 92, score: 740, %id: 47) [Rhizopus delemar RA 99-880]	263630	2338.31	1250.9	3425.72	2.7386	1.45344	6.78e-11	4.56e-09	287273	1402.59	459.746	2345.42	5.10156	2.35094	0.127258	0.313957	263630	2006.13	928.537	3083.72	3.32105	1.73164	0.0127948	0.0530815	287273	2006.13	928.537	3083.72	3.32105	1.73164	0.0127948	0.0530815	263630	1001.98	1047.99	909.955	0.868289	-0.203753	0.308401	0.718558	287273	1001.98	1047.99	909.955	0.868289	-0.203753	0.308401	0.718558
aor:AO090113000132 predicted protein (model%: 85, hit%: 93, score: 291, %id: 58) [&nbsp;Aspergillus oryzae]	gi|384500781|gb|EIE91272.1| hypothetical protein RO3G_15983 [Rhizopus oryzae RA 99-880] (model%: 91, hit%: 99, score: 366, %id: 81) [Rhizopus delemar RA 99-880]	249726	17596.4	10239.2	24953.7	2.43708	1.28515	6.91e-11	4.63e-09	239349	33173.8	20880.8	45466.9	2.17745	1.12264	1.72e-12	8.58e-11	249726	23629.3	24291.2	22967.4	0.945502	-0.0808469	0.736412	0.895977	239349	23700.9	24408.6	22993.2	0.942011	-0.0861842	0.718989	0.886765	249726	21679.4	20627.4	23783.4	1.153	0.205398	0.011716	0.0987854	239349	21830.4	20796.5	23898.3	1.14915	0.200566	0.0124762	0.10285
gi|336371562|gb|EGN99901.1| hypothetical protein SERLA73DRAFT_106779 [Serpula lacrymans var. lacrymans S7.3] &gt;gi|336384321|gb|EGO25469.1| hypothetical protein SERLADRAFT_361141 [Serpula lacrymans var. lacrymans S7.9] (model%: 84, hit%: 86, score: 1348, %id: 34) [Serpula lacrymans var. lacrymans S7.3]	gi|384483303|gb|EIE75483.1| OPT family small oligopeptide transporter [Rhizopus oryzae RA 99-880] (model%: 96, hit%: 97, score: 2928, %id: 72) [Rhizopus delemar RA 99-880]	224887	887.475	426.024	1348.93	3.16631	1.6628	7.31e-11	4.83e-09	335150	1363.94	625.044	2102.84	3.36431	1.75031	1.11e-20	1.19e-18	224887	1856.65	713.633	2999.68	4.20339	2.07155	0.00573761	0.0277394	335150	1856.65	713.633	2999.68	4.20339	2.07155	0.00573761	0.0277394	224887	694.313	692.584	697.77	1.00749	0.0107629	0.831281	0.968757	335150	694.313	692.584	697.77	1.00749	0.0107629	0.831281	0.968757
lma:LmjF35.0520 proteophosphoglycan ppg4 (model%: 92, hit%: 2, score: 117, %id: 26) [&nbsp;Leishmania major strain Friedlin]	gi|384483551|gb|EIE75731.1| hypothetical protein RO3G_00435 [Rhizopus oryzae RA 99-880] (model%: 52, hit%: 66, score: 498, %id: 78) [Rhizopus delemar RA 99-880]	282576	1810.76	976.797	2644.73	2.70755	1.43699	7.27e-11	4.83e-09	304067	1063.75	817.785	1309.71	1.60154	0.679458	0.0176253	0.0758963	282576	1316.85	688.907	1944.79	2.82301	1.49724	5.68e-09	1.35e-07	304067	896.81	493.12	1300.5	2.63729	1.39906	4.32e-05	0.000445079	282576	871.177	969.459	674.611	0.695863	-0.523124	0.0832862	0.375805	304067	591.567	645.889	482.923	0.747688	-0.419492	0.224405	0.629992
gi|353239353|emb|CCA71268.1| hypothetical protein PIIN_05207 [Piriformospora indica DSM 11827] (model%: 84, hit%: 70, score: 743, %id: 14) [Piriformospora indica DSM 11827]	gi|384501281|gb|EIE91772.1| hypothetical protein RO3G_16483 [Rhizopus oryzae RA 99-880] (model%: 98, hit%: 99, score: 1747, %id: 52) [Rhizopus delemar RA 99-880]	294790	1784.05	948.623	2619.48	2.76135	1.46537	8.68e-11	5.7e-09	284620	872.584	780.233	964.935	1.23673	0.306526	0.124173	0.308819	294790	1527.37	1029.89	2024.84	1.96607	0.975314	8.5e-05	0.000806827	284620	1060.47	732.911	1388.03	1.89385	0.921326	0.000303631	0.00241338	294790	1050.73	1071.95	1008.29	0.940615	-0.0883241	0.601244	0.893499	284620	765.045	788.856	717.424	0.909449	-0.136935	0.459386	0.82805
gi|28875010|emb|CAD27346.1| galactokinase [Mucor circinelloides] (model%: 88, hit%: 100, score: 1865, %id: 80) [Mucor circinelloides]	gi|384490454|gb|EIE81676.1| galactokinase [Rhizopus oryzae RA 99-880] (model%: 99, hit%: 99, score: 2149, %id: 83) [Rhizopus delemar RA 99-880]	202545	1096.24	500.959	1691.52	3.37657	1.75556	8.77e-11	5.72e-09	325839	230.871	233.628	228.114	0.976397	-0.0344608	0.804566	0.94251	202545	538.472	415.576	661.367	1.59144	0.670337	0.25828	0.488158	325839	555.754	431.955	679.552	1.5732	0.653703	0.276782	0.510079	202545	433.602	446.95	406.906	0.910408	-0.135415	0.337819	0.741318	325839	445.107	456.181	422.96	0.927177	-0.109084	0.400205	0.788855
gi|310819198|ref|YP_003951556.1| NADH:flavin oxidoreductase/NADH oxidase [Stigmatella aurantiaca DW4/3-1] &gt;gi|309392270|gb|ADO69729.1| NADH:flavin oxidoreductase/nadh oxidase [Stigmatella aurantiaca DW4/3-1] (model%: 88, hit%: 98, score: 952, %id: 53) [Stigmatella aurantiaca DW4/3-1]	gi|384490475|gb|EIE81697.1| hypothetical protein RO3G_06402 [Rhizopus oryzae RA 99-880] (model%: 83, hit%: 43, score: 1421, %id: 79) [Rhizopus delemar RA 99-880]	294582	1724.28	2529.11	919.453	0.363548	-1.45978	1.1e-10	7.11e-09	278916	327.638	392.687	262.589	0.668697	-0.580575	0.0405741	0.142378	294582	921.518	1000.47	842.564	0.842165	-0.247825	0.288607	0.524668	278916	848.661	900.49	796.832	0.884887	-0.176434	0.480099	0.71272	294582	1447.57	1681.02	980.676	0.583381	-0.777491	2.58e-08	9.98e-07	278916	1207.86	1370.47	882.623	0.644027	-0.634807	9.88e-05	0.00191062
gi|47847498|dbj|BAD21421.1| mFLJ00279 protein [Mus musculus] (model%: 53, hit%: 59, score: 270, %id: 7) [Mus musculus]	gi|384490284|gb|EIE81506.1| hypothetical protein RO3G_06211 [Rhizopus oryzae RA 99-880] (model%: 98, hit%: 86, score: 1391, %id: 45) [Rhizopus delemar RA 99-880]	22428	637.179	289.124	985.235	3.40766	1.76878	1.1e-10	7.11e-09	124155	342.082	73.3361	610.828	8.32916	3.05817	2.26e-15	1.48e-13	22428	546.857	150.937	942.777	6.24618	2.64297	1.21e-17	8.65e-16	124155	623.363	168.377	1078.35	6.40438	2.67906	8.41e-19	6.68e-17	22428	182.533	199.845	147.909	0.740117	-0.434174	0.0540162	0.289665	124155	206.404	227.088	165.035	0.726744	-0.460481	0.0311636	0.201629
gi|359459602|ref|ZP_09248165.1| two-component hybrid sensor and regulator histidine kinase [Acaryochloris sp. CCMEE 5410] (model%: 71, hit%: 33, score: 930, %id: 23) [Acaryochloris sp. CCMEE 5410]	gi|384484982|gb|EIE77162.1| hypothetical protein RO3G_01866 [Rhizopus oryzae RA 99-880] (model%: 91, hit%: 99, score: 1607, %id: 58) [Rhizopus delemar RA 99-880]	259363	641.97	177.148	1106.79	6.24782	2.64335	1.12e-10	7.18e-09	206770	71.8842	73.2718	70.4966	0.962125	-0.0557034	0.942913	1	259363	333.861	192.411	475.311	2.47029	1.30468	9.73e-05	0.000904369	206770	196.506	119.623	273.389	2.28543	1.19246	0.0024178	0.0137375	259363	174.604	167.656	188.501	1.12433	0.169067	0.633746	0.907579	206770	109.396	105.508	117.173	1.11056	0.151294	0.775514	0.950207
gi|117557507|emb|CAL49288.1| putative carotene-dioxygenase [Rhizopus oryzae] (model%: 95, hit%: 96, score: 1777, %id: 56) [Rhizopus oryzae]	gi|384484623|gb|EIE76803.1| hypothetical protein RO3G_01507 [Rhizopus oryzae RA 99-880] (model%: 95, hit%: 96, score: 1779, %id: 56) [Rhizopus delemar RA 99-880]	285388	716.967	1126.61	307.327	0.27279	-1.87414	1.15e-10	7.3e-09	306555	991.795	728.164	1255.43	1.7241	0.785841	5.74e-05	0.000674807	285388	3170.3	5728.95	611.663	0.106767	-3.22746	2.38e-38	6.39e-36	306555	3057.04	5527.59	586.499	0.106104	-3.23645	3.06e-37	7.94e-35	285388	2669.09	1199.82	5607.65	4.67376	2.22458	3.59e-41	6.88e-39	306555	2573.48	1155.02	5410.42	4.68428	2.22783	1.25e-39	2.32e-37
gi|328768390|gb|EGF78436.1| hypothetical protein BATDEDRAFT_20287 [Batrachochytrium dendrobatidis JAM81] (model%: 99, hit%: 96, score: 1402, %id: 53) [Batrachochytrium dendrobatidis JAM81]	gi|384498935|gb|EIE89426.1| hypothetical protein RO3G_14137 [Rhizopus oryzae RA 99-880] (model%: 96, hit%: 95, score: 2144, %id: 76) [Rhizopus delemar RA 99-880]	285828	8076.33	4220.95	11931.7	2.82679	1.49916	1.21e-10	7.67e-09	102297	1471.16	889.319	2053	2.30851	1.20696	0.60099	0.818788	285828	2905.65	262.59	5548.71	21.1307	4.40127	1.48e-59	8.83e-57	102297	3884.11	349.263	7418.95	21.2418	4.40883	2.21e-61	1.35e-58	285828	1747.58	2492.84	257.061	0.10312	-3.27761	1.85e-07	6.18e-06	102297	2266.2	3228.31	341.976	0.10593	-3.23881	3.32e-09	1.41e-07
gi|58267812|ref|XP_571062.1| hypothetical protein [Cryptococcus neoformans var. neoformans JEC21] &gt;gi|134112315|ref|XP_775133.1| hypothetical protein CNBE4070 [Cryptococcus neoformans var. neoformans B-3501A] &gt;gi|50257785|gb|EAL20486.1| hypothetical protein CNBE4070 [Cryptococcus neoformans var. neoformans B-3501A] &gt;gi|57227296|gb|AAW43755.1| conserved hypothetical protein [Cryptococcus …	gi|384490474|gb|EIE81696.1| hypothetical protein RO3G_06401 [Rhizopus oryzae RA 99-880] (model%: 96, hit%: 97, score: 2555, %id: 52) [Rhizopus delemar RA 99-880]	263822	5200.47	2993.49	7407.46	2.47452	1.30715	1.25e-10	7.88e-09	232747	1349.1	1645.67	1052.53	0.639578	-0.644807	0.234631	0.474268	263822	2543.64	949.818	4137.47	4.35606	2.12302	0.000393024	0.00302032	232747	2542.56	950.116	4135	4.3521	2.12171	0.000412848	0.00314522	263822	2237.64	2891.79	929.359	0.321379	-1.63765	7.5e-11	3.8e-09	232747	2238.81	2893.39	929.652	0.321303	-1.638	7.03e-11	3.57e-09
gi|21362408|sp|O94131|CREA_GIBFU RecName: Full=DNA-binding protein creA; AltName: Full=Carbon catabolite repressor (model%: 79, hit%: 76, score: 368, %id: 27) [Gibberella fujikuroi]	gi|384500263|gb|EIE90754.1| hypothetical protein RO3G_15465 [Rhizopus oryzae RA 99-880] (model%: 91, hit%: 93, score: 591, %id: 44) [Rhizopus delemar RA 99-880]	260569	441.937	184.235	699.64	3.79755	1.92507	1.5e-10	9.4e-09	222960	227.22	39.9274	414.513	10.3817	3.37597	0.0172049	0.0746111	260569	571.327	112.162	1030.49	9.18755	3.19968	1.29e-05	0.000152318	222960	571.327	112.162	1030.49	9.18755	3.19968	1.29e-05	0.000152318	260569	126.476	134.848	109.732	0.813742	-0.297356	0.322734	0.728638	222960	126.476	134.848	109.732	0.813742	-0.297356	0.322734	0.728638
pfa:MAL13P1.313 hypothetical protein (model%: 50, hit%: 6, score: 210, %id: 33) [&nbsp;Plasmodium falciparum 3D7]	pfa:MAL13P1.313 hypothetical protein (model%: 50, hit%: 6, score: 210, %id: 33) [&nbsp;Plasmodium falciparum 3D7]	241640	128.565	233.712	23.4183	0.100202	-3.31902	1.64e-10	1.02e-08	91630	1262.96	2512.25	13.6626	0.00543838	-7.52261	4.76e-92	8.74e-89	241640	736.964	1462.59	11.3338	0.00774913	-7.01175	2.68e-71	2.95e-68	91630	792.276	1573.22	11.3338	0.00720424	-7.11694	1.97e-74	3.33e-71	241640	1657.89	1770.98	1431.72	0.808433	-0.3068	1	1	91630	1798.42	1927.68	1539.91	0.798843	-0.324016	0.978863	1
gi|326433516|gb|EGD79086.1| hypothetical protein PTSG_11828 [Salpingoeca sp. ATCC 50818] (model%: 73, hit%: 90, score: 372, %id: 37) [Salpingoeca sp. ATCC 50818]	gi|384500887|gb|EIE91378.1| hypothetical protein RO3G_16089 [Rhizopus oryzae RA 99-880] (model%: 99, hit%: 100, score: 1041, %id: 64) [Rhizopus delemar RA 99-880]	292239	1056.98	457.623	1656.34	3.61943	1.85576	2.03e-10	1.25e-08	284297	742.494	662.533	822.454	1.24138	0.311944	0.499123	0.745945	292239	1077.08	747.639	1406.52	1.88128	0.911718	0.100018	0.253087	284297	1077.23	747.936	1406.52	1.88054	0.911145	0.100228	0.253292	292239	736.226	738.171	732.338	0.992098	-0.0114453	0.628162	0.904911	284297	736.55	738.509	732.631	0.99204	-0.0115296	0.628394	0.904986
afm:Afu6g09930 bZIP transcription factor AP-1 (model%: 84, hit%: 81, score: 233, %id: 13) [&nbsp;Aspergillus fumigatus Af293]	gi|384483840|gb|EIE76020.1| hypothetical protein RO3G_00724 [Rhizopus oryzae RA 99-880] (model%: 53, hit%: 86, score: 667, %id: 38) [Rhizopus delemar RA 99-880]	122734	99.1048	184.968	13.2417	0.0715893	-3.80411	2.29e-10	1.41e-08	325262	36.4154	52.0485	20.7823	0.399287	-1.3245	0.0228892	0.092421	122734	78.9858	143.476	14.4957	0.101033	-3.30711	8.25e-08	1.53e-06	325262	82.4785	150.461	14.4957	0.096342	-3.37569	3.03e-08	6.16e-07	122734	140.42	140.396	140.467	1.00051	0.000734331	0.675559	0.921707	325262	145.169	144.121	147.264	1.02181	0.0311313	0.725963	0.935171
gi|156056753|ref|XP_001594300.1| hypothetical protein SS1G_04107 [Sclerotinia sclerotiorum 1980] &gt;gi|154701893|gb|EDO01632.1| hypothetical protein SS1G_04107 [Sclerotinia sclerotiorum 1980 UF-70] (model%: 25, hit%: 14, score: 99, %id: 42) [Sclerotinia sclerotiorum 1980 UF-70]	gi|384499320|gb|EIE89811.1| hypothetical protein RO3G_14522 [Rhizopus oryzae RA 99-880] (model%: 87, hit%: 97, score: 350, %id: 30) [Rhizopus delemar RA 99-880]	241745	210.671	61.4756	359.866	5.85381	2.54937	2.35e-10	1.44e-08	309501	301.173	131.366	470.98	3.58525	1.84207	0.000274142	0.00258977	241745	295.214	105.135	485.293	4.61592	2.20662	0.0032067	0.0173469	309501	291.825	117.492	466.158	3.96758	1.98826	0.00503734	0.0249791	241745	112.073	116.69	102.841	0.881322	-0.18226	0.869373	0.97719	309501	122.84	126.825	114.87	0.905738	-0.142834	0.970134	1
gi|331220117|ref|XP_003322734.1| hypothetical protein PGTG_04271 [Puccinia graminis f. sp. tritici CRL 75-36-700-3] &gt;gi|309301724|gb|EFP78315.1| hypothetical protein PGTG_04271 [Puccinia graminis f. sp. tritici CRL 75-36-700-3] (model%: 95, hit%: 89, score: 1228, %id: 18) [Puccinia graminis f. sp. tritici CRL 75-36-700-3]	gi|384496120|gb|EIE86611.1| hypothetical protein RO3G_11322 [Rhizopus oryzae RA 99-880] (model%: 97, hit%: 98, score: 1802, %id: 58) [Rhizopus delemar RA 99-880]	315165	318.712	82.5933	554.832	6.71764	2.74795	2.44e-10	1.48e-08	339123	167.338	170.862	163.814	0.958749	-0.0607754	0.908478	0.986493	315165	383.958	333.225	434.69	1.30449	0.38349	0.217635	0.434146	339123	394.762	366.419	423.105	1.1547	0.207519	0.58571	0.796617	315165	209.676	151.45	326.129	2.15338	1.1066	2.83e-06	7.72e-05	339123	228.313	163.166	358.608	2.19782	1.13607	3.07e-07	9.98e-06
gi|375163969|gb|EFP78919.2| CAMK/CAMKL/KIN4 protein kinase [Puccinia graminis f. sp. tritici CRL 75-36-700-3] (model%: 84, hit%: 95, score: 1431, %id: 17) [Puccinia graminis f. sp. tritici CRL 75-36-700-3]	gi|384500886|gb|EIE91377.1| hypothetical protein RO3G_16088 [Rhizopus oryzae RA 99-880] (model%: 87, hit%: 98, score: 2377, %id: 43) [Rhizopus delemar RA 99-880]	251890	2352.32	1315.9	3388.75	2.57523	1.3647	2.65e-10	1.6e-08	300899	1018.52	794.903	1242.13	1.56262	0.643971	0.00106152	0.00802516	251890	2325.99	1181.65	3470.33	2.93684	1.55427	2.25e-10	6.55e-09	300899	2324.46	1179.21	3469.71	2.9424	1.55699	2.1e-10	6.16e-09	251890	1266.26	1320.7	1157.39	0.876351	-0.19042	0.223586	0.629057	300899	1267.53	1323.79	1155	0.872494	-0.196782	0.209126	0.609757
gi|242790166|ref|XP_002481510.1| conserved hypothetical protein [Talaromyces stipitatus ATCC 10500] &gt;gi|218718098|gb|EED17518.1| conserved hypothetical protein [Talaromyces stipitatus ATCC 10500] (model%: 49, hit%: 56, score: 511, %id: 18) [Talaromyces stipitatus ATCC 10500]	gi|384484090|gb|EIE76270.1| hypothetical protein RO3G_00974 [Rhizopus oryzae RA 99-880] (model%: 99, hit%: 100, score: 2089, %id: 64) [Rhizopus delemar RA 99-880]	280084	1198.73	632.268	1765.2	2.79186	1.48123	2.89e-10	1.73e-08	217489	452.242	236.434	668.051	2.82553	1.49852	4.96e-06	8.37e-05	280084	1170.29	403.019	1937.57	4.80764	2.26533	2.72e-07	4.6e-06	217489	1054.45	368.275	1740.62	4.72642	2.24075	4.51e-06	5.93e-05	280084	485.576	531.079	394.569	0.742958	-0.428648	0.0765575	0.357727	217489	451.042	496.276	360.575	0.726561	-0.460845	0.0990034	0.415324
gi|302698203|ref|XP_003038780.1| hypothetical protein SCHCODRAFT_73497 [Schizophyllum commune H4-8] &gt;gi|300112477|gb|EFJ03878.1| hypothetical protein SCHCODRAFT_73497 [Schizophyllum commune H4-8] (model%: 48, hit%: 23, score: 270, %id: 30) [Schizophyllum commune H4-8]	gi|384493093|gb|EIE83584.1| hypothetical protein RO3G_08289 [Rhizopus oryzae RA 99-880] (model%: 97, hit%: 97, score: 1043, %id: 45) [Rhizopus delemar RA 99-880]	237596	2694.86	1102.62	4287.1	3.8881	1.95906	3.05e-10	1.82e-08	230871	337.992	453.69	222.293	0.489967	-1.02924	4.87e-05	0.00059295	237596	1589.46	376.139	2802.78	7.45145	2.89752	9.91e-28	1.47e-25	230871	1749.15	435.775	3062.52	7.02775	2.81306	6.53e-25	8.51e-23	237596	714.163	887.018	368.453	0.415383	-1.26748	2.35e-11	1.25e-09	230871	786.05	965.647	426.857	0.442042	-1.17774	1.73e-10	8.55e-09
gi|342320337|gb|EGU12278.1| Hypothetical Protein RTG_01657 [Rhodotorula glutinis ATCC 204091] (model%: 91, hit%: 46, score: 1048, %id: 30) [Rhodotorula glutinis ATCC 204091]	gi|388580767|gb|EIM21079.1| MBOAT-domain-containing protein [Wallemia sebi CBS 633.66] (model%: 97, hit%: 98, score: 967, %id: 34) [Wallemia sebi CBS 633.66]	236634	1883.57	1024.14	2743	2.67835	1.42135	3.23e-10	1.92e-08	249923	614.59	697.576	531.605	0.762075	-0.391996	0.0400072	0.140972	236634	1271.52	842.971	1700.06	2.01675	1.01203	0.0157426	0.0626091	249923	1027.72	709.855	1345.58	1.89557	0.922629	0.00323329	0.0174607	236634	1028.94	1130.84	825.148	0.729679	-0.454666	0.00748084	0.0706509	249923	842.02	915.608	694.845	0.758889	-0.398039	0.0228642	0.160575
gi|328769687|gb|EGF79730.1| hypothetical protein BATDEDRAFT_89124 [Batrachochytrium dendrobatidis JAM81] (model%: 84, hit%: 79, score: 680, %id: 31) [Batrachochytrium dendrobatidis JAM81]	gi|384497963|gb|EIE88454.1| hypothetical protein RO3G_13165 [Rhizopus oryzae RA 99-880] (model%: 98, hit%: 98, score: 1767, %id: 82) [Rhizopus delemar RA 99-880]	218287	1176.23	324.417	2028.05	6.25137	2.64417	5.45e-10	3.21e-08	135205	91.4443	83.0582	99.8303	1.20193	0.265355	0.509852	0.752918	218287	993.231	73.2239	1913.24	26.1286	4.70756	4.99e-05	0.000504859	135205	938.02	72.6713	1803.37	24.8154	4.63316	0.000170123	0.00147117	218287	181.871	236.957	71.699	0.302582	-1.7246	1.9e-09	8.33e-08	135205	177.799	231.096	71.2061	0.308124	-1.69842	1.1e-08	4.41e-07
gi|328856198|gb|EGG05320.1| hypothetical protein MELLADRAFT_87978 [Melampsora larici-populina 98AG31] (model%: 41, hit%: 61, score: 184, %id: 11) [Melampsora larici-populina 98AG31]	gi|384496595|gb|EIE87086.1| hypothetical protein RO3G_11797 [Rhizopus oryzae RA 99-880] (model%: 55, hit%: 93, score: 656, %id: 47) [Rhizopus delemar RA 99-880]	232922	616.535	285.821	947.249	3.31414	1.72863	5.97e-10	3.5e-08	224653	703	425.654	980.346	2.30315	1.20361	3.42e-09	1.12e-07	232922	572.823	651.489	494.157	0.758504	-0.398772	0.279606	0.513521	224653	738.596	846.118	631.074	0.745846	-0.42305	0.204316	0.416675	232922	456.949	366.434	637.979	1.74105	0.799955	2.29e-05	0.000515358	224653	599.1	484.345	828.609	1.71078	0.774658	9.38e-06	0.000229199
gi|255931183|ref|XP_002557148.1| Pc12g02600 [Penicillium chrysogenum Wisconsin 54-1255] &gt;gi|211581767|emb|CAP79887.1| Pc12g02600 [Penicillium chrysogenum Wisconsin 54-1255] (model%: 84, hit%: 26, score: 1221, %id: 68) [Penicillium chrysogenum Wisconsin 54-1255]		206345	2013.2	1130.8	2895.59	2.56066	1.35652	6.22e-10	3.63e-08									206345	1560.28	1179.17	1941.39	1.64641	0.71932	0.00242186	0.013757									206345	969.751	877.613	1154.03	1.31496	0.395021	0.259957	0.670146
gi|328769914|gb|EGF79957.1| hypothetical protein BATDEDRAFT_35272 [Batrachochytrium dendrobatidis JAM81] (model%: 32, hit%: 50, score: 261, %id: 12) [Batrachochytrium dendrobatidis JAM81]	gi|384494821|gb|EIE85312.1| hypothetical protein RO3G_10022 [Rhizopus oryzae RA 99-880] (model%: 92, hit%: 94, score: 1305, %id: 44) [Rhizopus delemar RA 99-880]	232647	2174.9	1204.41	3145.39	2.61157	1.38492	6.96e-10	4.04e-08	248268	655.535	722.448	588.623	0.814762	-0.29555	0.145382	0.343129	232647	1539.94	1220.5	1859.38	1.52346	0.60735	0.016578	0.0651664	248268	948.012	756.724	1139.3	1.50557	0.590307	0.0274327	0.0963911	232647	1221.84	1234.96	1195.6	0.968126	-0.0467338	0.663732	0.917642	248268	778.299	796.788	741.323	0.930389	-0.104094	0.429458	0.809149
gi|260824730|ref|XP_002607320.1| hypothetical protein BRAFLDRAFT_119204 [Branchiostoma floridae] &gt;gi|229292667|gb|EEN63330.1| hypothetical protein BRAFLDRAFT_119204 [Branchiostoma floridae] (model%: 92, hit%: 48, score: 245, %id: 31) [Branchiostoma floridae]	gi|384496013|gb|EIE86504.1| hypothetical protein RO3G_11215 [Rhizopus oryzae RA 99-880] (model%: 92, hit%: 94, score: 406, %id: 54) [Rhizopus delemar RA 99-880]	241461	2003.8	1084.83	2922.76	2.69421	1.42986	7.17e-10	4.14e-08	209418	943.778	320.22	1567.34	4.89456	2.29118	2.19e-29	4.56e-27	241461	1600.28	770.701	2429.86	3.15279	1.65663	0.0240733	0.0870888	209418	1600.28	770.701	2429.86	3.15279	1.65663	0.0240733	0.0870888	241461	819.522	851.656	755.255	0.886808	-0.173306	0.600756	0.893499	209418	819.522	851.656	755.255	0.886808	-0.173306	0.600756	0.893499
gi|359378485|emb|CCE84744.1| Piso0_004299 [Millerozyma farinosa CBS 7064] &gt;gi|359379516|emb|CCE83713.1| Piso0_004299 [Millerozyma farinosa CBS 7064] (model%: 51, hit%: 62, score: 209, %id: 16) [Millerozyma farinosa CBS 7064]	gi|359378485|emb|CCE84744.1| Piso0_004299 [Millerozyma farinosa CBS 7064] &gt;gi|359379516|emb|CCE83713.1| Piso0_004299 [Millerozyma farinosa CBS 7064] (model%: 53, hit%: 62, score: 209, %id: 16) [Millerozyma farinosa CBS 7064]	311986	273.472	96.7088	450.236	4.65558	2.21896	7.37e-10	4.23e-08	244483	806.222	155.563	1456.88	9.36523	3.22732	1.74e-48	1.01e-45	311986	410.464	341.091	479.837	1.40677	0.492387	0.29144	0.527727	244483	357.704	320.56	394.849	1.23175	0.300707	0.597826	0.805282	311986	208.844	146.352	333.827	2.28098	1.18965	1.95e-06	5.58e-05	244483	205.988	152.068	313.828	2.06373	1.04526	6.25e-06	0.000159981
gi|302698595|ref|XP_003038976.1| hypothetical protein SCHCODRAFT_65128 [Schizophyllum commune H4-8] &gt;gi|300112673|gb|EFJ04074.1| hypothetical protein SCHCODRAFT_65128 [Schizophyllum commune H4-8] (model%: 90, hit%: 68, score: 1071, %id: 62) [Schizophyllum commune H4-8]	gi|384494806|gb|EIE85297.1| hypothetical protein RO3G_10007 [Rhizopus oryzae RA 99-880] (model%: 76, hit%: 96, score: 1579, %id: 60) [Rhizopus delemar RA 99-880]	284889	732.496	359.794	1105.2	3.07175	1.61906	7.62e-10	4.35e-08	307133	764.828	928.259	601.396	0.647875	-0.626212	0.0140466	0.0640943	284889	599.169	656.898	541.441	0.824238	-0.278867	0.353666	0.594395	307133	1059.39	1091.4	1027.37	0.941328	-0.08723	0.7624	0.912567	284889	584.288	555.039	642.786	1.15809	0.211749	0.10575	0.431746	307133	1014.16	987.192	1068.1	1.08196	0.11365	0.313348	0.721804
gi|336367942|gb|EGN96286.1| hypothetical protein SERLA73DRAFT_185956 [Serpula lacrymans var. lacrymans S7.3] &gt;gi|336380671|gb|EGO21824.1| hypothetical protein SERLADRAFT_397266 [Serpula lacrymans var. lacrymans S7.9] (model%: 86, hit%: 79, score: 788, %id: 56) [Serpula lacrymans var. lacrymans S7.3]	gi|336367942|gb|EGN96286.1| hypothetical protein SERLA73DRAFT_185956 [Serpula lacrymans var. lacrymans S7.3] &gt;gi|336380671|gb|EGO21824.1| hypothetical protein SERLADRAFT_397266 [Serpula lacrymans var. lacrymans S7.9] (model%: 86, hit%: 79, score: 788, %id: 56) [Serpula lacrymans var. lacrymans S7.3]	283625	155.729	40.188	271.271	6.75004	2.7549	8.83e-10	5.01e-08	56729	34.9672	21.6773	48.257	2.22615	1.15455	0.0624211	0.191844	283625	105.412	69.5937	141.23	2.02935	1.02102	0.0356577	0.117879	56729	125.458	87.2255	163.69	1.87663	0.908145	0.0449529	0.140228	283625	46.1539	35.1647	68.1322	1.93752	0.954208	0.0518635	0.281951	56729	53.3967	37.3909	85.4083	2.2842	1.19169	0.00916148	0.0820881
gi|218425181|emb|CAQ19258.1| Ste12-like transcription factor [Rhizophagus intraradices] (model%: 61, hit%: 84, score: 1071, %id: 36) [Rhizophagus intraradices]	gi|384500564|gb|EIE91055.1| hypothetical protein RO3G_15766 [Rhizopus oryzae RA 99-880] (model%: 95, hit%: 94, score: 2300, %id: 68) [Rhizopus delemar RA 99-880]	255855	809.506	406.011	1213	2.98761	1.57899	9.61e-10	5.42e-08	337762	481.293	273.622	688.965	2.51794	1.33225	0.476907	0.726131	255855	871.915	613.777	1130.05	1.84114	0.880602	0.000735325	0.00510554	337762	843.875	610.294	1077.46	1.76547	0.820052	0.00183066	0.0108963	255855	462.887	393.983	600.694	1.52467	0.608497	0.0101237	0.0883376	337762	456.8	386.518	597.364	1.5455	0.628074	0.00336993	0.0377899
gi|328858107|gb|EGG07221.1| hypothetical protein MELLADRAFT_71760 [Melampsora larici-populina 98AG31] (model%: 76, hit%: 30, score: 192, %id: 22) [Melampsora larici-populina 98AG31]	gi|384494121|gb|EIE84612.1| hypothetical protein RO3G_09322 [Rhizopus oryzae RA 99-880] (model%: 99, hit%: 100, score: 778, %id: 69) [Rhizopus delemar RA 99-880]	257182	15495.2	2457.53	28532.9	11.6104	3.53734	1.07e-09	5.98e-08	228376	19013.2	9103.12	28923.4	3.17731	1.6678	2.96e-25	4.41e-23	257182	14873.8	2250.58	27497.1	12.2178	3.61091	0.00700096	0.0326637	228376	12428.8	2504.52	22353.1	8.9251	3.15787	0.0051073	0.0252691	257182	4987.66	6380.52	2201.95	0.345105	-1.53489	4.54e-06	0.000118419	228376	5820.58	7505.67	2450.4	0.326473	-1.61497	1.51e-05	0.000352207
gi|170084867|ref|XP_001873657.1| predicted protein [Laccaria bicolor S238N-H82] &gt;gi|164651209|gb|EDR15449.1| predicted protein [Laccaria bicolor S238N-H82] (model%: 67, hit%: 63, score: 970, %id: 35) [Laccaria bicolor S238N-H82]	gi|384486309|gb|EIE78489.1| hypothetical protein RO3G_03193 [Rhizopus oryzae RA 99-880] (model%: 99, hit%: 99, score: 3018, %id: 70) [Rhizopus delemar RA 99-880]	269407	168.484	44.6018	292.366	6.55503	2.7126	1.1e-09	6.16e-08	258063	11.1727	18.9737	3.37184	0.177712	-2.49239	0.0478651	0.159333	269407	93.8041	32.9387	154.669	4.69567	2.23133	2.23e-05	0.000246105	258063	99.1768	34.9025	163.451	4.68308	2.22746	1.75e-05	0.000197742	269407	35.8895	37.6945	32.2794	0.85634	-0.223744	0.596755	0.892158	258063	37.4357	39.0488	34.2093	0.876064	-0.190892	0.654959	0.914135
gi|170090712|ref|XP_001876578.1| predicted protein [Laccaria bicolor S238N-H82] &gt;gi|164648071|gb|EDR12314.1| predicted protein [Laccaria bicolor S238N-H82] (model%: 32, hit%: 19, score: 306, %id: 23) [Laccaria bicolor S238N-H82]	gi|384486032|gb|EIE78212.1| hypothetical protein RO3G_02916 [Rhizopus oryzae RA 99-880] (model%: 41, hit%: 85, score: 698, %id: 37) [Rhizopus delemar RA 99-880]	271786	1338.52	336.097	2340.95	6.9651	2.80014	1.48e-09	8.19e-08	222333	65.4383	83.282	47.5946	0.571487	-0.807208	0.210535	0.441302	271786	608.465	136.935	1080	7.88692	2.97946	1.44e-12	5.96e-11	222333	637.902	141.521	1134.28	8.01495	3.00269	3.76e-21	4.02e-19	271786	195.341	225.912	134.2	0.594035	-0.751381	0.22658	0.632712	222333	223.187	265.433	138.695	0.522525	-0.936427	0.23051	0.637623
gi|307688972|ref|ZP_07631418.1| alpha-galactosidase [Clostridium cellulovorans 743B] (model%: 59, hit%: 74, score: 1001, %id: 37) [Clostridium cellulovorans 743B]	gi|384488001|gb|EIE80181.1| hypothetical protein RO3G_04886 [Rhizopus oryzae RA 99-880] (model%: 98, hit%: 98, score: 2030, %id: 80) [Rhizopus delemar RA 99-880]	241873	1396.24	768.381	2024.1	2.63424	1.39739	1.63e-09	8.99e-08	199538	425.627	382.025	469.228	1.22826	0.296621	0.172598	0.385351	241873	1166.39	839.232	1493.55	1.77966	0.831599	0.00257101	0.014444	199538	627.169	438.824	815.515	1.85841	0.894068	0.00570395	0.0276008	241873	869.489	893.425	821.617	0.919627	-0.12088	0.619863	0.901203	199538	447.196	455.976	429.636	0.942233	-0.0858435	0.758541	0.944568
gi|344300424|gb|EGW30745.1| hypothetical protein SPAPADRAFT_62602 [Spathaspora passalidarum NRRL Y-27907] (model%: 71, hit%: 45, score: 190, %id: 26) [Spathaspora passalidarum NRRL Y-27907]	gi|384484469|gb|EIE76649.1| hypothetical protein RO3G_01353 [Rhizopus oryzae RA 99-880] (model%: 84, hit%: 86, score: 403, %id: 57) [Rhizopus delemar RA 99-880]	315125	216.579	365.448	67.7099	0.185279	-2.43223	1.75e-09	9.62e-08	284838	1760.29	1899.43	1621.15	0.853495	-0.228545	0.497004	0.744222	315125	1179.16	2154.58	203.739	0.0945609	-3.40261	1.91e-32	4e-30	284838	1178.75	2153.15	204.355	0.0949099	-3.3973	8.48e-33	1.83e-30	315125	1747.25	1566.52	2108.71	1.34611	0.428796	0.00603715	0.0597583	284838	1746.78	1566.52	2107.31	1.34522	0.427843	0.00604175	0.0597769
gi|328771800|gb|EGF81839.1| hypothetical protein BATDEDRAFT_34609 [Batrachochytrium dendrobatidis JAM81] (model%: 78, hit%: 75, score: 483, %id: 34) [Batrachochytrium dendrobatidis JAM81]	gi|384497614|gb|EIE88105.1| hypothetical protein RO3G_12816 [Rhizopus oryzae RA 99-880] (model%: 88, hit%: 99, score: 1387, %id: 78) [Rhizopus delemar RA 99-880]	233489	6150.77	8634.19	3667.35	0.424748	-1.23532	1.88e-09	1.03e-07	312666	8972.24	8623.84	9320.64	1.0808	0.112098	0.407692	0.663229	233489	7074.99	7766.28	6383.69	0.821975	-0.282834	0.531735	0.756795	312666	7701.2	8497.49	6904.92	0.812583	-0.299413	0.515547	0.742854	233489	9339.49	10205.8	7606.77	0.745334	-0.424041	0.012478	0.10285	312666	10195	11130.9	8322.98	0.747734	-0.419403	0.0147126	0.11639
gi|242212840|ref|XP_002472251.1| hypothetical histidine kinase [Postia placenta Mad-698-R] &gt;gi|220728618|gb|EED82508.1| hypothetical histidine kinase [Postia placenta Mad-698-R] (model%: 96, hit%: 96, score: 2679, %id: 16) [Postia placenta Mad-698-R]	gi|384493007|gb|EIE83498.1| hypothetical protein RO3G_08203 [Rhizopus oryzae RA 99-880] (model%: 96, hit%: 99, score: 9182, %id: 75) [Rhizopus delemar RA 99-880]	230450	8707.86	4590.2	12825.5	2.79411	1.48239	1.9e-09	1.04e-07	220130	3007.48	2502.21	3512.74	1.40386	0.489398	0.00459851	0.0265614	230450	7785.14	6996.86	8573.42	1.22532	0.293164	0.183272	0.3868	220130	7697.19	7072.57	8321.81	1.17663	0.234663	0.284781	0.520074	230450	5087.66	4206.02	6850.94	1.62884	0.703845	8.69e-05	0.00171156	220130	5045.85	4106.22	6925.12	1.6865	0.754028	1.09e-06	3.28e-05
	gi|384486170|gb|EIE78350.1| hypothetical protein RO3G_03054 [Rhizopus oryzae RA 99-880] (model%: 98, hit%: 98, score: 337, %id: 53) [Rhizopus delemar RA 99-880]	237169	1446.49	717.858	2175.11	3.03001	1.59932	2.03e-09	1.1e-07	309597	461.549	410.763	512.335	1.24728	0.318784	0.203333	0.432465	237169	1136.4	727.046	1545.75	2.12607	1.08819	3.06e-05	0.000327121	309597	1136.4	727.046	1545.75	2.12607	1.08819	3.06e-05	0.000327121	237169	708.038	706.003	712.109	1.00865	0.0124247	0.923299	0.994906	309597	708.038	706.003	712.109	1.00865	0.0124247	0.923299	0.994906
gi|111226398|ref|XP_001134527.1| hypothetical protein DDB_G0288017 [Dictyostelium discoideum AX4] &gt;gi|121962461|sp|Q1ZXD9|Y8017_DICDI RecName: Full=Sphingomyelinase DDB_G0288017 &gt;gi|90970540|gb|EAS66844.1| hypothetical protein DDB_G0288017 [Dictyostelium discoideum AX4] (model%: 61, hit%: 98, score: 492, %id: 18) [Dictyostelium discoideum AX4]	gi|384498218|gb|EIE88709.1| hypothetical protein RO3G_13420 [Rhizopus oryzae RA 99-880] (model%: 99, hit%: 94, score: 1808, %id: 56) [Rhizopus delemar RA 99-880]	294447	1377.25	763.414	1991.08	2.60812	1.38301	2.15e-09	1.16e-07	292664	383.822	282.036	485.609	1.7218	0.783916	0.00122085	0.0089472	294447	822.737	607.67	1037.8	1.70784	0.772173	0.00453294	0.0229113	292664	822.976	608.148	1037.8	1.7065	0.77104	0.00457978	0.0231056	294447	626.122	641.694	594.978	0.927199	-0.10905	0.485647	0.842275	292664	626.277	641.694	595.442	0.927923	-0.107924	0.487564	0.843125
gi|19075449|ref|NP_587949.1| serine/threonine protein kinase Oca2 (predicted) [Schizosaccharomyces pombe 972h-] &gt;gi|74654639|sp|O59763|OCA2_SCHPO RecName: Full=Serine/threonine-protein kinase oca2 &gt;gi|3130053|emb|CAA18998.1| serine/threonine protein kinase Oca2 [Schizosaccharomyces pombe] (model%: 72, hit%: 68, score: 929, %id: 33) [Schizosaccharomyces pombe 972h-]	gi|384501681|gb|EIE92172.1| hypothetical protein RO3G_16883 [Rhizopus oryzae RA 99-880] (model%: 98, hit%: 95, score: 2156, %id: 74) [Rhizopus delemar RA 99-880]	113989	2396.65	1393.34	3399.95	2.44014	1.28697	2.3e-09	1.23e-07	49065	607.437	547.068	667.807	1.2207	0.287712	0.331871	0.590559	113989	2252.8	966.766	3538.84	3.66049	1.87204	7.95e-14	3.72e-12	49065	2243.4	960.153	3526.64	3.673	1.87696	7.07e-14	3.34e-12	113989	1112.19	1194.74	947.1	0.792726	-0.335105	0.0156031	0.121686	49065	1106.97	1190.14	940.624	0.790345	-0.339445	0.0147739	0.116749
gi|342880796|gb|EGU81814.1| hypothetical protein FOXB_07609 [Fusarium oxysporum Fo5176] (model%: 94, hit%: 89, score: 1102, %id: 13) [Fusarium oxysporum Fo5176]	gi|384490918|gb|EIE82114.1| hypothetical protein RO3G_06819 [Rhizopus oryzae RA 99-880] (model%: 93, hit%: 94, score: 2771, %id: 53) [Rhizopus delemar RA 99-880]	31521	1257.51	693.662	1821.35	2.62571	1.39271	2.4e-09	1.28e-07	290794	390.814	374.64	406.988	1.08634	0.119481	0.768237	0.920797	31521	855.287	388.69	1321.88	3.40088	1.76591	9.81e-11	3.04e-09	290794	892.916	427.978	1357.85	3.17272	1.66572	6.09e-10	1.67e-08	31521	543.632	625.222	380.452	0.608507	-0.716655	0.00050958	0.00787579	290794	561.012	632.094	418.849	0.662637	-0.593709	0.0159054	0.123432
gi|358390395|gb|EHK39801.1| hypothetical protein TRIATDRAFT_303084 [Trichoderma atroviride IMI 206040] (model%: 98, hit%: 89, score: 980, %id: 40) [Trichoderma atroviride IMI 206040]	gi|384489830|gb|EIE81052.1| hypothetical protein RO3G_05757 [Rhizopus oryzae RA 99-880] (model%: 99, hit%: 99, score: 1716, %id: 79) [Rhizopus delemar RA 99-880]	210628	777.63	388.18	1167.08	3.00654	1.5881	3.14e-09	1.65e-07	266641	364.836	398.729	330.944	0.829999	-0.268819	0.287124	0.539963	210628	877.715	864.395	891.036	1.03082	0.0437928	0.871832	0.967009	266641	890.299	909.118	871.48	0.958599	-0.0610011	0.818153	0.943165	210628	594.791	468.825	846.723	1.80605	0.852841	8.94e-06	0.000220343	266641	621.685	487.326	890.402	1.82712	0.869569	1.62e-06	4.67e-05
gi|2495359|sp|Q01877|HSP71_PUCGR RecName: Full=Heat shock protein HSS1 (model%: 99, hit%: 98, score: 2847, %id: 85) [Puccinia graminis]	gi|2495359|sp|Q01877|HSP71_PUCGR RecName: Full=Heat shock protein HSS1 (model%: 99, hit%: 98, score: 2847, %id: 85) [Puccinia graminis]	245309	7956.99	3626.39	12287.6	3.38838	1.7606	3.12e-09	1.65e-07	116564	7544.03	3106.52	11981.5	3.8569	1.94744	0.00436435	0.0254491	245309	6513.95	5185.54	7842.36	1.51235	0.596795	0.039867	0.128214	116564	7068.72	5476.38	8661.05	1.58153	0.661319	0.0329541	0.111127	245309	4402.45	4066.98	5073.39	1.24746	0.318991	0.126433	0.476302	116564	4648.53	4293.67	5358.25	1.24794	0.31955	0.111338	0.443981
gi|322697239|gb|EFY89021.1| endochitinase [Metarhizium acridum CQMa 102] (model%: 74, hit%: 94, score: 792, %id: 29) [Metarhizium acridum CQMa 102]	gi|384491710|gb|EIE82906.1| hypothetical protein RO3G_07611 [Rhizopus oryzae RA 99-880] (model%: 97, hit%: 98, score: 2111, %id: 74) [Rhizopus delemar RA 99-880]	294234	4225.96	1153.69	7298.24	6.32602	2.6613	3.19e-09	1.66e-07	232914	1288.68	1097.22	1480.14	1.34899	0.431879	0.0160136	0.070743	294234	5632.53	1341.77	9923.3	7.39568	2.88668	0.07462	0.203104	232914	5495.77	1338.56	9652.98	7.21146	2.85029	0.0786757	0.21145	294234	1354.85	1375.49	1313.57	0.954986	-0.0664492	0.760516	0.94529	232914	1377.95	1411.64	1310.58	0.928412	-0.107164	0.715145	0.931534
gi|171691899|ref|XP_001910874.1| hypothetical protein [Podospora anserina S mat+] &gt;gi|170945898|emb|CAP72699.1| unnamed protein product [Podospora anserina S mat+] (model%: 76, hit%: 40, score: 350, %id: 26) [Podospora anserina S mat+]	gi|384490452|gb|EIE81674.1| hypothetical protein RO3G_06379 [Rhizopus oryzae RA 99-880] (model%: 75, hit%: 75, score: 700, %id: 52) [Rhizopus delemar RA 99-880]	137088	780.128	404.376	1155.88	2.85843	1.51522	3.19e-09	1.66e-07	103389	189.97	182.237	197.703	1.08487	0.117521	0.758594	0.914829	137088	456.308	291.154	621.463	2.13448	1.09388	0.00036656	0.00284374	103389	467.93	297.237	638.624	2.14853	1.10335	0.000293832	0.0023465	137088	335.318	360.411	285.131	0.791126	-0.338021	0.079857	0.365421	103389	337.459	360.654	291.07	0.807063	-0.309247	0.102516	0.423603
gi|197724615|emb|CAQ76858.1| MADB protein [Phycomyces blakesleeanus] (model%: 89, hit%: 88, score: 661, %id: 30) [Phycomyces blakesleeanus]	gi|384498889|gb|EIE89380.1| hypothetical protein RO3G_14091 [Rhizopus oryzae RA 99-880] (model%: 85, hit%: 99, score: 909, %id: 54) [Rhizopus delemar RA 99-880]	111668	1058.02	567.75	1548.28	2.72705	1.44734	3.4e-09	1.76e-07	76739	521.107	728.303	313.91	0.431015	-1.21419	6.52e-08	1.62e-06	111668	958.04	554.694	1361.39	2.4543	1.29531	5.87e-07	9.33e-06	76739	958.04	554.694	1361.39	2.4543	1.29531	5.87e-07	9.33e-06	111668	743.461	843.799	542.783	0.64326	-0.636525	0.00308399	0.0351976	76739	743.461	843.799	542.783	0.64326	-0.636525	0.00308399	0.0351976
spo:SPCC4B3.13 conserved hypothetical protein (model%: 95, hit%: 83, score: 918, %id: 40) [&nbsp;Schizosaccharomyces pombe]	gi|384489893|gb|EIE81115.1| hypothetical protein RO3G_05820 [Rhizopus oryzae RA 99-880] (model%: 96, hit%: 98, score: 2270, %id: 72) [Rhizopus delemar RA 99-880]	197471	1248.57	673.589	1823.54	2.70721	1.4368	3.58e-09	1.85e-07	206836	520.498	497.549	543.447	1.09225	0.1273	0.781189	0.927541	197471	882.868	565.443	1200.29	2.12275	1.08593	5.79e-05	0.000577007	206836	996.355	747.919	1244.79	1.66434	0.734952	0.00643335	0.030536	197471	663.057	717.794	553.585	0.771231	-0.374765	0.122302	0.467397	206836	758.169	771.096	732.314	0.949706	-0.0744477	0.61907	0.900649
gi|340520588|gb|EGR50824.1| transketolase-like protein [Trichoderma reesei QM6a] (model%: 98, hit%: 97, score: 2335, %id: 64) [Trichoderma reesei QM6a]	gi|384489750|gb|EIE80972.1| transketolase [Rhizopus oryzae RA 99-880] (model%: 99, hit%: 100, score: 3190, %id: 87) [Rhizopus delemar RA 99-880]	197949	10277.7	6296.77	14258.7	2.26444	1.17915	3.6e-09	1.85e-07	308246	4399.25	5464	3334.5	0.610268	-0.712486	9.48e-06	0.000146821	197949	7806.97	5457.44	10156.5	1.86104	0.896107	7.15e-05	0.000693068	308246	7512.24	5445.4	9579.07	1.75911	0.814848	0.000297344	0.00236853	197949	6553.4	7159.2	5341.79	0.746144	-0.422475	0.00440718	0.0463695	308246	6577.44	7201.16	5330.01	0.74016	-0.43409	0.00711031	0.0678498
gi|328772211|gb|EGF82250.1| hypothetical protein BATDEDRAFT_87019 [Batrachochytrium dendrobatidis JAM81] (model%: 99, hit%: 98, score: 1816, %id: 45) [Batrachochytrium dendrobatidis JAM81]	gi|328772211|gb|EGF82250.1| hypothetical protein BATDEDRAFT_87019 [Batrachochytrium dendrobatidis JAM81] (model%: 99, hit%: 98, score: 1816, %id: 45) [Batrachochytrium dendrobatidis JAM81]	201780	828.127	1224.06	432.197	0.353086	-1.50191	3.63e-09	1.86e-07	209684	466.217	692.666	239.768	0.346152	-1.53052	1.81e-11	8.09e-10	201780	967.61	1413.18	522.035	0.369404	-1.43673	5.89e-08	1.14e-06	209684	967.61	1413.18	522.035	0.369404	-1.43673	5.89e-08	1.14e-06	201780	1258.56	1195.88	1383.92	1.15724	0.210684	0.37435	0.771129	209684	1258.56	1195.88	1383.92	1.15724	0.210684	0.37435	0.771129
gi|30580454|sp|Q9C136|G3P1_RHIRA RecName: Full=Glyceraldehyde-3-phosphate dehydrogenase 1; Short=GAPDH 1 (model%: 99, hit%: 96, score: 1313, %id: 76) [Mucor racemosus]	gi|384497986|gb|EIE88477.1| glyceraldehyde-3-phosphate dehydrogenase 1 [Rhizopus oryzae RA 99-880] (model%: 94, hit%: 94, score: 1444, %id: 90) [Rhizopus delemar RA 99-880]	200313	6127.79	8520.17	3735.41	0.438419	-1.18962	3.73e-09	1.9e-07	77820	3583.22	4293	2873.45	0.669333	-0.579203	0.000448416	0.00389843	200313	4935.04	4643.92	5226.15	1.12537	0.170405	0.914776	0.986898	77820	5218.19	4976.04	5460.35	1.09733	0.133993	0.941269	0.994092	200313	6514.91	7498.6	4547.53	0.60645	-0.721539	2.64e-07	8.68e-06	77820	6942.48	7977.47	4872.49	0.610781	-0.711272	4.41e-07	1.4e-05
gi|206900500|ref|YP_002250403.1| zinc-containing alcohol dehydrogenase superfamily [Dictyoglomus thermophilum H-6-12] &gt;gi|206739603|gb|ACI18661.1| zinc-containing alcohol dehydrogenase superfamily [Dictyoglomus thermophilum H-6-12] (model%: 90, hit%: 90, score: 595, %id: 30) [Dictyoglomus thermophilum H-6-12]	gi|384499869|gb|EIE90360.1| hypothetical protein RO3G_15071 [Rhizopus oryzae RA 99-880] (model%: 99, hit%: 99, score: 1513, %id: 79) [Rhizopus delemar RA 99-880]	202492	1622.21	926.81	2317.61	2.50064	1.3223	3.98e-09	2.02e-07	49540	968.574	574.857	1362.29	2.36979	1.24476	1.44e-10	5.63e-09	202492	932.907	435.103	1430.71	3.28821	1.7173	4.68e-10	1.31e-08	49540	1274.84	577.943	1971.73	3.41163	1.77046	1.99e-11	6.68e-10	202492	586.662	666.782	426.422	0.639523	-0.644932	0.00180585	0.0229366	49540	778.656	884.879	566.21	0.639873	-0.644143	0.0010535	0.0146665
gi|238878924|gb|EEQ42562.1| conserved hypothetical protein [Candida albicans WO-1] (model%: 54, hit%: 19, score: 133, %id: 18) [Candida albicans WO-1]	gi|238878924|gb|EEQ42562.1| conserved hypothetical protein [Candida albicans WO-1] (model%: 54, hit%: 19, score: 133, %id: 18) [Candida albicans WO-1]	52974	1614.8	697.875	2531.73	3.62777	1.85908	4.09e-09	2.06e-07	339732	290.453	377.4	203.507	0.539235	-0.891015	0.000849619	0.00668748	52974	836.42	514.557	1158.28	2.25103	1.17058	0.00137024	0.00857305	339732	775.199	512.827	1037.57	2.02324	1.01667	0.018418	0.0708683	52974	564.116	594.026	504.297	0.848949	-0.236251	0.109858	0.440793	339732	542.337	562.2	502.61	0.894006	-0.161644	0.503339	0.850692
gi|328869577|gb|EGG17954.1| Putative sulfite oxidase [Dictyostelium fasciculatum] (model%: 92, hit%: 33, score: 858, %id: 35) [Dictyostelium fasciculatum]	gi|328869577|gb|EGG17954.1| Putative sulfite oxidase [Dictyostelium fasciculatum] (model%: 92, hit%: 33, score: 858, %id: 35) [Dictyostelium fasciculatum]	238417	1815.41	1027.11	2603.72	2.53501	1.34199	4.25e-09	2.13e-07	305032	1102.46	1387.53	817.39	0.589096	-0.763426	2.58e-05	0.000347829	238417	1740.36	1480.98	1999.73	1.35028	0.433254	0.0642573	0.182102	305032	1707.23	1568.61	1845.86	1.17675	0.234804	0.316138	0.555056	238417	1413.93	1396.09	1449.62	1.03834	0.0542805	0.585045	0.887582	305032	1438.77	1390.43	1535.46	1.10431	0.143144	0.0951642	0.405867
gi|154416763|ref|XP_001581403.1| viral A-type inclusion protein [Trichomonas vaginalis G3] &gt;gi|121915630|gb|EAY20417.1| viral A-type inclusion protein, putative [Trichomonas vaginalis G3] (model%: 58, hit%: 53, score: 380, %id: 3) [Trichomonas vaginalis G3]	gi|384500710|gb|EIE91201.1| hypothetical protein RO3G_15912 [Rhizopus oryzae RA 99-880] (model%: 93, hit%: 98, score: 1174, %id: 21) [Rhizopus delemar RA 99-880]	314236	1066.74	561.221	1572.25	2.80149	1.48619	4.34e-09	2.17e-07	262972	508.142	437.897	578.388	1.32083	0.401444	0.0656827	0.198981	314236	1211.8	716.983	1706.63	2.38029	1.25114	1.12e-06	1.67e-05	262972	1211.88	717.758	1706.01	2.37686	1.24906	1.16e-06	1.73e-05	314236	659.214	637.702	702.238	1.1012	0.139076	0.398376	0.787885	262972	659.228	637.345	702.996	1.10301	0.141442	0.392379	0.78468
gi|6093589|sp|P81204|NUC1_SYNRA RecName: Full=Nuclease; AltName: Full=Sr-nuclease; Flags: Precursor &gt;gi|3818431|gb|AAC69516.1| nuclease [Syncephalastrum racemosum] (model%: 87, hit%: 77, score: 814, %id: 52) [Syncephalastrum racemosum]	gi|384496679|gb|EIE87170.1| hypothetical protein RO3G_11881 [Rhizopus oryzae RA 99-880] (model%: 88, hit%: 86, score: 876, %id: 56) [Rhizopus delemar RA 99-880]	236949	2864.49	1673.37	4055.62	2.42363	1.27717	4.65e-09	2.31e-07	54045	981.554	1201.95	761.155	0.633266	-0.659117	0.000869793	0.00680936	236949	2180.92	1174.37	3187.46	2.71418	1.44052	1.61e-05	0.000183546	54045	2206.99	1198.08	3215.91	2.68423	1.42451	1.34e-05	0.00015731	236949	1577.75	1791.22	1150.82	0.642479	-0.638278	0.00018088	0.00324141	54045	1603.29	1817.91	1174.06	0.645829	-0.630776	0.000226185	0.00391802
gi|320170302|gb|EFW47201.1| aminoadipate aminotransferase [Capsaspora owczarzaki ATCC 30864] (model%: 95, hit%: 85, score: 1098, %id: 46) [Capsaspora owczarzaki ATCC 30864]	gi|384502188|gb|EIE92679.1| hypothetical protein RO3G_17390 [Rhizopus oryzae RA 99-880] (model%: 98, hit%: 99, score: 2010, %id: 88) [Rhizopus delemar RA 99-880]	270734	348.211	550.109	146.313	0.265971	-1.91066	4.9e-09	2.42e-07	220532	212.968	233.522	192.413	0.823957	-0.279358	0.322485	0.580326	270734	374.335	619.258	129.412	0.208979	-2.25857	6.45e-12	2.38e-10	220532	374.038	618.664	129.412	0.20918	-2.25719	6.72e-12	2.47e-10	270734	525.023	484.241	606.587	1.25265	0.324989	0.293383	0.705247	220532	525.241	484.861	606.001	1.24985	0.321749	0.302908	0.713284
gi|343429620|emb|CBQ73193.1| related to NADH-ubiquinone oxidoreductase MLRQ subunit [Sporisorium reilianum SRZ2] (model%: 98, hit%: 94, score: 276, %id: 55) [Sporisorium reilianum SRZ2]	gi|384485885|gb|EIE78065.1| hypothetical protein RO3G_02769 [Rhizopus oryzae RA 99-880] (model%: 95, hit%: 97, score: 404, %id: 84) [Rhizopus delemar RA 99-880]	198603	897.62	475.62	1319.62	2.77453	1.47224	5.1e-09	2.51e-07	128258	343.927	244.097	443.758	1.81796	0.862318	0.000537535	0.00456511	198603	478.856	168.505	789.207	4.6836	2.22762	0.000209391	0.00174892	128258	759.512	277.809	1241.22	4.46788	2.15959	4.85e-06	6.34e-05	198603	251.221	294.264	165.135	0.561181	-0.833463	0.000730658	0.0108364	128258	390.482	449.605	272.237	0.605503	-0.723794	0.000855166	0.0124236
gi|294887942|ref|XP_002772293.1| diacylglycerol kinase, epsilon, putative [Perkinsus marinus ATCC 50983] &gt;gi|239876368|gb|EER04109.1| diacylglycerol kinase, epsilon, putative [Perkinsus marinus ATCC 50983] (model%: 68, hit%: 80, score: 504, %id: 20) [Perkinsus marinus ATCC 50983]	gi|384484550|gb|EIE76730.1| hypothetical protein RO3G_01434 [Rhizopus oryzae RA 99-880] (model%: 88, hit%: 89, score: 1529, %id: 57) [Rhizopus delemar RA 99-880]	315343	141.633	38.1804	245.085	6.41915	2.68238	5.64e-09	2.74e-07	257218	1.46589	2.93179	0	0	#NAME?	0.413378	0.669021	315343	40.9295	5.24397	76.615	14.6101	3.8689	2.56e-06	3.55e-05	257218	40.3134	5.24397	75.3829	14.3752	3.84551	3.37e-06	4.57e-05	315343	17.0689	23.0373	5.13206	0.222772	-2.16636	0.0618458	0.315299	257218	17.7846	24.1109	5.13206	0.212852	-2.23208	0.0481178	0.268767
gi|261868885|gb|ACY02060.1| spore coat protein H [Flammeovirga yaeyamensis] (model%: 64, hit%: 65, score: 304, %id: 14) [Flammeovirga yaeyamensis]	gi|384494076|gb|EIE84567.1| hypothetical protein RO3G_09277 [Rhizopus oryzae RA 99-880] (model%: 93, hit%: 93, score: 2139, %id: 74) [Rhizopus delemar RA 99-880]	73058	396.793	178.651	614.935	3.4421	1.78329	5.63e-09	2.74e-07	314930	93.7708	9.89013	177.652	17.9625	4.16692	0.0426335	0.147166	73058	176.554	58.1393	294.969	5.07349	2.34298	3.08e-06	4.21e-05	314930	171.082	48.4263	293.737	6.06565	2.60066	4.31e-07	7.03e-06	73058	91.3306	108.516	56.9605	0.524906	-0.929869	0.0731988	0.348027	314930	86.4568	105.958	47.4541	0.447857	-1.15889	0.052706	0.284788
gi|119358519|emb|CAJ77495.1| monosaccharide transporter [Geosiphon pyriformis] (model%: 98, hit%: 90, score: 930, %id: 31) [Geosiphon pyriformis]	gi|384486601|gb|EIE78781.1| hypothetical protein RO3G_03486 [Rhizopus oryzae RA 99-880] (model%: 99, hit%: 100, score: 2157, %id: 85) [Rhizopus delemar RA 99-880]	291472	702.501	350.876	1054.13	3.00427	1.58702	5.64e-09	2.74e-07	293672	153.833	140.369	167.297	1.19184	0.253189	0.489426	0.737718	291472	703.88	317.838	1089.92	3.42917	1.77786	3.93e-05	0.000409779	293672	704.177	318.433	1089.92	3.42277	1.77516	4.06e-05	0.000421423	291472	305.883	303.096	311.457	1.02759	0.0392582	0.772958	0.949235	293672	306.078	303.096	312.043	1.02952	0.0419707	0.783122	0.95327
aor:AO090009000213 synaptic vesicle transporter SVOP and related transporters (major facilitator superfamily) (model%: 85, hit%: 82, score: 655, %id: 33) [&nbsp;Aspergillus oryzae]	gi|384491186|gb|EIE82382.1| hypothetical protein RO3G_07087 [Rhizopus oryzae RA 99-880] (model%: 99, hit%: 96, score: 1141, %id: 57) [Rhizopus delemar RA 99-880]	306817	955.256	1399.21	511.304	0.365423	-1.45236	6.05e-09	2.92e-07	204201	831.08	1051.82	610.341	0.580272	-0.7852	0.000102032	0.001104	306817	1140.19	1490.71	789.66	0.529719	-0.9167	0.000476474	0.0035453	204201	620.217	841.946	398.488	0.473294	-1.07919	0.000208556	0.00174571	306817	1628.06	1712.02	1460.14	0.852873	-0.229597	0.222709	0.627873	204201	896.191	932.022	824.528	0.884666	-0.176796	0.375776	0.771304
gi|49480099|ref|YP_037304.1| NADPH-cytochrome P450 reductase [Bacillus thuringiensis serovar konkukian str. 97-27] &gt;gi|49331655|gb|AAT62301.1| NADPH-cytochrome P450 reductase [Bacillus thuringiensis serovar konkukian str. 97-27] (model%: 87, hit%: 93, score: 1463, %id: 21) [Bacillus thuringiensis serovar konkukian str. 97-27]	gi|384502043|gb|EIE92534.1| hypothetical protein RO3G_17132 [Rhizopus oryzae RA 99-880] (model%: 99, hit%: 100, score: 5243, %id: 79) [Rhizopus delemar RA 99-880]	311554	618.777	278.41	959.145	3.44508	1.78454	6.13e-09	2.95e-07	336105	965.316	484.756	1445.88	2.98269	1.57661	0.000383716	0.00342237	311554	1070.57	1287.42	853.721	0.663127	-0.592643	0.0320674	0.108687	336105	1070.72	1287.72	853.721	0.662974	-0.592976	0.0319426	0.108397	311554	757.503	506.406	1259.7	2.48752	1.31471	1.15e-08	4.59e-07	336105	757.601	506.406	1259.99	2.4881	1.31505	1.09e-08	4.38e-07
gi|343426587|emb|CBQ70116.1| related to SLA1-cytoskeleton assembly control protein [Sporisorium reilianum SRZ2] (model%: 66, hit%: 72, score: 824, %id: 12) [Sporisorium reilianum SRZ2]	gi|384494872|gb|EIE85363.1| hypothetical protein RO3G_10073 [Rhizopus oryzae RA 99-880] (model%: 92, hit%: 93, score: 1862, %id: 46) [Rhizopus delemar RA 99-880]	5336	2591.45	1412.28	3770.62	2.66987	1.41677	6.27e-09	3e-07	210891	838.088	464.747	1211.43	2.60664	1.38219	0.000215726	0.00211485	5336	2570.97	912.752	4229.19	4.63345	2.21209	9.64e-20	8.39e-18	210891	1701.24	601.33	2801.15	4.65825	2.21979	7.85e-19	6.29e-17	5336	1095.98	1197.51	892.912	0.745639	-0.423451	0.101209	0.420808	210891	746.512	825.698	588.14	0.712294	-0.489454	0.119569	0.461109
		240792	594.032	889.726	298.337	0.335313	-1.57642	6.32e-09	3.01e-07	126334	33.2724	24.4246	42.1202	1.7245	0.786175	0.204314	0.433802	240792	712.037	1154.33	269.743	0.233679	-2.0974	3.49e-12	1.35e-10	126334	53.908	50.1787	57.6372	1.14864	0.199926	0.789877	0.927844	240792	880.167	755.057	1130.39	1.49709	0.582159	0.000741758	0.0109714	126334	40.3644	35.9978	49.0976	1.36391	0.447745	0.475992	0.836139
gi|336375645|gb|EGO03981.1| hypothetical protein SERLA73DRAFT_175691 [Serpula lacrymans var. lacrymans S7.3] (model%: 25, hit%: 23, score: 301, %id: 61) [Serpula lacrymans var. lacrymans S7.3]	gi|384487203|gb|EIE79383.1| hypothetical protein RO3G_04088 [Rhizopus oryzae RA 99-880] (model%: 78, hit%: 90, score: 588, %id: 31) [Rhizopus delemar RA 99-880]	73681	717.958	371.399	1064.52	2.86623	1.51916	7.03e-09	3.34e-07	306347	284.329	161.571	407.086	2.51954	1.33316	6.8e-07	1.38e-05	73681	637.784	336.173	939.395	2.79438	1.48253	3.33e-07	5.54e-06	306347	480.486	249.097	711.876	2.85782	1.51492	6.51e-07	1.02e-05	73681	331.195	332.151	329.283	0.991363	-0.0125144	0.847653	0.97056	306347	234.265	229.431	243.931	1.0632	0.0884109	0.862302	0.974668
i:DDB0217995 hypothetical protein (model%: 33, hit%: 4, score: 106, %id: 36) [&nbsp;Dictyostelium discoideum]	gi|384487703|gb|EIE79883.1| hypothetical protein RO3G_04588 [Rhizopus oryzae RA 99-880] (model%: 33, hit%: 7, score: 128, %id: 41) [Rhizopus delemar RA 99-880]	310075	1069.4	2041.86	96.9398	0.0474763	-4.39665	7.25e-09	3.42e-07	260481	36.1701	67.6735	4.66673	0.0689595	-3.85811	0.019706	0.0827533	310075	1253.23	2356.14	150.313	0.0637965	-3.97038	1.34e-19	1.14e-17	260481	1250.09	2350.48	149.697	0.0636879	-3.97284	1.25e-19	1.07e-17	310075	1585.62	1223.65	2309.57	1.88745	0.916437	0.163971	0.542564	260481	1581.2	1219.79	2304.02	1.88887	0.917525	0.162794	0.541114
gi|328850651|gb|EGF99813.1| hypothetical protein MELLADRAFT_94094 [Melampsora larici-populina 98AG31] (model%: 81, hit%: 42, score: 258, %id: 25) [Melampsora larici-populina 98AG31]	gi|384501040|gb|EIE91531.1| hypothetical protein RO3G_16242 [Rhizopus oryzae RA 99-880] (model%: 84, hit%: 85, score: 672, %id: 81) [Rhizopus delemar RA 99-880]	232520	3608.33	1067.64	6149.02	5.75948	2.52594	7.58e-09	3.56e-07	86275	1342.44	726.466	1958.42	2.69582	1.43072	0.00143533	0.0102133	232520	3082.9	1187.65	4978.15	4.19159	2.0675	1.58e-12	6.44e-11	86275	3367.59	1339.67	5395.51	4.02749	2.00988	7.03e-12	2.57e-10	232520	1069.61	1022.84	1163.15	1.13717	0.185453	0.307438	0.717724	86275	1192.18	1132.24	1312.08	1.15884	0.212686	0.213651	0.615187
		257114	550.889	273.208	828.569	3.03274	1.60062	8.36e-09	3.91e-07	237466	1142.27	536.116	1748.42	3.26126	1.70543	9.44e-18	7.64e-16	257114	1401.29	570.78	2231.79	3.91007	1.96719	4.9e-07	7.9e-06	237466	1503.01	533.731	2472.29	4.63208	2.21166	9.57e-05	0.000890846	257114	436.07	375.013	558.184	1.48844	0.573799	0.187212	0.580157	237466	436.93	394.368	522.053	1.32377	0.404653	0.369119	0.767681
gi|118150854|ref|NP_001071339.1| mitochondrial carnitine/acylcarnitine carrier protein CACL [Bos taurus] &gt;gi|122132289|sp|Q08DK7|MCATL_BOVIN RecName: Full=Mitochondrial carnitine/acylcarnitine carrier protein CACL; AltName: Full=CACT-like; AltName: Full=Solute carrier family 25 member 29 &gt;gi|115305376|gb|AAI23696.1| Solute carrier family 25, member 29 [Bos taurus] &gt;gi|296475186|gb|DAA173…	gi|384487522|gb|EIE79702.1| hypothetical protein RO3G_04407 [Rhizopus oryzae RA 99-880] (model%: 71, hit%: 71, score: 870, %id: 76) [Rhizopus delemar RA 99-880]	238645	1221.26	680.793	1761.73	2.58775	1.3717	8.85e-09	4.12e-07	251637	478.423	420.139	536.707	1.27745	0.353271	0.137741	0.33157	238645	831.471	492.897	1170.04	2.37381	1.2472	4.23e-06	5.61e-05	251637	473.757	287.599	659.915	2.29457	1.19822	6.2e-05	0.000612953	238645	699.536	807.974	482.658	0.597369	-0.743307	0.000197006	0.00349064	251637	368.081	411.326	281.592	0.684596	-0.546675	0.0276358	0.18417
gi|353235808|emb|CCA67815.1| related to G-protein beta subunit Bpp1 [Piriformospora indica DSM 11827] (model%: 90, hit%: 92, score: 1430, %id: 78) [Piriformospora indica DSM 11827]	gi|353235808|emb|CCA67815.1| related to G-protein beta subunit Bpp1 [Piriformospora indica DSM 11827] (model%: 90, hit%: 92, score: 1430, %id: 78) [Piriformospora indica DSM 11827]	240918	1522.05	2183.75	860.335	0.393971	-1.34384	8.99e-09	4.17e-07	28084	1666	2082.84	1249.17	0.599742	-0.737587	4.62e-05	0.000568363	240918	1959.92	2465.87	1453.98	0.589643	-0.762088	0.00132923	0.0083777	28084	2048.38	2564.57	1532.19	0.597444	-0.743124	0.00163164	0.00991551	240918	2567.72	2644.37	2414.43	0.913047	-0.131239	0.551409	0.873069	28084	2665.25	2742.31	2511.15	0.915708	-0.127041	0.572071	0.883303
gi|113475503|ref|YP_721564.1| unnamed protein product [Trichodesmium erythraeum IMS101] &gt;gi|110166551|gb|ABG51091.1| peptidyl-Asp metallopeptidase. Metallo peptidase. MEROPS family M72 [Trichodesmium erythraeum IMS101] (model%: 64, hit%: 3, score: 154, %id: 29) [Trichodesmium erythraeum IMS101]	gi|384489658|gb|EIE80880.1| hypothetical protein RO3G_05585 [Rhizopus oryzae RA 99-880] (model%: 98, hit%: 100, score: 519, %id: 77) [Rhizopus delemar RA 99-880]	244414	527.326	262.622	792.03	3.01586	1.59257	9.11e-09	4.21e-07	243053	145.654	88.3826	202.926	2.29599	1.19912	0.000309251	0.00286012	244414	349.932	84.3173	615.547	7.30037	2.86797	0.0874357	0.229051	243053	284.203	76.4624	491.944	6.4338	2.68567	0.106809	0.26512	244414	173.792	219.424	82.5276	0.37611	-1.41078	0.0382211	0.229716	243053	144.977	180.062	74.8078	0.415455	-1.26723	0.0552499	0.293919
gi|336370129|gb|EGN98470.1| hypothetical protein SERLA73DRAFT_183501 [Serpula lacrymans var. lacrymans S7.3] (model%: 94, hit%: 99, score: 1816, %id: 53) [Serpula lacrymans var. lacrymans S7.3]	gi|384488142|gb|EIE80322.1| hypothetical protein RO3G_05027 [Rhizopus oryzae RA 99-880] (model%: 95, hit%: 97, score: 2343, %id: 91) [Rhizopus delemar RA 99-880]	225711	5761.08	2594.04	8928.11	3.44178	1.78315	9.43e-09	4.33e-07	249118	546.156	685.67	406.642	0.593058	-0.753755	0.0785852	0.225933	225711	2346.94	1529.8	3164.09	2.06831	1.04845	0.106638	0.264934	249118	1440.7	906.001	1975.39	2.18034	1.12456	0.0916862	0.237265	225711	1838.89	2009.48	1497.71	0.74532	-0.424069	0.384535	0.778257	249118	1093.16	1196.22	887.055	0.741549	-0.431385	0.509611	0.854243
gi|302675621|ref|XP_003027494.1| hypothetical protein SCHCODRAFT_40228 [Schizophyllum commune H4-8] &gt;gi|300101181|gb|EFI92591.1| hypothetical protein SCHCODRAFT_40228 [Schizophyllum commune H4-8] (model%: 75, hit%: 87, score: 247, %id: 27) [Schizophyllum commune H4-8]	gi|384487071|gb|EIE79251.1| hypothetical protein RO3G_03956 [Rhizopus oryzae RA 99-880] (model%: 95, hit%: 95, score: 656, %id: 66) [Rhizopus delemar RA 99-880]	272110	6809.38	4180.26	9438.51	2.25788	1.17497	9.62e-09	4.4e-07	226050	1533.21	1284.8	1781.62	1.38669	0.471642	0.0968285	0.260011	272110	4235.6	1429.81	7041.39	4.92469	2.30003	1.41e-20	1.36e-18	226050	4235.6	1429.81	7041.39	4.92469	2.30003	1.41e-20	1.36e-18	272110	2683	3323.8	1401.41	0.421629	-1.24595	6.33e-16	5.15e-14	226050	2683	3323.8	1401.41	0.421629	-1.24595	6.33e-16	5.15e-14
gi|115374519|ref|ZP_01461800.1| hypothetical protein STIAU_1652 [Stigmatella aurantiaca DW4/3-1] &gt;gi|115368498|gb|EAU67452.1| hypothetical protein STIAU_1652 [Stigmatella aurantiaca DW4/3-1] (model%: 80, hit%: 81, score: 309, %id: 56) [Stigmatella aurantiaca DW4/3-1]	gi|310817826|ref|YP_003950184.1| hypothetical protein STAUR_0553 [Stigmatella aurantiaca DW4/3-1] &gt;gi|309390898|gb|ADO68357.1| uncharacterized protein [Stigmatella aurantiaca DW4/3-1] (model%: 80, hit%: 77, score: 309, %id: 56) [Stigmatella aurantiaca DW4/3-1]	289990	335.061	2.48856	667.633	268.281	8.0676	9.99e-09	4.56e-07	224475	1414.19	125.217	2703.16	21.5879	4.43215	1.61e-94	3.54e-91	289990	251.486	176.289	326.682	1.8531	0.889943	0.177819	0.37846	224475	251.486	176.289	326.682	1.8531	0.889943	0.177819	0.37846	289990	117.684	90.2928	172.467	1.91008	0.933636	0.000150639	0.00274416	224475	117.684	90.2928	172.467	1.91008	0.933636	0.000150639	0.00274416
gi|290984131|ref|XP_002674781.1| predicted protein [Naegleria gruberi] &gt;gi|284088373|gb|EFC42037.1| predicted protein [Naegleria gruberi] (model%: 72, hit%: 75, score: 598, %id: 28) [Naegleria gruberi strain NEG-M]	gi|384487883|gb|EIE80063.1| hypothetical protein RO3G_04768 [Rhizopus oryzae RA 99-880] (model%: 95, hit%: 97, score: 1765, %id: 72) [Rhizopus delemar RA 99-880]	30653	1268.51	694.78	1842.24	2.65154	1.40683	1.21e-08	5.51e-07	215749	373.86	455.973	291.747	0.639834	-0.644231	0.250438	0.493602	30653	903.847	323.54	1484.15	4.58723	2.19762	2.77e-15	1.52e-13	215749	760.591	271.984	1249.2	4.59292	2.19941	8.48e-15	4.46e-13	30653	618.971	769.998	316.917	0.411582	-1.28075	0.0166789	0.127994	215749	516.056	640.925	266.318	0.415521	-1.26701	0.0352066	0.217394
gi|154287508|ref|XP_001544549.1| hypothetical protein HCAG_01596 [Ajellomyces capsulatus NAm1] &gt;gi|150408190|gb|EDN03731.1| hypothetical protein HCAG_01596 [Ajellomyces capsulatus NAm1] (model%: 99, hit%: 98, score: 1267, %id: 58) [Ajellomyces capsulatus NAm1]	gi|384488078|gb|EIE80258.1| hypothetical protein RO3G_04963 [Rhizopus oryzae RA 99-880] (model%: 99, hit%: 100, score: 1741, %id: 88) [Rhizopus delemar RA 99-880]	247157	10804.4	6454.98	15153.8	2.34762	1.2312	1.29e-08	5.83e-07	138077	6656.5	8359.98	4953.03	0.592469	-0.755189	0.0126147	0.0588524	247157	13363	6702.15	20023.9	2.98768	1.57902	0.00790507	0.0360712	138077	13451	6783.18	20118.8	2.96598	1.56851	0.00821638	0.0372069	247157	8538.71	9526.24	6563.66	0.689009	-0.537406	0.0773791	0.359839	138077	8661.16	9670.33	6642.83	0.686929	-0.541768	0.0887353	0.389537
gi|328774154|gb|EGF84191.1| Serine/threonine protein phosphatase PP1 [Batrachochytrium dendrobatidis JAM81] (model%: 94, hit%: 90, score: 1496, %id: 91) [Batrachochytrium dendrobatidis JAM81]	gi|384497630|gb|EIE88121.1| serine/threonine-protein phosphatase PP1 [Rhizopus oryzae RA 99-880] (model%: 99, hit%: 100, score: 1652, %id: 96) [Rhizopus delemar RA 99-880]	307899	1775.73	1031.6	2519.85	2.44267	1.28846	1.37e-08	6.15e-07	295228	1113.25	1239.35	987.153	0.79651	-0.328235	0.0921918	0.251671	307899	1614.44	1028.06	2200.81	2.14074	1.09811	1.12e-05	0.000133674	295228	1474.45	1052.19	1896.72	1.80264	0.850107	0.000687616	0.00482295	307899	1143.77	1212.17	1006.98	0.830729	-0.26755	0.166	0.545264	295228	1236.93	1340.18	1030.43	0.768878	-0.379174	0.14572	0.511938
gi|71004980|ref|XP_757156.1| hypothetical protein UM01009.1 [Ustilago maydis 521] &gt;gi|46096786|gb|EAK82019.1| hypothetical protein UM01009.1 [Ustilago maydis 521] (model%: 91, hit%: 85, score: 2511, %id: 70) [Ustilago maydis 521]	gi|384494862|gb|EIE85353.1| hypothetical protein RO3G_10063 [Rhizopus oryzae RA 99-880] (model%: 99, hit%: 100, score: 3316, %id: 91) [Rhizopus delemar RA 99-880]	198351	3705.25	2255.03	5155.46	2.28621	1.19296	1.38e-08	6.16e-07	12197	1262.3	1533.54	991.063	0.646258	-0.629818	0.000422838	0.00371712	198351	2707.38	1206.41	4208.35	3.48832	1.80253	5.41e-14	2.61e-12	12197	2674.44	1240.13	4108.76	3.31318	1.72822	5.56e-13	2.4e-11	198351	1926.63	2299.7	1180.49	0.513322	-0.962065	1.38e-09	6.15e-08	12197	1916.31	2267.7	1213.52	0.535135	-0.902025	3.3e-08	1.25e-06
gi|328769910|gb|EGF79953.1| hypothetical protein BATDEDRAFT_16853 [Batrachochytrium dendrobatidis JAM81] (model%: 89, hit%: 78, score: 1844, %id: 46) [Batrachochytrium dendrobatidis JAM81]	gi|384487287|gb|EIE79467.1| hypothetical protein RO3G_04172 [Rhizopus oryzae RA 99-880] (model%: 95, hit%: 95, score: 3023, %id: 81) [Rhizopus delemar RA 99-880]	260235	2647.9	1586.33	3709.47	2.33839	1.22551	1.39e-08	6.18e-07	285689	1839.61	1990.99	1688.24	0.847941	-0.237965	0.20701	0.43679	260235	3394.87	1905.78	4883.96	2.56271	1.35767	1.08e-08	2.42e-07	285689	3394.87	1905.78	4883.96	2.56271	1.35767	1.08e-08	2.42e-07	260235	2173.27	2326.94	1865.94	0.801889	-0.318525	0.153376	0.524154	285689	2173.27	2326.94	1865.94	0.801889	-0.318525	0.153376	0.524154
gi|308496355|ref|XP_003110365.1| hypothetical protein CRE_05791 [Caenorhabditis remanei] &gt;gi|308243706|gb|EFO87658.1| hypothetical protein CRE_05791 [Caenorhabditis remanei] (model%: 42, hit%: 4, score: 128, %id: 30) [Caenorhabditis remanei]	gi|384495892|gb|EIE86383.1| hypothetical protein RO3G_11094 [Rhizopus oryzae RA 99-880] (model%: 82, hit%: 68, score: 265, %id: 17) [Rhizopus delemar RA 99-880]	293550	323.476	17.669	629.283	35.6151	5.15442	1.43e-08	6.37e-07	260217	11.3634	0	22.7268	Inf	Inf	0.00408596	0.0241842	293550	425.494	13.3961	837.591	62.5251	5.96636	1.03e-14	5.34e-13	260217	425.494	13.3961	837.591	62.5251	5.96636	1.03e-14	5.34e-13	293550	11.0458	9.99634	13.1449	1.31497	0.395027	0.843701	0.969347	260217	11.0458	9.99634	13.1449	1.31497	0.395027	0.843701	0.969347
gi|353241259|emb|CCA73085.1| hypothetical protein PIIN_07039 [Piriformospora indica DSM 11827] (model%: 57, hit%: 22, score: 192, %id: 38) [Piriformospora indica DSM 11827]	gi|384500868|gb|EIE91359.1| hypothetical protein RO3G_16070 [Rhizopus oryzae RA 99-880] (model%: 67, hit%: 97, score: 688, %id: 57) [Rhizopus delemar RA 99-880]	244279	6063.29	2606.28	9520.3	3.65283	1.86902	1.52e-08	6.74e-07	13735	1555.85	1488.08	1623.63	1.09109	0.125772	0.613486	0.825183	244279	2558.72	1610.88	3506.57	2.17681	1.12221	0.0147022	0.0590366	13735	3575.51	2359.02	4792	2.03135	1.02244	0.0141635	0.0574392	244279	1798.66	1909.07	1577.82	0.826488	-0.274935	0.235249	0.643602	13735	2579.07	2713.24	2310.74	0.851653	-0.231662	0.367418	0.766871
gi|302697947|ref|XP_003038652.1| glycosyltransferase family 2 protein [Schizophyllum commune H4-8] &gt;gi|300112349|gb|EFJ03750.1| glycosyltransferase family 2 protein [Schizophyllum commune H4-8] (model%: 87, hit%: 55, score: 819, %id: 13) [Schizophyllum commune H4-8]	gi|384497145|gb|EIE87636.1| chitin synthase [Rhizopus oryzae RA 99-880] (model%: 98, hit%: 99, score: 4220, %id: 65) [Rhizopus delemar RA 99-880]	131398	3262.09	1808.44	4715.75	2.60763	1.38274	1.62e-08	7.14e-07	306213	2301.03	1290.12	3311.95	2.56717	1.36018	0.0123687	0.0580245	131398	2836.79	1968.81	3704.78	1.88174	0.912067	8.89e-05	0.000834965	306213	4285.69	3347.63	5223.76	1.56044	0.64195	0.00414533	0.0213292	131398	1611.84	1454.18	1927.16	1.32525	0.406267	0.236028	0.644388	306213	2593.06	2251.25	3276.68	1.4555	0.541511	0.0208284	0.150648
cal:orf19.4906 hypothetical protein (model%: 28, hit%: 7, score: 110, %id: 42) [&nbsp;Candida albicans SC5314]	gi|384495730|gb|EIE86221.1| hypothetical protein RO3G_10932 [Rhizopus oryzae RA 99-880] (model%: 99, hit%: 100, score: 609, %id: 45) [Rhizopus delemar RA 99-880]	50588	948.862	489.645	1408.08	2.87572	1.52392	1.84e-08	8.05e-07	44663	527.622	291.244	764.001	2.62324	1.39135	4.28e-09	1.37e-07	50588	984.397	512.211	1456.58	2.84372	1.50778	7.79e-09	1.79e-07	44663	986.064	515.544	1456.58	2.82533	1.49842	9.64e-09	2.18e-07	50588	492.072	487.513	501.19	1.02806	0.039918	0.946762	1	44663	493.301	487.719	504.464	1.03433	0.0486999	0.974996	1
gi|170107253|ref|XP_001884837.1| predicted protein [Laccaria bicolor S238N-H82] &gt;gi|164640399|gb|EDR04665.1| predicted protein [Laccaria bicolor S238N-H82] (model%: 96, hit%: 94, score: 482, %id: 12) [Laccaria bicolor S238N-H82]	gi|384493555|gb|EIE84046.1| hypothetical protein RO3G_08751 [Rhizopus oryzae RA 99-880] (model%: 99, hit%: 100, score: 1409, %id: 48) [Rhizopus delemar RA 99-880]	238547	2569.88	1546.04	3593.72	2.32447	1.2169	1.88e-08	8.2e-07	39419	1668.58	1374.47	1962.69	1.42795	0.513949	0.00520135	0.0293335	238547	1980.3	1806.47	2154.13	1.19245	0.253932	0.687239	0.868445	39419	2024.6	1925.83	2123.36	1.10257	0.140867	0.858215	0.961426	238547	1700.06	1665.58	1769.02	1.0621	0.0869258	0.58781	0.888742	39419	1764.91	1704.37	1886	1.10657	0.14609	0.201654	0.599841
gi|320107464|ref|YP_004183054.1| hypothetical protein AciPR4_2258 [Terriglobus saanensis SP1PR4] &gt;gi|319925985|gb|ADV83060.1| protein of unknown function DUF323 [Terriglobus saanensis SP1PR4] (model%: 95, hit%: 93, score: 1425, %id: 29) [Terriglobus saanensis SP1PR4]	gi|384484042|gb|EIE76222.1| hypothetical protein RO3G_00926 [Rhizopus oryzae RA 99-880] (model%: 99, hit%: 99, score: 3024, %id: 72) [Rhizopus delemar RA 99-880]	248707	39880.8	25038.7	54722.9	2.18553	1.12798	1.91e-08	8.32e-07	127702	50010.4	51907.1	48113.7	0.92692	-0.109484	0.508827	0.751914	248707	51873.4	47732.1	56014.6	1.17352	0.230845	0.536403	0.760757	127702	65753.3	59425.9	72080.7	1.21295	0.278522	0.465139	0.699935	248707	43327.3	41617.4	46747	1.12326	0.167689	0.0244646	0.168536	127702	53751.8	51525.7	58203.9	1.12961	0.175823	0.0218739	0.155554
gi|50556562|ref|XP_505689.1| YALI0F21010p [Yarrowia lipolytica] &gt;gi|2500004|sp|Q99148|PUR2_YARLI RecName: Full=Bifunctional purine biosynthetic protein ADE1; Includes: RecName: Full=Phosphoribosylamine--glycine ligase; AltName: Full=Glycinamide ribonucleotide synthetase; Short=GARS; AltName: Full=Phosphoribosylglycinamide synthetase; Includes: RecName: Full=Phosphoribosylformylglycinamidine cy…	gi|384501111|gb|EIE91602.1| hypothetical protein RO3G_16313 [Rhizopus oryzae RA 99-880] (model%: 99, hit%: 100, score: 3713, %id: 88) [Rhizopus delemar RA 99-880]	213271	1116.23	1607.73	624.726	0.388576	-1.36373	2.01e-08	8.72e-07	52999	1483.7	1233.95	1733.44	1.40479	0.490354	0.00705956	0.0374211	213271	1714.76	2242.34	1187.19	0.529442	-0.917456	0.000247577	0.00202185	52999	1711.18	2256.28	1166.08	0.516813	-0.952285	0.000139241	0.00123516	213271	1907.59	1763.71	2195.35	1.24473	0.315836	0.069534	0.338074	52999	1919.3	1774.46	2208.99	1.24488	0.316006	0.0567694	0.299184
gi|225560618|gb|EEH08899.1| F-box domain-containing protein [Ajellomyces capsulatus G186AR] (model%: 65, hit%: 88, score: 172, %id: 5) [Ajellomyces capsulatus G186AR]	gi|384500752|gb|EIE91243.1| hypothetical protein RO3G_15954 [Rhizopus oryzae RA 99-880] (model%: 80, hit%: 81, score: 331, %id: 10) [Rhizopus delemar RA 99-880]	248834	375.531	582.584	168.478	0.289191	-1.78991	2.03e-08	8.75e-07	305324	557.911	608.82	507.002	0.832763	-0.264023	0.571864	0.801511	248834	490.032	671.095	308.968	0.460394	-1.11906	0.000121037	0.00109378	305324	396.92	548.839	245.001	0.446398	-1.1636	0.000497636	0.0036816	248834	736.834	776.669	657.163	0.846131	-0.241048	0.300152	0.711577	305324	619.973	661.236	537.446	0.81279	-0.299046	0.185305	0.57725
gi|169828087|ref|YP_001698245.1| acetyltransferase yjgM [Lysinibacillus sphaericus C3-41] &gt;gi|168992575|gb|ACA40115.1| Hypothetical acetyltransferase yjgM [Lysinibacillus sphaericus C3-41] (model%: 49, hit%: 58, score: 161, %id: 25) [Lysinibacillus sphaericus C3-41]	gi|384485016|gb|EIE77196.1| hypothetical protein RO3G_01900 [Rhizopus oryzae RA 99-880] (model%: 100, hit%: 98, score: 991, %id: 70) [Rhizopus delemar RA 99-880]	243077	450.398	685.93	214.866	0.313247	-1.67463	2.09e-08	8.94e-07	192744	368.25	327.294	409.206	1.25027	0.322241	0.190871	0.414529	243077	431.703	650.652	212.753	0.326984	-1.61271	2.19e-07	3.78e-06	192744	386.495	592.466	180.524	0.3047	-1.71454	7.3e-08	1.38e-06	243077	566.427	531.145	636.992	1.19928	0.262168	0.288139	0.698818	192744	510.972	476.309	580.297	1.21832	0.284895	0.257562	0.667595
gi|336467791|gb|EGO55955.1| hypothetical protein NEUTE1DRAFT_86701 [Neurospora tetrasperma FGSC 2508] &gt;gi|350287549|gb|EGZ68785.1| vacuolar protein sorting-associated protein 13 [Neurospora tetrasperma FGSC 2509] (model%: 99, hit%: 100, score: 5682, %id: 27) [Neurospora tetrasperma FGSC 2508]	gi|384498441|gb|EIE88932.1| hypothetical protein RO3G_13643 [Rhizopus oryzae RA 99-880] (model%: 99, hit%: 100, score: 11582, %id: 65) [Rhizopus delemar RA 99-880]	245278	7834.05	4544.75	11123.3	2.44752	1.29132	2.09e-08	8.94e-07	238921	3419.69	2418.99	4420.39	1.82737	0.869766	0.0720796	0.212345	245278	5529.91	3590.84	7468.98	2.08001	1.05659	1.11e-05	0.000133354	238921	5118.43	3569.36	6667.5	1.86798	0.901481	0.00438172	0.0223126	245278	3808.6	3955.58	3514.64	0.888527	-0.170513	0.0644412	0.322778	238921	3586.67	3633.42	3493.17	0.961402	-0.0567876	0.502826	0.850171
gi|340816002|gb|AEK77617.1| serine protease [Rhizopus microsporus var. chinensis] (model%: 98, hit%: 100, score: 1744, %id: 72) [Rhizopus microsporus var. chinensis]	gi|340816002|gb|AEK77617.1| serine protease [Rhizopus microsporus var. chinensis] (model%: 98, hit%: 100, score: 1744, %id: 72) [Rhizopus microsporus var. chinensis]	245850	27420.2	12089	42751.4	3.53639	1.82228	2.14e-08	9.12e-07	14468	15750.3	8947.08	22553.6	2.52078	1.33387	1.84e-12	9.11e-11	245850	24997	18453.2	31540.7	1.70923	0.773343	0.000533304	0.00389574	14468	28947	21937.6	35956.3	1.63903	0.71284	0.00145702	0.00900845	245850	13200.1	10764.9	18070.5	1.67864	0.747294	2.03e-06	5.77e-05	14468	15745.9	12878.6	21480.6	1.66794	0.738066	5.43e-07	1.71e-05
cr:507041.71 mucin TcMUCI (model%: 38, hit%: 47, score: 101, %id: 40) [&nbsp;Trypanosoma cruzi strain CL Brener]	gi|384490133|gb|EIE81355.1| hypothetical protein RO3G_06060 [Rhizopus oryzae RA 99-880] (model%: 93, hit%: 98, score: 839, %id: 52) [Rhizopus delemar RA 99-880]	116992	778.225	409.985	1146.47	2.79636	1.48355	2.16e-08	9.15e-07	300315	967.465	411.173	1523.76	3.70588	1.88982	0.010684	0.0517977	116992	758.891	571.063	946.718	1.65782	0.729284	0.0101015	0.043971	300315	1280.41	779.772	1781.05	2.28407	1.19161	3.1e-06	4.24e-05	116992	482.64	444.183	559.556	1.25974	0.333129	0.0765433	0.357727	300315	703.424	673.264	763.744	1.13439	0.181918	0.513875	0.85478
gi|74859474|sp|Q55G98|Y7758_DICDI RecName: Full=von Willebrand factor A domain-containing protein DDB_G0267758 (model%: 79, hit%: 15, score: 97, %id: 23) [Dictyostelium discoideum]	gi|384486500|gb|EIE78680.1| hypothetical protein RO3G_03384 [Rhizopus oryzae RA 99-880] (model%: 26, hit%: 71, score: 151, %id: 63) [Rhizopus delemar RA 99-880]	296123	34.7662	0.480883	69.0515	143.593	7.16584	2.53e-08	1.07e-06	337362	5.40272	4.83101	5.97443	1.23668	0.306475	0.968143	1	296123	47.0732	33.4165	60.73	1.81737	0.86185	0.256257	0.485251	337362	47.0732	33.4165	60.73	1.81737	0.86185	0.256257	0.485251	296123	13.4074	3.73913	32.7439	8.75711	3.13045	0.000279434	0.0046979	337362	13.4074	3.73913	32.7439	8.75711	3.13045	0.000279434	0.0046979
gi|328768879|gb|EGF78924.1| hypothetical protein BATDEDRAFT_90103 [Batrachochytrium dendrobatidis JAM81] (model%: 98, hit%: 98, score: 1107, %id: 68) [Batrachochytrium dendrobatidis JAM81]	gi|384486464|gb|EIE78644.1| phosphoribosylaminoimidazole-succinocarboxamide synthase [Rhizopus oryzae RA 99-880] (model%: 99, hit%: 100, score: 1408, %id: 91) [Rhizopus delemar RA 99-880]	214963	526.892	813.579	240.205	0.295245	-1.76002	2.63e-08	1.11e-06	263232	438.591	394.333	482.848	1.22447	0.292154	0.185421	0.405643	214963	636.91	626.999	646.821	1.03161	0.0449027	0.854532	0.959226	263232	636.91	626.999	646.821	1.03161	0.0449027	0.854532	0.959226	214963	704.51	749.762	614.005	0.818934	-0.288181	0.0437238	0.252285	263232	704.51	749.762	614.005	0.818934	-0.288181	0.0437238	0.252285
gi|281201212|gb|EFA75426.1| hypothetical protein PPL_11506 [Polysphondylium pallidum PN500] (model%: 36, hit%: 43, score: 421, %id: 20) [Polysphondylium pallidum PN500]	gi|384486508|gb|EIE78688.1| hypothetical protein RO3G_03392 [Rhizopus oryzae RA 99-880] (model%: 77, hit%: 95, score: 2335, %id: 63) [Rhizopus delemar RA 99-880]	281243	1238.81	599.453	1878.16	3.13312	1.6476	2.73e-08	1.15e-06	279799	395.295	274.567	516.023	1.8794	0.910275	0.062112	0.191001	281243	829.116	432.838	1225.39	2.83106	1.50134	3.69e-08	7.39e-07	279799	828.373	431.352	1225.39	2.84082	1.50631	3.28e-08	6.63e-07	281243	499.908	538.022	423.681	0.78748	-0.344685	0.435667	0.813313	279799	500.374	539.453	422.216	0.782674	-0.353517	0.425343	0.807185
gi|71006100|ref|XP_757716.1| hypothetical protein UM01569.1 [Ustilago maydis 521] &gt;gi|46097076|gb|EAK82309.1| hypothetical protein UM01569.1 [Ustilago maydis 521] (model%: 81, hit%: 69, score: 1583, %id: 26) [Ustilago maydis 521]	gi|384490708|gb|EIE81930.1| hypothetical protein RO3G_06635 [Rhizopus oryzae RA 99-880] (model%: 93, hit%: 98, score: 3977, %id: 68) [Rhizopus delemar RA 99-880]	237792	2702.09	1193.82	4210.36	3.52679	1.81836	2.89e-08	1.21e-06	240708	737.498	344.449	1130.55	3.28219	1.71466	0.071856	0.212008	237792	1655.24	668.905	2641.58	3.94911	1.98153	3.71e-15	2.01e-13	240708	1517.31	677.513	2357.1	3.47906	1.7987	3.28e-08	6.63e-07	237792	808.52	885.554	654.451	0.73903	-0.436296	0.387759	0.780572	240708	759.326	807.503	662.972	0.821014	-0.284521	0.519983	0.859123
gi|353241269|emb|CCA73095.1| related to ser/thr protein kinase [Piriformospora indica DSM 11827] (model%: 74, hit%: 55, score: 761, %id: 14) [Piriformospora indica DSM 11827]	gi|384488026|gb|EIE80206.1| hypothetical protein RO3G_04911 [Rhizopus oryzae RA 99-880] (model%: 99, hit%: 99, score: 2063, %id: 63) [Rhizopus delemar RA 99-880]	266182	4497.8	1831.53	7164.07	3.91153	1.96773	3.49e-08	1.45e-06	252020	335.41	282.614	388.206	1.37362	0.457987	0.07465	0.218109	266182	1226.17	417.049	2035.29	4.88023	2.28695	0.0243429	0.0879484	252020	823.439	321.108	1325.77	4.12874	2.0457	0.0117066	0.0493856	266182	973.766	1256.36	408.573	0.325203	-1.62059	0.0990963	0.415476	252020	672.156	850.894	314.681	0.369824	-1.43509	0.132235	0.487941
gi|325116610|emb|CBZ52163.1| MGC83258 protein, related [Neospora caninum Liverpool] (model%: 17, hit%: 0, score: 96, %id: 34) [Neospora caninum Liverpool]	gi|384483151|gb|EIE75331.1| hypothetical protein RO3G_00035 [Rhizopus oryzae RA 99-880] (model%: 96, hit%: 96, score: 475, %id: 20) [Rhizopus delemar RA 99-880]	250444	585.967	297.749	874.185	2.93598	1.55384	4.07e-08	1.68e-06	300308	403.278	187.895	618.662	3.29259	1.71922	7.67e-13	3.95e-11	250444	445.723	244.551	646.896	2.64524	1.4034	0.0023883	0.0135979	300308	413.092	304.973	521.212	1.70904	0.773189	0.220624	0.438283	250444	241.187	241.926	239.708	0.990833	-0.0132863	0.983606	1	300308	247.807	222.287	298.848	1.34443	0.426991	0.070119	0.339481
gi|302689795|ref|XP_003034577.1| hypothetical protein SCHCODRAFT_107184 [Schizophyllum commune H4-8] &gt;gi|300108272|gb|EFI99674.1| hypothetical protein SCHCODRAFT_107184, partial [Schizophyllum commune H4-8] (model%: 98, hit%: 61, score: 902, %id: 24) [Schizophyllum commune H4-8]	gi|384491463|gb|EIE82659.1| hypothetical protein RO3G_07364 [Rhizopus oryzae RA 99-880] (model%: 90, hit%: 90, score: 1828, %id: 63) [Rhizopus delemar RA 99-880]	235547	2266.34	1253.08	3279.6	2.61722	1.38804	4.15e-08	1.71e-06	200895	464.343	359.62	569.067	1.58241	0.662124	0.208916	0.439161	235547	1252.07	682.303	1821.84	2.67014	1.41692	0.00046239	0.00346509	200895	711.15	422.137	1000.16	2.36929	1.24445	0.00950317	0.0418681	235547	872.091	973.99	668.293	0.68614	-0.543425	0.273536	0.68329	200895	502.926	547.733	413.311	0.754584	-0.406247	0.338506	0.741817
gi|121707340|ref|XP_001271804.1| cytochrome c peroxidase Ccp1, putative [Aspergillus clavatus NRRL 1] &gt;gi|119399952|gb|EAW10378.1| cytochrome c peroxidase Ccp1, putative [Aspergillus clavatus NRRL 1] (model%: 89, hit%: 84, score: 897, %id: 51) [Aspergillus clavatus NRRL 1]	gi|384484710|gb|EIE76890.1| hypothetical protein RO3G_01594 [Rhizopus oryzae RA 99-880] (model%: 87, hit%: 85, score: 1106, %id: 63) [Rhizopus delemar RA 99-880]	287063	2700.82	1667.74	3733.91	2.23891	1.16279	4.31e-08	1.77e-06	52752	844.119	1376.7	311.534	0.22629	-2.14376	3.73e-25	5.48e-23	287063	1249.37	374.908	2123.84	5.66496	2.50207	0.000215567	0.00179235	52752	1231.99	438.972	2025.01	4.61308	2.20573	0.0018264	0.0108769	287063	1147.08	1537.03	367.187	0.238893	-2.06556	3.34e-27	4.25e-25	52752	1310.01	1750.08	429.872	0.24563	-2.02544	3.75e-25	4.52e-23
	gi|384487087|gb|EIE79267.1| hypothetical protein RO3G_03972 [Rhizopus oryzae RA 99-880] (model%: 98, hit%: 70, score: 353, %id: 29) [Rhizopus delemar RA 99-880]	239144	232.466	376.491	88.4404	0.234907	-2.08984	4.33e-08	1.77e-06	208714	203.297	294.798	111.796	0.379231	-1.39885	6.44e-06	0.000104233	239144	571.728	927.591	215.865	0.232715	-2.10336	9.14e-13	3.83e-11	208714	225.131	366.067	84.196	0.230002	-2.12028	1.4e-08	3.06e-07	239144	782.124	719.033	908.306	1.26323	0.337121	0.0137666	0.110858	208714	265.598	219.186	358.423	1.63525	0.70951	0.000272591	0.00461102
gi|326503798|dbj|BAK02685.1| predicted protein [Hordeum vulgare subsp. vulgare] (model%: 94, hit%: 94, score: 1488, %id: 67) [Hordeum vulgare subsp. vulgare]	gi|384492819|gb|EIE83310.1| aspartate aminotransferase [Rhizopus oryzae RA 99-880] (model%: 99, hit%: 100, score: 2100, %id: 93) [Rhizopus delemar RA 99-880]	280875	3179.17	4391.36	1966.98	0.447919	-1.15869	4.36e-08	1.78e-06	234787	3603.75	3822.03	3385.47	0.885777	-0.174984	0.407602	0.663229	280875	4562.28	5348.31	3776.25	0.706064	-0.50213	0.0327778	0.110601	234787	4530.78	5337.2	3724.36	0.697811	-0.519091	0.0275645	0.0966999	280875	5238.2	5238.9	5236.8	0.999599	-0.000578029	0.954784	1	234787	5201.55	5189.4	5225.83	1.00702	0.0100919	0.8838	0.982526
gi|296418977|ref|XP_002839101.1| hypothetical protein [Tuber melanosporum Mel28] &gt;gi|295635096|emb|CAZ83292.1| unnamed protein product [Tuber melanosporum] (model%: 98, hit%: 99, score: 910, %id: 34) [Tuber melanosporum Mel28]	gi|384494945|gb|EIE85436.1| hypothetical protein RO3G_10146 [Rhizopus oryzae RA 99-880] (model%: 99, hit%: 100, score: 1332, %id: 63) [Rhizopus delemar RA 99-880]	79471	2866.55	1743.57	3989.53	2.28814	1.19418	5.09e-08	2.07e-06	33084	577.926	722.044	433.809	0.600806	-0.735028	0.00425314	0.0249592	79471	1956.15	772.428	3139.87	4.06494	2.02323	1.43e-15	8.06e-14	33084	1943.84	750.805	3136.87	4.17801	2.06282	4.41e-16	2.69e-14	79471	1253.88	1502.61	756.424	0.503405	-0.990208	1.47e-06	4.28e-05	33084	1240.82	1493.61	735.238	0.492257	-1.02252	1.28e-06	3.79e-05
gi|328858265|gb|EGG07378.1| putative oligopeptide transporter [Melampsora larici-populina 98AG31] (model%: 84, hit%: 81, score: 1202, %id: 35) [Melampsora larici-populina 98AG31]	gi|384486343|gb|EIE78523.1| hypothetical protein RO3G_03227 [Rhizopus oryzae RA 99-880] (model%: 99, hit%: 99, score: 2907, %id: 82) [Rhizopus delemar RA 99-880]	278166	2018.32	961.259	3075.39	3.19933	1.67777	5.11e-08	2.07e-06	237388	946.039	385.445	1506.63	3.90882	1.96673	5.13e-10	1.89e-08	278166	2530.68	637.314	4424.06	6.94173	2.79529	6.55e-21	6.77e-19	237388	2530.68	637.314	4424.06	6.94173	2.79529	6.55e-21	6.77e-19	278166	758.304	825.677	623.559	0.755209	-0.405052	0.184649	0.575985	237388	758.304	825.677	623.559	0.755209	-0.405052	0.184649	0.575985
gi|261868885|gb|ACY02060.1| spore coat protein H [Flammeovirga yaeyamensis] (model%: 50, hit%: 50, score: 257, %id: 16) [Flammeovirga yaeyamensis]	gi|384487517|gb|EIE79697.1| hypothetical protein RO3G_04402 [Rhizopus oryzae RA 99-880] (model%: 99, hit%: 100, score: 1812, %id: 60) [Rhizopus delemar RA 99-880]	314088	2033.8	1180.77	2886.83	2.44486	1.28975	5.33e-08	2.15e-06	230485	690.961	470.912	911.011	1.93457	0.952011	0.149611	0.349665	314088	2446.51	802.367	4090.65	5.09824	2.35	5.35e-10	1.48e-08	230485	2465.17	791.306	4139.03	5.23062	2.38698	7.22e-10	1.96e-08	314088	921.585	988.851	787.053	0.795927	-0.329291	0.263265	0.672593	230485	905.736	970.524	776.16	0.799733	-0.32241	0.286305	0.696672
gi|193210924|ref|NP_499629.2| hypothetical protein Y49E10.24 [Caenorhabditis elegans] &gt;gi|154147342|emb|CAB11557.2| Protein ARRD-16 [Caenorhabditis elegans] (model%: 84, hit%: 84, score: 217, %id: 7) [Caenorhabditis elegans]	gi|384485279|gb|EIE77459.1| hypothetical protein RO3G_02163 [Rhizopus oryzae RA 99-880] (model%: 92, hit%: 97, score: 538, %id: 70) [Rhizopus delemar RA 99-880]	31401	1921.85	1061	2782.7	2.62272	1.39106	5.55e-08	2.23e-06	111964	217.046	181.683	252.409	1.38928	0.474337	0.0872036	0.243096	31401	832.665	734.478	930.852	1.26736	0.341832	0.219262	0.436167	111964	300.763	261.091	340.436	1.3039	0.382834	0.284671	0.520003	31401	760.798	781.569	719.256	0.920272	-0.119868	0.668081	0.919671	111964	264.613	269.021	255.797	0.950844	-0.0727198	0.756849	0.944036
gi|375171944|gb|EFP77722.2| hypothetical protein PGTG_03678 [Puccinia graminis f. sp. tritici CRL 75-36-700-3] (model%: 76, hit%: 65, score: 342, %id: 6) [Puccinia graminis f. sp. tritici CRL 75-36-700-3]	gi|384493386|gb|EIE83877.1| hypothetical protein RO3G_08582 [Rhizopus oryzae RA 99-880] (model%: 99, hit%: 100, score: 2211, %id: 67) [Rhizopus delemar RA 99-880]	310169	9188.61	2116.09	16261.1	7.68451	2.94195	5.8e-08	2.32e-06	266729	270.732	254.845	286.619	1.12468	0.169513	0.767564	0.920507	310169	1507.88	520.761	2495	4.79106	2.26034	0.0548788	0.162437	266729	1445.31	534.03	2356.58	4.41283	2.1417	0.0944867	0.242574	310169	1090.52	1380.78	509.999	0.369355	-1.43692	0.308431	0.718558	266729	951.774	1166.14	523.044	0.448526	-1.15674	0.341525	0.744183
cne:CNC00310 Hmp1 protein (model%: 52, hit%: 66, score: 95, %id: 31) [&nbsp;Cryptococcus neoformans var. neoformans JEC21]	gi|384490470|gb|EIE81692.1| hypothetical protein RO3G_06397 [Rhizopus oryzae RA 99-880] (model%: 87, hit%: 87, score: 380, %id: 51) [Rhizopus delemar RA 99-880]	51816	128.712	36.5076	220.916	6.05125	2.59723	5.86e-08	2.34e-06	28141	36.1172	28.7808	43.4535	1.50981	0.594364	0.398501	0.655735	51816	75.3119	30.7417	119.882	3.89966	1.96335	0.00062838	0.00447881	28141	75.8161	31.7499	119.882	3.77582	1.91679	0.000889515	0.00600934	51816	38.3309	42.4432	30.1063	0.709332	-0.495468	0.522844	0.860464	28141	38.1873	41.7274	31.1071	0.745483	-0.423753	0.602073	0.893499
mmu:107321 Lpxn; leupaxin (model%: 78, hit%: 68, score: 344, %id: 25) [&nbsp;Mus musculus]	gi|384484387|gb|EIE76567.1| hypothetical protein RO3G_01271 [Rhizopus oryzae RA 99-880] (model%: 79, hit%: 83, score: 967, %id: 52) [Rhizopus delemar RA 99-880]	207089	763.831	421.562	1106.1	2.62381	1.39166	6.06e-08	2.4e-06	198891	457.369	468.882	445.856	0.950892	-0.0726466	0.831057	0.955342	207089	362.918	270.32	455.516	1.6851	0.752835	0.0151634	0.0605791	198891	742.872	533.249	952.495	1.78621	0.836903	0.0708016	0.195221	207089	328.821	360.981	264.501	0.732728	-0.44865	0.0518737	0.281951	198891	595.655	632.508	521.948	0.825203	-0.277178	0.227109	0.633225
gi|328770091|gb|EGF80133.1| hypothetical protein BATDEDRAFT_35079 [Batrachochytrium dendrobatidis JAM81] (model%: 50, hit%: 29, score: 341, %id: 21) [Batrachochytrium dendrobatidis JAM81]	gi|384501992|gb|EIE92483.1| hypothetical protein RO3G_17005 [Rhizopus oryzae RA 99-880] (model%: 53, hit%: 90, score: 538, %id: 29) [Rhizopus delemar RA 99-880]	141927	326.564	145.388	507.739	3.49231	1.80418	6.31e-08	2.5e-06	105071	298.177	151.972	444.382	2.92411	1.548	3.38e-09	1.11e-07	141927	368.746	318.977	418.516	1.31206	0.391831	0.202441	0.414078	105071	367.616	316.716	418.516	1.32142	0.402093	0.19173	0.399037	141927	232.216	192.135	312.378	1.62583	0.701173	0.00320469	0.0363628	105071	230.787	191.102	310.155	1.62298	0.698643	0.00326259	0.0368489
i:DDB0188541 hypothetical protein (model%: 60, hit%: 71, score: 411, %id: 11) [&nbsp;Dictyostelium discoideum]		240718	279.278	121.004	437.552	3.61602	1.8544	7.15e-08	2.82e-06									240718	288.457	111.354	465.561	4.18092	2.06382	3.16e-09	7.75e-08									240718	106.21	104.796	109.039	1.04049	0.0572594	0.949101	1
gi|296420816|ref|XP_002839964.1| hypothetical protein [Tuber melanosporum Mel28] &gt;gi|295636172|emb|CAZ84155.1| unnamed protein product [Tuber melanosporum] (model%: 73, hit%: 74, score: 1338, %id: 52) [Tuber melanosporum Mel28]	gi|384500964|gb|EIE91455.1| hypothetical protein RO3G_16166 [Rhizopus oryzae RA 99-880] (model%: 98, hit%: 99, score: 2763, %id: 52) [Rhizopus delemar RA 99-880]	205901	853.431	467.934	1238.93	2.64765	1.40471	7.27e-08	2.85e-06	301210	872.784	581.242	1164.33	2.00317	1.00229	3.59e-07	7.76e-06	205901	899.678	501.768	1297.59	2.58604	1.37074	1.33e-07	2.38e-06	301210	1221.87	726.069	1717.68	2.36572	1.24228	6.47e-07	1.02e-05	205901	499.724	504.166	490.839	0.973566	-0.0386488	0.729496	0.936163	301210	730.123	740.012	710.346	0.959912	-0.0590266	0.746572	0.941091
gi|342320212|gb|EGU12154.1| Hypothetical Protein RTG_01768 [Rhodotorula glutinis ATCC 204091] (model%: 82, hit%: 58, score: 458, %id: 11) [Rhodotorula glutinis ATCC 204091]	gi|384490070|gb|EIE81292.1| hypothetical protein RO3G_05997 [Rhizopus oryzae RA 99-880] (model%: 99, hit%: 100, score: 1951, %id: 51) [Rhizopus delemar RA 99-880]	109948	401.934	192.267	611.602	3.181	1.66948	7.38e-08	2.88e-06	309633	265.845	141.959	389.731	2.74538	1.457	8.32e-08	2.04e-06	109948	274.376	135.982	412.77	3.03548	1.60192	4.65e-06	6.09e-05	309633	295.09	172.287	417.894	2.42557	1.27832	0.00329	0.0177105	109948	140.236	143.809	133.091	0.925468	-0.111745	0.404456	0.790324	309633	163.846	161.479	168.579	1.04397	0.0620748	0.716111	0.931977
gi|67541120|ref|XP_664334.1| UAPC_EMENI PURINE PERMEASE [Aspergillus nidulans FGSC A4] &gt;gi|146291092|sp|P48777|UAPC_EMENI RecName: Full=Purine permease &gt;gi|40739358|gb|EAA58548.1| UAPC_EMENI PURINE PERMEASE [Aspergillus nidulans FGSC A4] &gt;gi|259480321|tpe|CBF71344.1| TPA: Purine permease [Source:UniProtKB/Swiss-Prot;Acc:P48777] [Aspergillus nidulans FGSC A4] (model%: 88, hit%: 90, score:…	gi|384493932|gb|EIE84423.1| hypothetical protein RO3G_09133 [Rhizopus oryzae RA 99-880] (model%: 81, hit%: 92, score: 2297, %id: 89) [Rhizopus delemar RA 99-880]	274682	336.005	593.084	78.9265	0.133078	-2.90965	7.45e-08	2.9e-06	227600	171.753	234.679	108.826	0.463723	-1.10867	0.000430614	0.00377044	274682	382.077	516.143	248.012	0.48051	-1.05736	0.00807516	0.0367033	227600	381.621	515.845	247.396	0.479593	-1.06012	0.00755615	0.0347823	274682	507.494	508.457	505.568	0.994317	-0.00822254	0.553562	0.873202	227600	507.848	509.135	505.275	0.992419	-0.0109792	0.546894	0.871448
gi|115400097|ref|XP_001215637.1| conserved hypothetical protein [Aspergillus terreus NIH2624] &gt;gi|114191303|gb|EAU33003.1| conserved hypothetical protein [Aspergillus terreus NIH2624] (model%: 64, hit%: 74, score: 441, %id: 19) [Aspergillus terreus NIH2624]	gi|384483127|gb|EIE75307.1| hypothetical protein RO3G_00011 [Rhizopus oryzae RA 99-880] (model%: 92, hit%: 93, score: 1489, %id: 53) [Rhizopus delemar RA 99-880]	135678	388.66	162.93	614.39	3.77089	1.9149	7.5e-08	2.91e-06	310110	107.835	100.587	115.083	1.14411	0.19423	0.656695	0.855999	135678	314.44	71.0269	557.854	7.85412	2.97345	0.00199518	0.0116829	310110	235.664	59.3501	411.978	6.94149	2.79525	0.0292707	0.101265	135678	134.362	166.779	69.5259	0.416874	-1.26232	0.000154371	0.00280285	310110	111.25	137.83	58.0895	0.421459	-1.24654	0.000704833	0.01051
aor:AO090011000656 predicted protein (model%: 94, hit%: 99, score: 309, %id: 54) [&nbsp;Aspergillus oryzae]	aor:AO090011000656 predicted protein (model%: 94, hit%: 99, score: 309, %id: 54) [&nbsp;Aspergillus oryzae]	237607	120.554	236.069	5.04009	0.0213501	-5.54961	7.53e-08	2.91e-06	246004	32.3674	63.0084	1.72652	0.0274015	-5.1896	0.000589415	0.00491849	237607	642.565	1283.2	1.92983	0.00150392	-9.37706	2.86e-78	6.31e-75	246004	592.92	1184.61	1.23208	0.00104007	-9.9091	4.76e-76	9.53e-73	237607	528.319	164.189	1256.58	7.65325	2.93607	1.05e-44	2.22e-42	246004	478.848	138.269	1160.01	8.3895	3.06859	5.71e-48	1.32e-45
cal:orf19.2646 HAP4; positive regulator of cytochrome C genes CYC1 and CYC7 (model%: 94, hit%: 19, score: 176, %id: 22) [&nbsp;Candida albicans SC5314]	gi|384499174|gb|EIE89665.1| hypothetical protein RO3G_14376 [Rhizopus oryzae RA 99-880] (model%: 97, hit%: 94, score: 739, %id: 48) [Rhizopus delemar RA 99-880]	242587	183.498	68.038	298.958	4.39398	2.13553	8.23e-08	3.17e-06	194476	46.8628	25.3742	68.3513	2.69373	1.4296	0.0103163	0.0504567	242587	184.737	64.0636	305.41	4.7673	2.25317	2.52e-08	5.24e-07	194476	105.603	35.9439	175.263	4.87601	2.2857	3.57e-06	4.8e-05	242587	59.8948	58.4996	62.6854	1.07155	0.0997037	0.902667	0.987549	194476	33.8717	33.235	35.1451	1.05747	0.0806217	0.916796	0.993385
gi|358390052|gb|EHK39458.1| hypothetical protein TRIATDRAFT_48890 [Trichoderma atroviride IMI 206040] (model%: 91, hit%: 93, score: 319, %id: 30) [Trichoderma atroviride IMI 206040]	gi|358390052|gb|EHK39458.1| hypothetical protein TRIATDRAFT_48890 [Trichoderma atroviride IMI 206040] (model%: 91, hit%: 93, score: 319, %id: 30) [Trichoderma atroviride IMI 206040]	274680	224.317	15.9344	432.7	27.1551	4.76315	8.83e-08	3.39e-06	227602	268.286	25.7454	510.827	19.8415	4.31045	1.07e-15	7.26e-14	274680	294.642	48.215	541.07	11.222	3.48826	0.00405405	0.0209821	227602	294.642	48.215	541.07	11.222	3.48826	0.00405405	0.0209821	274680	34.1997	27.7158	47.1677	1.70183	0.767091	0.162796	0.541114	227602	34.1997	27.7158	47.1677	1.70183	0.767091	0.162796	0.541114
gi|296418541|ref|XP_002838889.1| hypothetical protein [Tuber melanosporum Mel28] &gt;gi|295634872|emb|CAZ83080.1| unnamed protein product [Tuber melanosporum] (model%: 99, hit%: 48, score: 1992, %id: 30) [Tuber melanosporum Mel28]	gi|384487867|gb|EIE80047.1| succinate dehydrogenase [ubiquinone] iron-sulfur subunit [Rhizopus oryzae RA 99-880] (model%: 99, hit%: 100, score: 6808, %id: 63) [Rhizopus delemar RA 99-880]	201417	2286.69	1120.47	3452.91	3.08166	1.62371	8.89e-08	3.4e-06	216526	2108.03	1998.7	2217.36	1.1094	0.149779	0.776749	0.92606	201417	1190.74	570.5	1810.99	3.17438	1.66648	8.03e-11	2.54e-09	216526	3329.33	2281.63	4377.03	1.91837	0.939884	5.53e-05	0.000554092	201417	720.942	802.31	558.207	0.69575	-0.523358	0.333613	0.738563	216526	2686.64	2913.1	2233.72	0.766784	-0.383107	0.0576221	0.301896
gi|74897492|sp|Q55GN8|ADCE_DICDI RecName: Full=Arrestin domain-containing protein E (model%: 43, hit%: 41, score: 97, %id: 14) [Dictyostelium discoideum]	gi|384492830|gb|EIE83321.1| hypothetical protein RO3G_08026 [Rhizopus oryzae RA 99-880] (model%: 90, hit%: 95, score: 519, %id: 74) [Rhizopus delemar RA 99-880]	309923	2146.61	1318.07	2975.16	2.25722	1.17454	9e-08	3.43e-06	203223	896.629	1069.07	724.189	0.677401	-0.561919	0.0056561	0.0312447	309923	2180.79	1317.74	3043.83	2.30988	1.20782	1.19e-06	1.76e-05	203223	724.01	430.709	1017.31	2.36194	1.23998	1.65e-05	0.000186571	309923	1573.27	1714.33	1291.14	0.753147	-0.408996	0.047684	0.267021	203223	508.478	551.678	422.076	0.765076	-0.386324	0.131339	0.486846
i:DDB0168484 hypothetical protein (model%: 82, hit%: 46, score: 174, %id: 26) [&nbsp;Dictyostelium discoideum]	gi|384490297|gb|EIE81519.1| hypothetical protein RO3G_06224 [Rhizopus oryzae RA 99-880] (model%: 98, hit%: 98, score: 427, %id: 21) [Rhizopus delemar RA 99-880]	251920	2646.95	1108.42	4185.47	3.77608	1.91689	9.43e-08	3.58e-06	94568	1058.99	408.681	1709.29	4.18246	2.06435	4.95e-22	5.56e-20	251920	2204.96	728.97	3680.94	5.04951	2.33614	1.76e-13	8.05e-12	94568	2257.27	753.407	3761.12	4.99216	2.31966	5.02e-13	2.19e-11	251920	834.187	894.397	713.766	0.798042	-0.325464	0.283563	0.693573	94568	864.904	928.523	737.668	0.794453	-0.331966	0.29986	0.711331
gi|302697947|ref|XP_003038652.1| glycosyltransferase family 2 protein [Schizophyllum commune H4-8] &gt;gi|300112349|gb|EFJ03750.1| glycosyltransferase family 2 protein [Schizophyllum commune H4-8] (model%: 86, hit%: 76, score: 2770, %id: 35) [Schizophyllum commune H4-8]	gi|384483542|gb|EIE75722.1| chitin synthase [Rhizopus oryzae RA 99-880] (model%: 98, hit%: 98, score: 4502, %id: 70) [Rhizopus delemar RA 99-880]	202842	2295.06	1001.02	3589.09	3.58544	1.84215	9.47e-08	3.58e-06	204363	589.14	348.766	829.514	2.37843	1.25001	3.17e-05	0.00041252	202842	1552	685.504	2418.49	3.52805	1.81887	9.83e-06	0.000119121	204363	1252.74	566.529	1938.96	3.42253	1.77506	0.00109671	0.00714173	202842	782.327	838.016	670.949	0.80064	-0.320775	0.440753	0.816997	204363	633.913	673.652	554.434	0.823027	-0.280988	0.500008	0.849115
gi|157832037|pdb|1MPP|A Chain A, X-Ray Analyses Of Aspartic Proteinases. V. Structure And Refinement At 2.0 Angstroms Resolution Of The Aspartic Proteinase From Mucor Pusillus &gt;gi|226075|prf||1410211A Asp proteinase (model%: 77, hit%: 92, score: 618, %id: 25) [Rhizomucor pusillus]	gi|384501213|gb|EIE91704.1| hypothetical protein RO3G_16415 [Rhizopus oryzae RA 99-880] (model%: 83, hit%: 97, score: 1603, %id: 69) [Rhizopus delemar RA 99-880]	311495	1005.13	370.956	1639.31	4.41916	2.14377	9.61e-08	3.62e-06	277436	95.6782	67.6156	123.741	1.83006	0.871894	0.0327626	0.120961	311495	862.004	675.782	1048.23	1.55113	0.633321	0.0248244	0.089307	277436	862.004	675.782	1048.23	1.55113	0.633321	0.0248244	0.089307	311495	394.64	260.879	662.162	2.5382	1.34381	0.000927481	0.0132728	277436	394.64	260.879	662.162	2.5382	1.34381	0.000927481	0.0132728
gi|50304685|ref|XP_452298.1| hypothetical protein [Kluyveromyces lactis NRRL Y-1140] &gt;gi|49641431|emb|CAH01149.1| KLLA0C02277p [Kluyveromyces lactis] (model%: 75, hit%: 75, score: 514, %id: 24) [Kluyveromyces lactis NRRL Y-1140]	gi|384486438|gb|EIE78618.1| hypothetical protein RO3G_03322 [Rhizopus oryzae RA 99-880] (model%: 67, hit%: 99, score: 1157, %id: 75) [Rhizopus delemar RA 99-880]	253656	1358.76	799.564	1917.95	2.39874	1.26228	1.03e-07	3.86e-06	232992	602.641	413.222	792.061	1.91679	0.938696	0.00187685	0.0127445	253656	1394.82	969.937	1819.71	1.87611	0.907747	0.000258722	0.00209808	232992	1414.92	987.813	1842.03	1.86476	0.89899	0.000301839	0.00240173	253656	807.153	735.909	949.641	1.29043	0.367855	0.14807	0.515411	232992	817.094	742.072	967.138	1.3033	0.382164	0.106108	0.432681
gi|328768862|gb|EGF78907.1| hypothetical protein BATDEDRAFT_35570 [Batrachochytrium dendrobatidis JAM81] (model%: 72, hit%: 59, score: 589, %id: 24) [Batrachochytrium dendrobatidis JAM81]	gi|384499181|gb|EIE89672.1| hypothetical protein RO3G_14383 [Rhizopus oryzae RA 99-880] (model%: 87, hit%: 100, score: 1237, %id: 60) [Rhizopus delemar RA 99-880]	109055	174.589	50.4978	298.681	5.91473	2.56431	1.03e-07	3.86e-06	71000	42.7076	35.4489	49.9664	1.40953	0.495218	0.669407	0.86341	109055	96.2316	99.0078	93.4554	0.94392	-0.0832638	0.934552	0.992699	71000	94.0182	95.197	92.8394	0.975234	-0.0361795	1	1	109055	68.9491	54.9297	96.9879	1.76567	0.820218	0.046986	0.264052	71000	67.013	53.8947	93.2496	1.73022	0.790955	0.0614444	0.31458
gi|161830626|ref|YP_001597064.1| putative delta(24(24(1)))-sterol reductase [Coxiella burnetii RSA 331] &gt;gi|161762493|gb|ABX78135.1| putative delta(24(24(1)))-sterol reductase [Coxiella burnetii RSA 331] (model%: 96, hit%: 99, score: 1391, %id: 53) [Coxiella burnetii RSA 331]	gi|384493665|gb|EIE84156.1| hypothetical protein RO3G_08866 [Rhizopus oryzae RA 99-880] (model%: 98, hit%: 99, score: 1958, %id: 74) [Rhizopus delemar RA 99-880]	207981	2467.42	1514.59	3420.26	2.25821	1.17518	1.08e-07	4.03e-06	303833	2424.2	1975.44	2872.97	1.45434	0.540368	0.00296431	0.0185733	207981	1934.34	1944.11	1924.56	0.989946	-0.0145788	0.928888	0.990746	303833	1969.79	2113.03	1826.54	0.864415	-0.210204	0.367789	0.608386	207981	1969.86	2002.73	1904.11	0.950757	-0.0728518	1	1	303833	2113.95	2136.27	2069.3	0.96865	-0.0459532	0.660978	0.916663
i:DDB0202354 hypothetical protein (model%: 45, hit%: 9, score: 108, %id: 20) [&nbsp;Dictyostelium discoideum]	gi|384500199|gb|EIE90690.1| hypothetical protein RO3G_15401 [Rhizopus oryzae RA 99-880] (model%: 88, hit%: 99, score: 1407, %id: 61) [Rhizopus delemar RA 99-880]	260751	720.696	268.104	1173.29	4.37625	2.12969	1.1e-07	4.09e-06	233534	254.344	152.2	356.487	2.34223	1.22789	6.44e-06	0.000104233	260751	463.566	267.814	659.318	2.46185	1.29974	1.4e-05	0.000162541	233534	462.472	266.859	658.085	2.46604	1.3022	1.39e-05	0.000161282	260751	263.03	263.517	262.056	0.994459	-0.00801586	0.834103	0.968904	233534	262.72	263.517	261.127	0.990933	-0.0131403	0.82105	0.966064
cne:CNL05210 hypothetical protein (model%: 73, hit%: 68, score: 677, %id: 43) [&nbsp;Cryptococcus neoformans var. neoformans JEC21]	gi|384484776|gb|EIE76956.1| hypothetical protein RO3G_01660 [Rhizopus oryzae RA 99-880] (model%: 91, hit%: 94, score: 942, %id: 36) [Rhizopus delemar RA 99-880]	232329	1358.75	813.503	1903.99	2.34048	1.22681	1.12e-07	4.15e-06	247245	498.819	546.371	451.266	0.825933	-0.275903	0.16749	0.377745	232329	1149.1	706.984	1591.21	2.2507	1.17037	6.89e-06	8.64e-05	247245	698.363	455.445	941.281	2.06673	1.04735	0.000228981	0.00189102	232329	788.047	835.863	692.417	0.828386	-0.271625	0.118623	0.459199	247245	482.176	500.219	446.091	0.891792	-0.16522	0.708613	0.929083
gi|170116170|ref|XP_001889277.1| glycosyltransferase family 2 protein [Laccaria bicolor S238N-H82] &gt;gi|164635768|gb|EDR00071.1| glycosyltransferase family 2 protein [Laccaria bicolor S238N-H82] (model%: 95, hit%: 90, score: 3645, %id: 31) [Laccaria bicolor S238N-H82]	gi|384495963|gb|EIE86454.1| hypothetical protein RO3G_11165 [Rhizopus oryzae RA 99-880] (model%: 90, hit%: 88, score: 4099, %id: 39) [Rhizopus delemar RA 99-880]	290143	343.111	120.375	565.848	4.7007	2.23288	1.16e-07	4.28e-06	311574	133.208	102.981	163.434	1.58702	0.66632	0.0564815	0.179241	290143	174.337	82.1928	266.48	3.24214	1.69695	0.00694732	0.0324754	311574	149.367	71.302	227.431	3.18969	1.67342	0.0597997	0.172738	290143	108.575	122.581	80.5627	0.657219	-0.605555	0.309116	0.718896	311574	110.294	130.51	69.8623	0.535303	-0.901573	0.148128	0.515411
gi|357161461|ref|XP_003579097.1| PREDICTED: uncharacterized protein LOC100827221 [Brachypodium distachyon] (model%: 77, hit%: 43, score: 362, %id: 42) [Brachypodium distachyon]	gi|384487199|gb|EIE79379.1| hypothetical protein RO3G_04084 [Rhizopus oryzae RA 99-880] (model%: 99, hit%: 100, score: 620, %id: 66) [Rhizopus delemar RA 99-880]	257436	87.0515	157.18	16.9232	0.107668	-3.21534	1.21e-07	4.44e-06	228848	31.1595	49.4256	12.8933	0.260863	-1.93864	0.00462253	0.0266861	257436	46.115	74.9433	17.2868	0.230665	-2.11613	0.00378898	0.0198293	228848	46.115	74.9433	17.2868	0.230665	-2.11613	0.00378898	0.0198293	257436	108.597	126.192	73.4074	0.581712	-0.781624	0.0137166	0.110617	228848	108.597	126.192	73.4074	0.581712	-0.781624	0.0137166	0.110617
gi|170116170|ref|XP_001889277.1| glycosyltransferase family 2 protein [Laccaria bicolor S238N-H82] &gt;gi|164635768|gb|EDR00071.1| glycosyltransferase family 2 protein [Laccaria bicolor S238N-H82] (model%: 98, hit%: 98, score: 3948, %id: 31) [Laccaria bicolor S238N-H82]	gi|384499486|gb|EIE89977.1| hypothetical protein RO3G_14688 [Rhizopus oryzae RA 99-880] (model%: 90, hit%: 99, score: 7153, %id: 76) [Rhizopus delemar RA 99-880]	241339	449.86	678.326	221.395	0.326384	-1.61536	1.22e-07	4.47e-06	307777	1451.54	1190.27	1712.82	1.43902	0.525087	0.0030957	0.0192325	241339	1079.1	1519.21	638.988	0.420606	-1.24946	0.0289579	0.100468	307777	1079.1	1519.21	638.988	0.420606	-1.24946	0.0289579	0.100468	241339	1323.31	1241.84	1486.24	1.1968	0.259187	0.0362543	0.221673	307777	1323.31	1241.84	1486.24	1.1968	0.259187	0.0362543	0.221673
cne:CND06100 hypothetical protein (model%: 87, hit%: 68, score: 1303, %id: 47) [&nbsp;Cryptococcus neoformans var. neoformans JEC21]	gi|384494072|gb|EIE84563.1| hypothetical protein RO3G_09273 [Rhizopus oryzae RA 99-880] (model%: 99, hit%: 99, score: 2457, %id: 77) [Rhizopus delemar RA 99-880]	207797	3708.22	2331.68	5084.76	2.18072	1.12481	1.24e-07	4.51e-06	251751	2051.16	1956.63	2145.68	1.09662	0.133065	0.631686	0.838706	207797	3171.25	2243.1	4099.4	1.82756	0.869922	0.000192849	0.00163118	251751	2964.76	2024.85	3904.67	1.92837	0.947384	6.57e-05	0.000644967	207797	2362.22	2445.17	2196.31	0.898222	-0.154857	0.33058	0.735822	251751	2162.28	2251.94	1982.96	0.880557	-0.183511	0.27194	0.68189
mmu:666995 LOC666995; hypothetical protein LOC666995 (model%: 37, hit%: 43, score: 124, %id: 41) [&nbsp;Mus musculus]	gi|384490221|gb|EIE81443.1| hypothetical protein RO3G_06148 [Rhizopus oryzae RA 99-880] (model%: 76, hit%: 25, score: 388, %id: 39) [Rhizopus delemar RA 99-880]	313489	1043.94	608.797	1479.08	2.42952	1.28067	1.24e-07	4.51e-06	334997	700.456	425.032	975.88	2.29602	1.19913	1.14e-08	3.37e-07	313489	1383.6	699.961	2067.25	2.95337	1.56236	2.81e-08	5.78e-07	334997	1383.91	699.961	2067.86	2.95425	1.56279	2.98e-08	6.08e-07	313489	662.871	651.724	685.167	1.05131	0.0721943	0.863649	0.975235	334997	662.181	650.689	685.167	1.05299	0.0744871	0.853469	0.9725
	gi|384489858|gb|EIE81080.1| hypothetical protein RO3G_05785 [Rhizopus oryzae RA 99-880] (model%: 97, hit%: 86, score: 444, %id: 29) [Rhizopus delemar RA 99-880]	233439	28.1942	0	56.3884	Inf	Inf	1.31e-07	4.75e-06	256796	6.99644	9.74497	4.24791	0.435908	-1.19791	0.354736	0.613121	233439	8.13563	6.66611	9.60516	1.44089	0.526965	0.881644	0.971238	256796	21.9822	21.5482	22.4162	1.04028	0.0569778	0.994066	1	233439	2.65967	0.715777	6.54745	9.14733	3.19335	0.108541	0.437262	256796	18.2511	16.7978	21.1577	1.25955	0.332913	0.545672	0.870889
gi|328863566|gb|EGG12665.1| hypothetical protein MELLADRAFT_58492 [Melampsora larici-populina 98AG31] (model%: 88, hit%: 55, score: 208, %id: 7) [Melampsora larici-populina 98AG31]	gi|384500368|gb|EIE90859.1| hypothetical protein RO3G_15570 [Rhizopus oryzae RA 99-880] (model%: 95, hit%: 98, score: 830, %id: 50) [Rhizopus delemar RA 99-880]	24688	1177.17	644.18	1710.16	2.65478	1.40859	1.34e-07	4.82e-06	251582	364.262	275.782	452.741	1.64166	0.715155	0.00366087	0.0220529	24688	893.507	573.181	1213.83	2.11771	1.08251	5.07e-05	0.000512534	251582	740.248	468.641	1011.85	2.15912	1.11045	7.17e-05	0.000695188	24688	559.779	559.078	561.183	1.00377	0.00542227	0.907965	0.989725	251582	460.05	460.611	458.928	0.996346	-0.00528118	1	1
gi|328773409|gb|EGF83446.1| hypothetical protein BATDEDRAFT_34204 [Batrachochytrium dendrobatidis JAM81] (model%: 94, hit%: 96, score: 3055, %id: 77) [Batrachochytrium dendrobatidis JAM81]	gi|384489958|gb|EIE81180.1| aconitate hydratase [Rhizopus oryzae RA 99-880] (model%: 99, hit%: 99, score: 3815, %id: 93) [Rhizopus delemar RA 99-880]	217093	6171.81	4013.52	8330.11	2.07551	1.05347	1.37e-07	4.94e-06	80900	2410.94	1725.78	3096.09	1.79402	0.843198	2.57e-05	0.000347823	217093	6706.19	2420.38	10992	4.54144	2.18315	2.2e-15	1.22e-13	80900	6660.46	2408.03	10912.9	4.53187	2.18011	1.08e-15	6.28e-14	217093	3141	3527.21	2368.58	0.671517	-0.574504	0.00065925	0.00990404	80900	3121.52	3504.01	2356.53	0.672523	-0.572344	0.000637996	0.00961754
afm:Afu1g08810 glycerol-3-phosphate dehydrogenase, mitochondrial (model%: 89, hit%: 82, score: 1921, %id: 63) [&nbsp;Aspergillus fumigatus Af293]	gi|384493654|gb|EIE84145.1| hypothetical protein RO3G_08855 [Rhizopus oryzae RA 99-880] (model%: 99, hit%: 100, score: 2796, %id: 88) [Rhizopus delemar RA 99-880]	207995	2910.59	1840.21	3980.96	2.16331	1.11324	1.4e-07	5.01e-06	255399	1574.53	1224.4	1924.66	1.57192	0.652525	0.000295324	0.00275444	207995	2385.18	1965.89	2804.47	1.42656	0.512543	0.0304384	0.10437	255399	2774.05	2320.79	3227.31	1.39061	0.475717	0.0414257	0.131738	207995	1767.08	1688.21	1924.81	1.14015	0.189223	0.315077	0.723156	255399	2046.63	1933.84	2272.2	1.17497	0.232619	0.185848	0.578331
gi|346979057|gb|EGY22509.1| mitochondrial DNA replication protein YHM2 [Verticillium dahliae VdLs.17] (model%: 97, hit%: 94, score: 954, %id: 61) [Verticillium dahliae VdLs.17]	gi|384491326|gb|EIE82522.1| hypothetical protein RO3G_07227 [Rhizopus oryzae RA 99-880] (model%: 99, hit%: 100, score: 1422, %id: 93) [Rhizopus delemar RA 99-880]	236707	1380.2	823.071	1937.34	2.35379	1.23499	1.51e-07	5.4e-06	76257	856.39	946.19	766.591	0.810187	-0.303674	0.100276	0.266668	236707	1174.56	1019.17	1329.95	1.30494	0.38398	0.164966	0.360305	76257	1393.17	1232.58	1553.76	1.26058	0.334086	0.212152	0.426531	236707	996.555	995.41	998.845	1.00345	0.00497026	0.662099	0.917226	76257	1204.66	1203.08	1207.83	1.00395	0.00568499	0.678246	0.922403
gi|260824730|ref|XP_002607320.1| hypothetical protein BRAFLDRAFT_119204 [Branchiostoma floridae] &gt;gi|229292667|gb|EEN63330.1| hypothetical protein BRAFLDRAFT_119204 [Branchiostoma floridae] (model%: 94, hit%: 49, score: 258, %id: 33) [Branchiostoma floridae]	gi|384496013|gb|EIE86504.1| hypothetical protein RO3G_11215 [Rhizopus oryzae RA 99-880] (model%: 97, hit%: 99, score: 610, %id: 78) [Rhizopus delemar RA 99-880]	240713	1472.12	696.273	2247.96	3.22857	1.69089	1.53e-07	5.46e-06	59438	194.382	255.02	133.745	0.524451	-0.931121	0.0279745	0.107597	240713	794.037	150.047	1438.03	9.58382	3.2606	4.14e-05	0.000428731	59438	930.264	206.298	1654.23	8.01865	3.00336	9.16e-06	0.000111709	240713	390.211	511.891	146.85	0.286877	-1.8015	8.86e-06	0.000218746	59438	459.121	587.726	201.909	0.343542	-1.54144	3.14e-05	0.000683713
gi|71022509|ref|XP_761484.1| hypothetical protein UM05337.1 [Ustilago maydis 521] &gt;gi|74699804|sp|Q4P3H6|SLA1_USTMA RecName: Full=Actin cytoskeleton-regulatory complex protein SLA1 &gt;gi|46101353|gb|EAK86586.1| hypothetical protein UM05337.1 [Ustilago maydis 521] (model%: 97, hit%: 83, score: 1011, %id: 11) [Ustilago maydis 521]	gi|384501416|gb|EIE91907.1| hypothetical protein RO3G_16618 [Rhizopus oryzae RA 99-880] (model%: 92, hit%: 100, score: 2538, %id: 32) [Rhizopus delemar RA 99-880]	37438	2596.8	1636.87	3556.74	2.17289	1.11962	1.56e-07	5.53e-06	302690	873.036	626.985	1119.09	1.78487	0.83582	2.79e-05	0.000369677	37438	2142.54	1390.74	2894.33	2.08115	1.05738	1.38e-05	0.00016091	302690	1864.27	1238.26	2490.27	2.0111	1.00798	4e-05	0.000415321	37438	1369.12	1373	1361.36	0.991521	-0.0122845	0.456341	0.82576	302690	1222.56	1227.79	1212.1	0.987215	-0.0185641	0.456165	0.82576
aor:AO090672000009 putative N2,N2-dimethylguanosine tRNA methyltransferase (model%: 95, hit%: 93, score: 409, %id: 41) [&nbsp;Aspergillus oryzae]	gi|384486184|gb|EIE78364.1| hypothetical protein RO3G_03068 [Rhizopus oryzae RA 99-880] (model%: 87, hit%: 97, score: 414, %id: 65) [Rhizopus delemar RA 99-880]	130022	271.906	114.986	428.826	3.72938	1.89894	1.57e-07	5.54e-06	250518	179.557	36.3155	322.799	8.88873	3.15198	1.54e-20	1.62e-18	130022	366.419	168.36	564.479	3.35282	1.74538	3.29e-05	0.000348908	250518	142.973	58.1196	227.827	3.91997	1.97084	3.74e-06	5.01e-05	130022	133.741	118.253	164.719	1.39294	0.47813	0.231574	0.639041	250518	41.59	33.9731	56.824	1.67262	0.742109	0.125071	0.473376
gi|304304314|gb|ADM21463.1| sugar transporter [Rhizophagus intraradices] (model%: 89, hit%: 92, score: 1259, %id: 50) [Rhizophagus intraradices]	gi|384488408|gb|EIE80588.1| hypothetical protein RO3G_05293 [Rhizopus oryzae RA 99-880] (model%: 96, hit%: 99, score: 2224, %id: 85) [Rhizopus delemar RA 99-880]	232404	430.539	217.587	643.49	2.95739	1.56432	1.68e-07	5.92e-06	87422	94.3532	31.4223	157.284	5.00549	2.32351	3.78e-08	9.93e-07	232404	252.959	139.079	366.838	2.63762	1.39923	0.000136317	0.00121313	87422	324.65	186.147	463.154	2.4881	1.31505	0.00010872	0.000993231	232404	119.868	111.652	136.301	1.22077	0.287786	0.705997	0.927339	87422	158.696	146.85	182.39	1.24201	0.312681	0.6364	0.908286
gi|328849484|gb|EGF98663.1| hypothetical protein MELLADRAFT_79647 [Melampsora larici-populina 98AG31] (model%: 25, hit%: 10, score: 183, %id: 28) [Melampsora larici-populina 98AG31]	gi|384483645|gb|EIE75825.1| hypothetical protein RO3G_00529 [Rhizopus oryzae RA 99-880] (model%: 90, hit%: 82, score: 378, %id: 17) [Rhizopus delemar RA 99-880]	250865	883.008	499.209	1266.81	2.53763	1.34348	1.76e-07	6.17e-06	322982	263.505	196.382	330.628	1.6836	0.751548	0.00677322	0.0361839	250865	409.442	272.629	546.256	2.00366	1.00264	0.0274581	0.0964493	322982	420.271	330.929	509.614	1.53995	0.622885	0.0413207	0.131531	250865	279.873	286.231	267.155	0.933354	-0.0995045	0.307748	0.717993	322982	308.609	300.838	324.151	1.07749	0.107676	0.720122	0.932963
gi|88707340|gb|ABD49452.1| two-component-like hybrid sensor histidine kinase 1 [Cryptococcus neoformans var. grubii] (model%: 97, hit%: 83, score: 3423, %id: 60) [Cryptococcus neoformans var. grubii]	gi|384486106|gb|EIE78286.1| hypothetical protein RO3G_02990 [Rhizopus oryzae RA 99-880] (model%: 99, hit%: 35, score: 3215, %id: 77) [Rhizopus delemar RA 99-880]	285405	4013.65	2579.49	5447.81	2.11197	1.07859	1.77e-07	6.21e-06	336384	1622.76	1362.96	1882.57	1.38124	0.46596	0.150551	0.351115	285405	3162.6	1329.53	4995.68	3.75749	1.90977	5.34e-08	1.04e-06	336384	3185.25	1330.28	5040.23	3.78885	1.92176	4.14e-12	1.57e-10	285405	1920.39	2229.66	1301.85	0.583877	-0.776264	1.98e-06	5.63e-05	336384	1869.79	2153.27	1302.83	0.605045	-0.724885	1.35e-05	0.000318976
gi|345560101|gb|EGX43229.1| hypothetical protein AOL_s00215g603 [Arthrobotrys oligospora ATCC 24927] (model%: 67, hit%: 59, score: 328, %id: 26) [Arthrobotrys oligospora ATCC 24927]	gi|384498775|gb|EIE89266.1| hypothetical protein RO3G_13977 [Rhizopus oryzae RA 99-880] (model%: 99, hit%: 100, score: 1355, %id: 71) [Rhizopus delemar RA 99-880]	290215	135.607	230.516	40.698	0.176552	-2.50184	1.78e-07	6.22e-06	270297	482.837	793.333	172.34	0.217235	-2.20267	5.07e-20	4.98e-18	290215	396.787	724.44	69.1345	0.0954317	-3.38939	5.24e-23	5.98e-21	270297	425.455	762.156	88.7534	0.116451	-3.10221	5.14e-21	5.39e-19	290215	637.027	600.96	709.162	1.18005	0.238845	0.0280565	0.185847	270297	695.806	670.666	746.087	1.11246	0.15375	0.0383783	0.230437
	gi|384496617|gb|EIE87108.1| hypothetical protein RO3G_11819 [Rhizopus oryzae RA 99-880] (model%: 99, hit%: 100, score: 604, %id: 37) [Rhizopus delemar RA 99-880]	232951	2340.98	1475.27	3206.69	2.17363	1.12011	1.8e-07	6.26e-06	84376	1538.51	1165.52	1911.5	1.64005	0.713739	0.000287093	0.00268221	232951	1623.86	1045.96	2201.75	2.105	1.07382	1.72e-05	0.000194616	84376	2394.82	1500.94	3288.69	2.19109	1.13165	3.43e-06	4.64e-05	232951	1186.54	1267.77	1024.08	0.807781	-0.307963	0.357791	0.757836	84376	1638.21	1722.47	1469.68	0.853239	-0.228977	0.241539	0.649929
gi|342319259|gb|EGU11209.1| Proteophosphoglycan ppg4 [Rhodotorula glutinis ATCC 204091] (model%: 65, hit%: 62, score: 674, %id: 25) [Rhodotorula glutinis ATCC 204091]	gi|384501443|gb|EIE91934.1| hypothetical protein RO3G_16645 [Rhizopus oryzae RA 99-880] (model%: 95, hit%: 97, score: 2094, %id: 67) [Rhizopus delemar RA 99-880]	244635	3509.34	2241.56	4777.11	2.13116	1.09164	1.98e-07	6.85e-06	24469	5925.3	2821.48	9029.13	3.20014	1.67814	8.2e-24	1.06e-21	244635	4728.42	4735.05	4721.78	0.997199	-0.00404656	0.972975	1	24469	4820.28	4918.86	4721.7	0.959917	-0.059019	0.837603	0.952093	244635	3625.66	3120.34	4636.32	1.48584	0.57128	3.4e-05	0.000731028	24469	3782.66	3265.85	4816.28	1.47474	0.560463	2.77e-05	0.000612087
pv:TP04_0920 hypothetical protein (model%: 58, hit%: 23, score: 138, %id: 33) [&nbsp;Theileria parva strain Muguga]	gi|384484223|gb|EIE76403.1| hypothetical protein RO3G_01107 [Rhizopus oryzae RA 99-880] (model%: 95, hit%: 95, score: 357, %id: 26) [Rhizopus delemar RA 99-880]	249949	1243.53	729.416	1757.64	2.40966	1.26883	2.09e-07	7.21e-06	36472	206.878	190.329	223.426	1.17389	0.231298	0.411645	0.667491	249949	691.772	313.178	1070.37	3.41776	1.77305	1.18e-09	3.09e-08	36472	759.546	348.633	1170.46	3.35728	1.74729	9.84e-10	2.6e-08	249949	438.925	504.921	306.933	0.607882	-0.718136	0.00120483	0.0163394	36472	478.248	546.554	341.635	0.625071	-0.677909	0.0017288	0.0221366
gi|195455174|ref|XP_002074594.1| GK23159 [Drosophila willistoni] &gt;gi|194170679|gb|EDW85580.1| GK23159 [Drosophila willistoni] (model%: 8, hit%: 5, score: 179, %id: 50) [Drosophila willistoni]	gi|384495905|gb|EIE86396.1| hypothetical protein RO3G_11107 [Rhizopus oryzae RA 99-880] (model%: 99, hit%: 98, score: 1392, %id: 30) [Rhizopus delemar RA 99-880]	261035	508.005	272.889	743.122	2.72317	1.44529	2.17e-07	7.48e-06	126939	164.131	117.371	210.891	1.7968	0.845427	0.0109792	0.0529494	261035	345.469	209.939	481	2.29114	1.19607	0.000511944	0.00377351	126939	344.132	207.264	481	2.32071	1.21456	0.000483785	0.00359605	261035	228.854	240.554	205.454	0.854086	-0.227547	0.567403	0.880912	126939	228.213	240.912	202.816	0.841868	-0.248333	0.537944	0.866319
gi|123494705|ref|XP_001326580.1| viral A-type inclusion protein [Trichomonas vaginalis G3] &gt;gi|121909496|gb|EAY14357.1| viral A-type inclusion protein, putative [Trichomonas vaginalis G3] (model%: 69, hit%: 7, score: 170, %id: 29) [Trichomonas vaginalis G3]	gi|123494705|ref|XP_001326580.1| viral A-type inclusion protein [Trichomonas vaginalis G3] &gt;gi|121909496|gb|EAY14357.1| viral A-type inclusion protein, putative [Trichomonas vaginalis G3] (model%: 69, hit%: 7, score: 170, %id: 29) [Trichomonas vaginalis G3]	275808	231.362	366.996	95.7278	0.260842	-1.93875	2.2e-07	7.55e-06	231614	249.968	312.208	187.729	0.601294	-0.733857	0.0387708	0.138029	275808	201.661	217.814	185.509	0.851687	-0.231605	0.679199	0.862886	231614	201.661	217.814	185.509	0.851687	-0.231605	0.679199	0.862886	275808	360.756	434.478	213.31	0.490957	-1.02633	1.88e-05	0.000430092	231614	360.756	434.478	213.31	0.490957	-1.02633	1.88e-05	0.000430092
gi|343427165|emb|CBQ70693.1| related to Neurofibromin [Sporisorium reilianum SRZ2] (model%: 98, hit%: 92, score: 3409, %id: 18) [Sporisorium reilianum SRZ2]	gi|384483727|gb|EIE75907.1| hypothetical protein RO3G_00611 [Rhizopus oryzae RA 99-880] (model%: 99, hit%: 99, score: 7631, %id: 64) [Rhizopus delemar RA 99-880]	242367	2320.07	1474.96	3165.17	2.14593	1.10161	2.27e-07	7.75e-06	213208	1746.86	1430.95	2062.77	1.44154	0.527609	0.0104285	0.0508272	242367	3449.06	1892.21	5005.91	2.64553	1.40356	1.87e-05	0.000210059	213208	2823.15	1540.46	4105.83	2.66532	1.41431	2.78e-05	0.000300393	242367	1934.53	1975.92	1851.73	0.937147	-0.0936535	0.750552	0.942158	213208	1585.2	1623.98	1507.62	0.928351	-0.107257	0.76829	0.947179
gi|256089296|ref|XP_002580748.1| serine/threonine protein kinase [Schistosoma mansoni] &gt;gi|360045111|emb|CCD82659.1| serine/threonine kinase [Schistosoma mansoni] (model%: 54, hit%: 17, score: 291, %id: 14) [Schistosoma mansoni]	gi|384501236|gb|EIE91727.1| hypothetical protein RO3G_16438 [Rhizopus oryzae RA 99-880] (model%: 99, hit%: 99, score: 1963, %id: 77) [Rhizopus delemar RA 99-880]	272629	572.076	833.522	310.631	0.372673	-1.42402	2.39e-07	8.14e-06	251124	629.88	629.858	629.901	1.00007	9.79e-05	0.905924	0.985945	272629	728.857	1009.99	447.721	0.443291	-1.17367	0.00018566	0.00157765	251124	544.597	748.506	340.688	0.455157	-1.13556	0.00706104	0.0329083	272629	955.355	938.365	989.335	1.05432	0.0763096	0.670066	0.920633	251124	726.257	722.666	733.44	1.01491	0.0213502	0.868662	0.976865
gi|342319736|gb|EGU11683.1| Hypothetical Protein RTG_02485 [Rhodotorula glutinis ATCC 204091] (model%: 62, hit%: 20, score: 347, %id: 23) [Rhodotorula glutinis ATCC 204091]	gi|384489920|gb|EIE81142.1| hypothetical protein RO3G_05847 [Rhizopus oryzae RA 99-880] (model%: 99, hit%: 64, score: 1314, %id: 55) [Rhizopus delemar RA 99-880]	60967	1834.31	450.324	3218.29	7.14661	2.83726	2.52e-07	8.56e-06	75241	136.619	213.369	59.8683	0.280586	-1.83349	0.000323392	0.00297342	60967	465.93	146.531	785.329	5.35946	2.42209	0.0250848	0.0899351	75241	455.862	162.805	748.92	4.6001	2.20167	0.0258111	0.091881	60967	303.032	382.756	143.584	0.375133	-1.41453	0.0483749	0.269586	75241	321.058	401.839	159.495	0.396913	-1.33311	0.0551954	0.2937
gi|328774047|gb|EGF84084.1| hypothetical protein BATDEDRAFT_15466 [Batrachochytrium dendrobatidis JAM81] (model%: 88, hit%: 96, score: 2275, %id: 37) [Batrachochytrium dendrobatidis JAM81]	gi|328774047|gb|EGF84084.1| hypothetical protein BATDEDRAFT_15466 [Batrachochytrium dendrobatidis JAM81] (model%: 88, hit%: 96, score: 2275, %id: 37) [Batrachochytrium dendrobatidis JAM81]	244661	2002.69	1247.37	2758.02	2.21108	1.14475	2.72e-07	9.19e-06	315304	2174.4	1274.23	3074.56	2.41288	1.27076	1.84e-07	4.25e-06	244661	2378.06	2410.37	2345.76	0.973194	-0.0391999	0.904919	0.982666	315304	2378.3	2410.85	2345.76	0.973002	-0.0394859	0.904116	0.982475	244661	1869.08	1623.89	2359.48	1.45298	0.539016	0.000369934	0.00596007	315304	1869.24	1623.89	2359.94	1.45327	0.5393	0.000367828	0.00593919
gi|358056649|dbj|GAA97312.1| hypothetical protein E5Q_03990 [Mixia osmundae IAM 14324] (model%: 77, hit%: 85, score: 1467, %id: 21) [Mixia osmundae IAM 14324]	gi|384499022|gb|EIE89513.1| hypothetical protein RO3G_14224 [Rhizopus oryzae RA 99-880] (model%: 88, hit%: 97, score: 2314, %id: 38) [Rhizopus delemar RA 99-880]	256795	1210.21	732.975	1687.44	2.30218	1.203	2.73e-07	9.21e-06	222072	442.338	388.038	496.639	1.27987	0.355997	0.136697	0.329696	256795	1182.5	684.544	1680.46	2.45486	1.29564	6.12e-07	9.71e-06	222072	1100.9	617.764	1584.03	2.56413	1.35847	2.06e-07	3.57e-06	256795	681.774	687.471	670.38	0.975139	-0.0363201	0.695588	0.923259	222072	623.586	632.897	604.964	0.955864	-0.0651231	0.608574	0.896237
gi|213407696|ref|XP_002174619.1| transcription factor Scr1 [Schizosaccharomyces japonicus yFS275] &gt;gi|212002666|gb|EEB08326.1| transcription factor Scr1 [Schizosaccharomyces japonicus yFS275] (model%: 99, hit%: 95, score: 299, %id: 9) [Schizosaccharomyces japonicus yFS275]	gi|384488294|gb|EIE80474.1| hypothetical protein RO3G_05179 [Rhizopus oryzae RA 99-880] (model%: 88, hit%: 98, score: 368, %id: 80) [Rhizopus delemar RA 99-880]	269787	474.148	253.653	694.642	2.73855	1.45341	2.78e-07	9.32e-06	287507	303.209	69.6163	536.801	7.71086	2.94689	1.5e-25	2.33e-23	269787	613.132	133.891	1092.37	8.1587	3.02834	3.23e-23	3.76e-21	287507	107.188	33.4803	180.895	5.40303	2.43377	1.39e-06	2.02e-05	269787	175.136	197.173	131.061	0.664699	-0.589227	0.170505	0.553778	287507	48.7345	56.7048	32.7939	0.578326	-0.790045	0.0619571	0.315444
gi|296422676|ref|XP_002840885.1| hypothetical protein [Tuber melanosporum Mel28] &gt;gi|295637111|emb|CAZ85076.1| unnamed protein product [Tuber melanosporum] (model%: 81, hit%: 74, score: 1510, %id: 48) [Tuber melanosporum Mel28]	gi|384489964|gb|EIE81186.1| hypothetical protein RO3G_05891 [Rhizopus oryzae RA 99-880] (model%: 97, hit%: 97, score: 2605, %id: 65) [Rhizopus delemar RA 99-880]	204849	1099.42	665.138	1533.7	2.30584	1.20529	2.79e-07	9.33e-06	322446	412.451	424.744	400.159	0.942119	-0.0860192	0.743256	0.904737	204849	846.17	408.688	1283.65	3.14091	1.65118	1.66e-09	4.24e-08	322446	1034.96	496.455	1573.47	3.16942	1.66422	3.9e-10	1.1e-08	204849	513.98	570.923	400.094	0.700785	-0.512956	0.0351183	0.217138	322446	634.252	708.37	486.017	0.686106	-0.543496	0.0527566	0.284925
gi|320590304|gb|EFX02747.1| di-cis-decaprenylcistransferase [Grosmannia clavigera kw1407] (model%: 47, hit%: 64, score: 327, %id: 24) [Grosmannia clavigera kw1407]	gi|384496826|gb|EIE87317.1| hypothetical protein RO3G_12028 [Rhizopus oryzae RA 99-880] (model%: 31, hit%: 100, score: 364, %id: 40) [Rhizopus delemar RA 99-880]	238941	484.687	248.707	720.668	2.89766	1.53489	2.82e-07	9.39e-06	302183	168.989	194.356	143.621	0.738961	-0.43643	0.147141	0.345945	238941	839.618	1241.6	437.632	0.352473	-1.50442	3.97e-08	7.94e-07	302183	654.984	881.778	428.19	0.485598	-1.04216	0.000255832	0.00207847	238941	596.007	286.246	1215.53	4.24645	2.08626	7.97e-27	1e-24	302183	463.61	263.785	863.26	3.27259	1.71043	2.89e-16	2.41e-14
gi|58698412|ref|ZP_00373323.1| transposase [Wolbachia endosymbiont of Drosophila ananassae] &gt;gi|58535067|gb|EAL59155.1| transposase [Wolbachia endosymbiont of Drosophila ananassae] (model%: 98, hit%: 23, score: 197, %id: 42) [Wolbachia endosymbiont of Drosophila ananassae]		277295	43.8692	3.72169	84.0167	22.5749	4.49665	2.89e-07	9.59e-06									277295	56.4685	14.2766	98.6603	6.91062	2.78881	8.88e-05	0.00083452									277295	7.52688	4.26745	14.0457	3.29136	1.71868	0.164274	0.543091
gi|323508039|emb|CBQ67910.1| conserved hypothetical protein [Sporisorium reilianum SRZ2] (model%: 90, hit%: 64, score: 642, %id: 23) [Sporisorium reilianum SRZ2]	gi|384500536|gb|EIE91027.1| hypothetical protein RO3G_15738 [Rhizopus oryzae RA 99-880] (model%: 99, hit%: 99, score: 1791, %id: 73) [Rhizopus delemar RA 99-880]	84493	1113.94	656.018	1571.87	2.39607	1.26067	2.92e-07	9.66e-06	139291	531.762	587.078	476.446	0.811555	-0.301239	0.124734	0.310076	84493	939.37	499.752	1378.99	2.75934	1.46432	4.66e-07	7.54e-06	139291	932.417	495.697	1369.14	2.76204	1.46574	2.53e-06	3.51e-05	84493	694.954	797.664	489.536	0.613712	-0.704367	0.000572474	0.00874352	139291	692.406	795.822	485.576	0.610156	-0.712749	0.000515934	0.0079576
gi|328858578|gb|EGG07690.1| ubiquitin carboxyl-terminal hydrolase 12 [Melampsora larici-populina 98AG31] (model%: 79, hit%: 49, score: 1240, %id: 33) [Melampsora larici-populina 98AG31]	gi|384497193|gb|EIE87684.1| hypothetical protein RO3G_12395 [Rhizopus oryzae RA 99-880] (model%: 99, hit%: 100, score: 1978, %id: 57) [Rhizopus delemar RA 99-880]	265353	1072.7	636.98	1508.43	2.36809	1.24373	2.92e-07	9.66e-06	32523	299.894	253.365	346.423	1.36729	0.451318	0.0864783	0.241766	265353	743.856	589.422	898.29	1.52402	0.607881	0.265668	0.497512	32523	573.873	481.804	665.943	1.38219	0.466953	0.21538	0.431054	265353	568.56	564.26	577.159	1.02286	0.0326076	0.789197	0.955731	32523	473.886	474.914	471.83	0.993506	-0.0093993	0.608964	0.896369
gi|242277432|gb|ACS91929.1| intermediate metallothionein isoform [Biomphalaria glabrata] (model%: 55, hit%: 87, score: 146, %id: 31) [Biomphalaria glabrata]	gi|242277432|gb|ACS91929.1| intermediate metallothionein isoform [Biomphalaria glabrata] (model%: 55, hit%: 87, score: 146, %id: 31) [Biomphalaria glabrata]	291866	680.973	307.313	1054.63	3.43179	1.77896	3e-07	9.89e-06	226375	2041.05	1900.33	2181.76	1.14809	0.19924	0.238913	0.479175	291866	936.846	948.415	925.276	0.975603	-0.0356345	0.848123	0.957207	226375	1008.89	1073.39	944.398	0.879828	-0.184706	0.444517	0.681791	291866	1042.52	1099.29	928.958	0.845049	-0.242893	1	1	226375	1336.7	1479.44	1051.23	0.710559	-0.492974	0.549342	0.872492
gi|190348443|gb|EDK40895.2| hypothetical protein PGUG_04993 [Meyerozyma guilliermondii ATCC 6260] (model%: 47, hit%: 27, score: 415, %id: 55) [Meyerozyma guilliermondii ATCC 6260]	gi|384485211|gb|EIE77391.1| hypothetical protein RO3G_02095 [Rhizopus oryzae RA 99-880] (model%: 97, hit%: 98, score: 1337, %id: 39) [Rhizopus delemar RA 99-880]	206235	602.142	321.236	883.049	2.74891	1.45886	3.12e-07	1.02e-05	264833	428.784	216.492	641.076	2.9612	1.56618	2.74e-05	0.000365044	206235	303.857	158.483	449.23	2.83456	1.50312	1.99e-05	0.00022187	264833	1314.57	562.266	2066.88	3.67597	1.87813	3.15e-07	5.26e-06	206235	175.034	184.873	155.357	0.840347	-0.250943	0.369348	0.76776	264833	625.921	663.528	550.706	0.829966	-0.268877	0.165265	0.544224
gi|42415525|ref|NP_963882.1| paxillin [Danio rerio] &gt;gi|41350255|gb|AAS00452.1| paxillin [Danio rerio] (model%: 91, hit%: 80, score: 569, %id: 13) [Danio rerio]	gi|384485440|gb|EIE77620.1| hypothetical protein RO3G_02324 [Rhizopus oryzae RA 99-880] (model%: 97, hit%: 99, score: 1455, %id: 36) [Rhizopus delemar RA 99-880]	242325	2307.3	952.264	3662.33	3.84591	1.94333	3.33e-07	1.09e-05	79996	395.267	259.78	530.755	2.04309	1.03076	1.19e-05	0.000177932	242325	697.572	597.827	797.316	1.33369	0.415424	0.583843	0.795611	79996	678.807	588.422	769.192	1.30721	0.386493	0.624011	0.824513	242325	669.805	711.932	585.551	0.822481	-0.281945	0.715216	0.931534	79996	634.509	663.605	576.316	0.868463	-0.203464	0.772333	0.949139
gi|353236884|emb|CCA68869.1| hypothetical protein PIIN_02729 [Piriformospora indica DSM 11827] (model%: 40, hit%: 28, score: 206, %id: 34) [Piriformospora indica DSM 11827]	gi|384488224|gb|EIE80404.1| hypothetical protein RO3G_05109 [Rhizopus oryzae RA 99-880] (model%: 97, hit%: 97, score: 397, %id: 26) [Rhizopus delemar RA 99-880]	239216	231.88	96.0407	367.72	3.82879	1.93689	3.53e-07	1.15e-05	303337	36.631	30.5349	42.727	1.39928	0.48469	0.416359	0.671321	239216	230.206	64.5831	395.829	6.129	2.61565	1.05e-11	3.68e-10	303337	230.206	64.5831	395.829	6.129	2.61565	1.05e-11	3.68e-10	239216	72.6795	77.3976	63.2432	0.817122	-0.291377	0.299048	0.710651	303337	72.6795	77.3976	63.2432	0.817122	-0.291377	0.299048	0.710651
aor:AO090010000333 permeases (model%: 91, hit%: 94, score: 1469, %id: 54) [&nbsp;Aspergillus oryzae]	gi|384486176|gb|EIE78356.1| hypothetical protein RO3G_03060 [Rhizopus oryzae RA 99-880] (model%: 99, hit%: 100, score: 2244, %id: 75) [Rhizopus delemar RA 99-880]	226223	1911.71	2640.85	1182.56	0.447795	-1.15909	3.64e-07	1.18e-05	278174	1603.86	1664.45	1543.27	0.927196	-0.109054	0.759651	0.915087	226223	2109.51	2278.37	1940.64	0.851765	-0.231473	0.345837	0.586185	278174	2012.32	2167.18	1857.46	0.857086	-0.222488	0.372806	0.613549	226223	2545.91	2703.09	2231.54	0.825549	-0.276574	0.0613606	0.314573	278174	2426.89	2579.07	2122.53	0.822982	-0.281068	0.0605948	0.311881
gi|302853912|ref|XP_002958468.1| hypothetical protein VOLCADRAFT_69465 [Volvox carteri f. nagariensis] &gt;gi|300256196|gb|EFJ40468.1| hypothetical protein VOLCADRAFT_69465 [Volvox carteri f. nagariensis] (model%: 43, hit%: 77, score: 294, %id: 18) [Volvox carteri f. nagariensis]	gi|384489640|gb|EIE80862.1| hypothetical protein RO3G_05567 [Rhizopus oryzae RA 99-880] (model%: 90, hit%: 99, score: 2327, %id: 46) [Rhizopus delemar RA 99-880]	21458	881.916	517.544	1246.29	2.40808	1.26788	3.91e-07	1.27e-05	257619	580.993	493.016	668.97	1.35689	0.440306	0.0614184	0.189556	21458	807.185	539.994	1074.38	1.98961	0.992485	0.000330366	0.00259588	257619	1084.2	667.918	1500.48	2.2465	1.16768	1.12e-05	0.000134229	21458	513.768	506.131	529.042	1.04527	0.0638705	0.718999	0.932898	257619	626.785	613.036	654.284	1.06729	0.0939465	0.695643	0.923276
gi|112491006|pdb|2GZK|A Chain A, Structure Of A Complex Of Tandem Hmg Boxes And Dna (model%: 50, hit%: 96, score: 271, %id: 23) [no tax name]	gi|384490121|gb|EIE81343.1| hypothetical protein RO3G_06048 [Rhizopus oryzae RA 99-880] (model%: 73, hit%: 92, score: 772, %id: 38) [Rhizopus delemar RA 99-880]	63446	305.326	480.667	129.986	0.270427	-1.88669	4.12e-07	1.33e-05	125598	328.578	369.002	288.153	0.780898	-0.356794	0.201409	0.430472	63446	460.974	633.724	288.224	0.45481	-1.13667	0.000147387	0.00130113	125598	446.955	614.512	279.398	0.454667	-1.13712	0.000176583	0.00151987	63446	554.118	520.696	620.963	1.19256	0.254066	0.237035	0.645616	125598	533.541	499.284	602.056	1.20584	0.270038	0.155414	0.527807
gi|326436791|gb|EGD82361.1| hypothetical protein PTSG_03026 [Salpingoeca sp. ATCC 50818] (model%: 39, hit%: 13, score: 126, %id: 18) [Salpingoeca sp. ATCC 50818]	gi|384490229|gb|EIE81451.1| hypothetical protein RO3G_06156 [Rhizopus oryzae RA 99-880] (model%: 89, hit%: 88, score: 284, %id: 19) [Rhizopus delemar RA 99-880]	275288	174.737	61.6662	287.808	4.6672	2.22256	4.25e-07	1.37e-05	223242	229.973	94.578	365.367	3.86313	1.94977	0.141527	0.33721	275288	471.808	561.315	382.302	0.681083	-0.554098	0.0895221	0.233228	223242	449.55	589.918	309.182	0.52411	-0.93206	0.0503251	0.152576	275288	234.222	76.186	550.294	7.22304	2.85261	8.05e-12	4.46e-10	223242	251.583	88.0566	578.637	6.5712	2.71616	5.83e-07	1.82e-05
gi|358059062|dbj|GAA95001.1| hypothetical protein E5Q_01656 [Mixia osmundae IAM 14324] (model%: 86, hit%: 87, score: 1743, %id: 62) [Mixia osmundae IAM 14324]	gi|384499383|gb|EIE89874.1| hypothetical protein RO3G_14585 [Rhizopus oryzae RA 99-880] (model%: 96, hit%: 99, score: 2139, %id: 66) [Rhizopus delemar RA 99-880]	87193	4868.35	3200.14	6536.56	2.04258	1.0304	4.34e-07	1.4e-05	49385	2070.86	2318.59	1823.12	0.786306	-0.346837	0.0442412	0.150966	87193	3915.37	2702.76	5127.97	1.8973	0.923951	9.2e-05	0.000861968	49385	3917.87	2707.78	5127.97	1.89379	0.921279	9.59e-05	0.000892637	87193	3208.72	3489.71	2646.73	0.758438	-0.398896	0.011725	0.0987854	49385	3211.21	3491.01	2651.62	0.759558	-0.396769	0.0120282	0.100497
gi|296816687|ref|XP_002848680.1| ser/Thr protein phosphatase [Arthroderma otae CBS 113480] &gt;gi|238839133|gb|EEQ28795.1| ser/Thr protein phosphatase [Arthroderma otae CBS 113480] (model%: 66, hit%: 63, score: 484, %id: 32) [Arthroderma otae CBS 113480]	gi|384486159|gb|EIE78339.1| hypothetical protein RO3G_03043 [Rhizopus oryzae RA 99-880] (model%: 99, hit%: 100, score: 1342, %id: 60) [Rhizopus delemar RA 99-880]	244887	395.005	198.062	591.949	2.98871	1.57952	4.62e-07	1.47e-05	81217	158.363	111.468	205.259	1.84142	0.880817	0.00508631	0.0288198	244887	238.622	87.6701	389.575	4.44365	2.15174	0.000522509	0.00383213	81217	240.496	91.417	389.575	4.26151	2.09137	0.000727211	0.00505398	244887	155.48	190.251	85.9378	0.451708	-1.14654	0.000227063	0.00392839	81217	159.07	193.791	89.6262	0.462488	-1.11251	0.000354079	0.00576388
gi|342870143|gb|EGU73440.1| hypothetical protein FOXB_16078 [Fusarium oxysporum Fo5176] (model%: 66, hit%: 41, score: 308, %id: 48) [Fusarium oxysporum Fo5176]		209270	431.473	126.063	736.882	5.84533	2.54729	4.62e-07	1.47e-05									209270	188.175	60.103	316.247	5.26176	2.39554	7.13e-09	1.65e-07									209270	82.1973	93.8507	58.8905	0.627491	-0.672333	0.10561	0.431533
gi|328857433|gb|EGG06549.1| hypothetical protein MELLADRAFT_106453 [Melampsora larici-populina 98AG31] (model%: 98, hit%: 98, score: 450, %id: 78) [Melampsora larici-populina 98AG31]	gi|384494632|gb|EIE85123.1| cytochrome c [Rhizopus oryzae RA 99-880] (model%: 97, hit%: 97, score: 474, %id: 85) [Rhizopus delemar RA 99-880]	286388	4298.57	2844.52	5752.63	2.02236	1.01604	4.79e-07	1.52e-05	306346	1431.94	1462.18	1401.69	0.958629	-0.060956	0.746981	0.907366	286388	3683.47	1435.27	5931.67	4.13279	2.04712	7.97e-08	1.49e-06	306346	3678.28	1434.79	5921.78	4.12727	2.04519	8.89e-08	1.64e-06	286388	2253.49	2677.7	1405.07	0.52473	-0.930352	0.00243425	0.0294248	306346	2253.1	2677.35	1404.61	0.524627	-0.930637	0.00242048	0.0292744
gi|115402029|ref|XP_001217091.1| hypothetical protein ATEG_08505 [Aspergillus terreus NIH2624] &gt;gi|114188937|gb|EAU30637.1| hypothetical protein ATEG_08505 [Aspergillus terreus NIH2624] (model%: 87, hit%: 94, score: 1291, %id: 72) [Aspergillus terreus NIH2624]	gi|384494480|gb|EIE84971.1| hypothetical protein RO3G_09681 [Rhizopus oryzae RA 99-880] (model%: 99, hit%: 100, score: 1692, %id: 83) [Rhizopus delemar RA 99-880]	235081	312.793	479.428	146.158	0.30486	-1.71378	4.81e-07	1.53e-05	307602	1589.4	1521.33	1657.47	1.08949	0.123657	0.456183	0.70673	235081	1304.97	2275.85	334.081	0.146794	-2.76814	3.62e-18	2.71e-16	307602	1304.01	2273.94	334.081	0.146917	-2.76692	2.43e-18	1.84e-16	235081	1653.17	1366.15	2227.2	1.63027	0.70511	3.32e-08	1.26e-06	307602	1651.17	1364.08	2225.34	1.63138	0.706093	3.23e-08	1.23e-06
gi|328770152|gb|EGF80194.1| hypothetical protein BATDEDRAFT_19614 [Batrachochytrium dendrobatidis JAM81] (model%: 97, hit%: 96, score: 1526, %id: 56) [Batrachochytrium dendrobatidis JAM81]	gi|384487364|gb|EIE79544.1| hypothetical protein RO3G_04249 [Rhizopus oryzae RA 99-880] (model%: 99, hit%: 99, score: 2009, %id: 82) [Rhizopus delemar RA 99-880]	271997	573.83	838.914	308.745	0.368029	-1.44211	4.85e-07	1.53e-05	272723	609.026	612.933	605.119	0.98725	-0.0185123	0.949493	1	271997	778.841	816.16	741.521	0.908548	-0.138365	0.64048	0.836584	272723	778.841	816.16	741.521	0.908548	-0.138365	0.64048	0.836584	271997	879.487	919.521	799.419	0.869386	-0.201931	0.260194	0.670314	272723	879.487	919.521	799.419	0.869386	-0.201931	0.260194	0.670314
gi|334319604|ref|XP_001372554.2| PREDICTED: arrestin domain-containing protein 4 [Monodelphis domestica] (model%: 26, hit%: 29, score: 135, %id: 18) [Monodelphis domestica]	gi|384483294|gb|EIE75474.1| hypothetical protein RO3G_00178 [Rhizopus oryzae RA 99-880] (model%: 98, hit%: 100, score: 1455, %id: 56) [Rhizopus delemar RA 99-880]	294889	442.025	157.789	726.261	4.60272	2.20249	4.88e-07	1.54e-05	45549	199.187	149.517	248.858	1.66441	0.735014	0.0161107	0.0710405	294889	454.527	376.999	532.055	1.41129	0.497014	0.101176	0.254991	45549	448.788	376.522	521.055	1.38386	0.468702	0.121978	0.291912	294889	254.804	197.598	369.217	1.86853	0.901903	0.00018741	0.00334193	45549	254.649	197.598	368.752	1.86618	0.900087	0.000192576	0.00342039
i:DDB0189753 hypothetical protein (model%: 30, hit%: 7, score: 114, %id: 46) [&nbsp;Dictyostelium discoideum]	gi|384487888|gb|EIE80068.1| hypothetical protein RO3G_04773 [Rhizopus oryzae RA 99-880] (model%: 99, hit%: 100, score: 677, %id: 75) [Rhizopus delemar RA 99-880]	245020	466.813	690.219	243.408	0.352653	-1.50368	5.05e-07	1.59e-05	57045	1501.75	1533.09	1470.4	0.959111	-0.0602306	0.852765	0.963999	245020	748.053	1122.79	373.313	0.332486	-1.58864	4.79e-05	0.000487313	57045	1458.66	2222	695.331	0.312931	-1.67609	1.91e-07	3.33e-06	245020	901.651	802.693	1099.57	1.36985	0.454014	0.00167746	0.0216429	57045	1793.98	1603.21	2175.5	1.35696	0.440379	0.000487931	0.00757841
gi|296419053|ref|XP_002839139.1| hypothetical protein [Tuber melanosporum Mel28] &gt;gi|295635134|emb|CAZ83330.1| unnamed protein product [Tuber melanosporum] (model%: 82, hit%: 68, score: 834, %id: 33) [Tuber melanosporum Mel28]	gi|296419053|ref|XP_002839139.1| hypothetical protein [Tuber melanosporum Mel28] &gt;gi|295635134|emb|CAZ83330.1| unnamed protein product [Tuber melanosporum] (model%: 82, hit%: 68, score: 834, %id: 33) [Tuber melanosporum Mel28]	279108	579.186	315.287	843.085	2.67403	1.41901	5.16e-07	1.62e-05	234889	421.599	480.485	362.714	0.754892	-0.405659	0.0634592	0.194157	279108	647.229	744.563	549.895	0.738547	-0.437237	0.133402	0.310794	234889	646.932	743.969	549.895	0.739138	-0.436085	0.134677	0.312684	279108	593.332	525.456	729.084	1.38753	0.472516	0.00378419	0.0415055	234889	592.161	523.993	728.498	1.39028	0.475376	0.0036346	0.0402018
gi|168060180|ref|XP_001782076.1| predicted protein [Physcomitrella patens subsp. patens] &gt;gi|162666487|gb|EDQ53140.1| predicted protein [Physcomitrella patens subsp. patens] (model%: 76, hit%: 87, score: 271, %id: 10) [Physcomitrella patens subsp. patens]	gi|384488427|gb|EIE80607.1| hypothetical protein RO3G_05312 [Rhizopus oryzae RA 99-880] (model%: 99, hit%: 100, score: 1274, %id: 52) [Rhizopus delemar RA 99-880]	270055	275.015	63.7101	486.321	7.63334	2.93232	5.18e-07	1.62e-05	21252	297.333	98.0446	496.621	5.06526	2.34064	9.95e-10	3.46e-08	270055	338.964	163.008	514.92	3.15887	1.65941	2.01e-05	0.000224052	21252	338.964	163.008	514.92	3.15887	1.65941	2.01e-05	0.000224052	270055	124.523	106.973	159.623	1.49218	0.577424	0.0381665	0.229549	21252	124.523	106.973	159.623	1.49218	0.577424	0.0381665	0.229549
gi|299748317|ref|XP_001837606.2| nuclear protein [Coprinopsis cinerea okayama7#130] &gt;gi|298407917|gb|EAU84230.2| nuclear protein [Coprinopsis cinerea okayama7#130] (model%: 95, hit%: 89, score: 1230, %id: 33) [Coprinopsis cinerea okayama7#130]	gi|384489725|gb|EIE80947.1| hypothetical protein RO3G_05652 [Rhizopus oryzae RA 99-880] (model%: 99, hit%: 99, score: 2058, %id: 67) [Rhizopus delemar RA 99-880]	265028	758.461	1131.29	385.632	0.340879	-1.55267	5.48e-07	1.71e-05	295034	516.081	223.985	808.177	3.60818	1.85127	3.51e-16	2.49e-14	265028	611.859	668.592	555.125	0.83029	-0.268313	0.666603	0.854483	295034	611.859	668.592	555.125	0.83029	-0.268313	0.666603	0.854483	265028	757.353	808.76	654.539	0.809312	-0.305233	0.00454064	0.0474848	295034	757.353	808.76	654.539	0.809312	-0.305233	0.00454064	0.0474848
gi|343428400|emb|CBQ71930.1| conserved hypothetical protein [Sporisorium reilianum SRZ2] (model%: 94, hit%: 96, score: 549, %id: 39) [Sporisorium reilianum SRZ2]	gi|384499821|gb|EIE90312.1| hypothetical protein RO3G_15023 [Rhizopus oryzae RA 99-880] (model%: 98, hit%: 100, score: 764, %id: 71) [Rhizopus delemar RA 99-880]	241403	837.742	1220.2	455.288	0.373127	-1.42226	5.52e-07	1.71e-05	204083	462.366	374.596	550.135	1.46861	0.554449	0.0117901	0.0559294	241403	1020.94	1561.66	480.233	0.307515	-1.70127	1.48e-10	4.47e-09	204083	636.024	969.14	302.908	0.312554	-1.67782	4.11e-09	9.93e-08	241403	1195.6	1029.01	1528.78	1.48568	0.571124	0.0047054	0.048906	204083	752.219	653.866	948.926	1.45126	0.537301	0.0133415	0.108374
gi|50555922|ref|XP_505369.1| YALI0F13343p [Yarrowia lipolytica] &gt;gi|49651239|emb|CAG78176.1| YALI0F13343p [Yarrowia lipolytica] (model%: 98, hit%: 32, score: 1913, %id: 46) [Yarrowia lipolytica CLIB122]	gi|384496911|gb|EIE87402.1| hypothetical protein RO3G_12113 [Rhizopus oryzae RA 99-880] (model%: 94, hit%: 98, score: 3743, %id: 65) [Rhizopus delemar RA 99-880]	181905	5610.75	1891.98	9329.52	4.93108	2.3019	5.72e-07	1.77e-05	204419	938.546	766.113	1110.98	1.45015	0.536204	0.261806	0.508747	181905	1457.94	895.621	2020.26	2.25571	1.17358	0.253906	0.482418	204419	2833.02	1460.5	4205.53	2.87951	1.52582	0.175475	0.375128	181905	1171.73	1319.22	876.755	0.664602	-0.589437	0.52163	0.860179	204419	2066.66	2385.15	1429.69	0.599412	-0.73838	0.328946	0.733842
gi|118597391|sp|Q2GW27|VAC8_CHAGB RecName: Full=Vacuolar protein 8 (model%: 97, hit%: 97, score: 1890, %id: 68) [Chaetomium globosum CBS 148.51]	gi|384497394|gb|EIE87885.1| vacuolar protein 8 [Rhizopus oryzae RA 99-880] (model%: 94, hit%: 94, score: 2425, %id: 86) [Rhizopus delemar RA 99-880]	236187	3789.58	2479.35	5099.81	2.05692	1.04048	5.71e-07	1.77e-05	1692	1720.46	1553.56	1887.36	1.21486	0.280784	0.318341	0.576258	236187	2545.59	1926.49	3164.68	1.64272	0.716083	0.00293469	0.0160893	1692	3029.45	2264.61	3794.3	1.67547	0.74457	0.00172834	0.0103998	236187	2058.11	2143.84	1886.63	0.880024	-0.184386	0.224186	0.62978	1692	2432.94	2540.55	2217.71	0.872923	-0.196073	0.175352	0.562475
cne:CNA01920 cactin (model%: 99, hit%: 87, score: 1270, %id: 41) [&nbsp;Cryptococcus neoformans var. neoformans JEC21]	gi|384485375|gb|EIE77555.1| hypothetical protein RO3G_02259 [Rhizopus oryzae RA 99-880] (model%: 90, hit%: 90, score: 2148, %id: 72) [Rhizopus delemar RA 99-880]	311880	414.881	217.041	612.721	2.82307	1.49726	5.9e-07	1.82e-05	339746	182.369	87.516	277.221	3.16767	1.66342	1.47e-07	3.44e-06	311880	344.288	159.047	529.528	3.32938	1.73526	1.73e-07	3.05e-06	339746	403.622	181.934	625.31	3.43702	1.78116	2.34e-08	4.89e-07	311880	167.51	173.351	155.828	0.898916	-0.153742	0.632668	0.906839	339746	188.636	193.847	178.215	0.91936	-0.121298	0.57541	0.884567
gi|353235325|emb|CCA67340.1| related to protein mediates microtubule-dependent mRNA transport [Piriformospora indica DSM 11827] (model%: 93, hit%: 97, score: 587, %id: 10) [Piriformospora indica DSM 11827]	gi|384483473|gb|EIE75653.1| hypothetical protein RO3G_00357 [Rhizopus oryzae RA 99-880] (model%: 82, hit%: 97, score: 1335, %id: 44) [Rhizopus delemar RA 99-880]	131555	3054.53	1976.01	4133.05	2.09162	1.06462	6.01e-07	1.84e-05	246127	1305.65	1162.02	1449.27	1.2472	0.318692	0.112107	0.288443	131555	2510.78	1607.39	3414.16	2.12404	1.08681	4.56e-06	5.99e-05	246127	2262.6	1351.99	3173.22	2.34708	1.23086	2.84e-07	4.77e-06	131555	1832.88	1962.68	1573.28	0.801598	-0.319049	0.0266969	0.179863	246127	1533.66	1638.92	1323.14	0.807325	-0.308778	0.0322251	0.205897
gi|303318601|ref|XP_003069300.1| hypothetical protein CPC735_024910 [Coccidioides posadasii C735 delta SOWgp] &gt;gi|240108986|gb|EER27155.1| hypothetical protein CPC735_024910 [Coccidioides posadasii C735 delta SOWgp] (model%: 41, hit%: 22, score: 401, %id: 39) [Coccidioides posadasii C735 delta SOWgp]	gi|384493532|gb|EIE84023.1| hypothetical protein RO3G_08728 [Rhizopus oryzae RA 99-880] (model%: 99, hit%: 84, score: 1049, %id: 61) [Rhizopus delemar RA 99-880]	272719	1409.75	790.571	2028.92	2.5664	1.35975	6.14e-07	1.88e-05	236069	665.975	290.69	1041.26	3.58203	1.84078	0.000450895	0.00391689	272719	1847.69	930.589	2764.78	2.971	1.57095	8.42e-05	0.000800562	236069	1056.36	470.986	1641.73	3.48572	1.80146	1.02e-06	1.55e-05	272719	810.555	760.765	910.136	1.19634	0.258632	0.585217	0.8876	236069	415.468	392.972	460.46	1.17174	0.22865	0.690133	0.922684
gi|71016193|ref|XP_758876.1| hypothetical protein UM02729.1 [Ustilago maydis 521] &gt;gi|46098394|gb|EAK83627.1| hypothetical protein UM02729.1 [Ustilago maydis 521] (model%: 61, hit%: 72, score: 432, %id: 26) [Ustilago maydis 521]	gi|384483772|gb|EIE75952.1| hypothetical protein RO3G_00656 [Rhizopus oryzae RA 99-880] (model%: 79, hit%: 78, score: 1151, %id: 59) [Rhizopus delemar RA 99-880]	279765	649.084	330.088	968.08	2.93279	1.55228	6.18e-07	1.88e-05	228091	252.378	277.827	226.93	0.816805	-0.291937	0.263102	0.509953	279765	327.161	248.522	405.799	1.63285	0.707391	0.036876	0.120818	228091	399.916	352.149	447.683	1.27129	0.346293	0.27216	0.504985	279765	276.684	293.285	243.481	0.830188	-0.26849	0.350282	0.751492	228091	365.792	376.239	344.9	0.916707	-0.125468	0.61566	0.900133
gi|229491631|ref|ZP_04385452.1| TrkA-N domain protein [Rhodococcus erythropolis SK121] &gt;gi|229321312|gb|EEN87112.1| TrkA-N domain protein [Rhodococcus erythropolis SK121] (model%: 97, hit%: 94, score: 284, %id: 12) [Rhodococcus erythropolis SK121]	gi|384497114|gb|EIE87605.1| hypothetical protein RO3G_12316 [Rhizopus oryzae RA 99-880] (model%: 99, hit%: 98, score: 905, %id: 56) [Rhizopus delemar RA 99-880]	275927	286.459	440.974	131.944	0.299209	-1.74077	6.41e-07	1.95e-05	231679	256.091	257.068	255.114	0.992399	-0.0110082	0.950734	1	275927	393.014	563.079	222.949	0.395946	-1.33662	0.0029875	0.0163216	231679	392.388	561.826	222.949	0.396829	-1.33341	0.00301773	0.0164418	275927	476.519	439.259	551.039	1.25447	0.327081	0.427619	0.808888	231679	474.708	437.153	549.816	1.25772	0.330811	0.414075	0.797953
gi|340515593|gb|EGR45846.1| hypothetical protein TRIREDRAFT_80958 [Trichoderma reesei QM6a] (model%: 95, hit%: 89, score: 1980, %id: 27) [Trichoderma reesei QM6a]	gi|384496114|gb|EIE86605.1| hypothetical protein RO3G_11316 [Rhizopus oryzae RA 99-880] (model%: 99, hit%: 99, score: 3800, %id: 57) [Rhizopus delemar RA 99-880]	264309	3555.76	2342.78	4768.75	2.03551	1.02539	6.53e-07	1.98e-05	220944	1367.94	1143.61	1592.28	1.39233	0.477504	0.00880374	0.0445444	264309	2456.38	1873.73	3039.02	1.62191	0.697692	0.00463864	0.023344	220944	2404.36	1859.55	2949.18	1.58596	0.66536	0.00721354	0.0334415	264309	2015.5	2105.63	1835.24	0.871587	-0.198284	0.164005	0.542593	220944	1974.26	2050.71	1821.36	0.888163	-0.171103	0.271953	0.68189
gi|195999646|ref|XP_002109691.1| hypothetical protein TRIADDRAFT_21017 [Trichoplax adhaerens] &gt;gi|190587815|gb|EDV27857.1| hypothetical protein TRIADDRAFT_21017 [Trichoplax adhaerens] (model%: 100, hit%: 55, score: 270, %id: 59) [Trichoplax adhaerens]	gi|384494141|gb|EIE84632.1| hypothetical protein RO3G_09342 [Rhizopus oryzae RA 99-880] (model%: 96, hit%: 99, score: 1684, %id: 66) [Rhizopus delemar RA 99-880]	190651	1015.66	618.884	1412.43	2.28223	1.19044	6.55e-07	1.98e-05	257475	1456.27	840.349	2072.2	2.46588	1.3021	0.176617	0.392147	190651	211.744	175.765	247.723	1.4094	0.495077	0.446019	0.683369	257475	3078.64	2375.61	3781.67	1.59187	0.670725	0.0467056	0.144366	190651	149.336	137.87	172.269	1.2495	0.32135	0.559108	0.875814	257475	1906.44	1696.29	2326.74	1.37167	0.455931	0.183043	0.573938
gi|342320342|gb|EGU12283.1| EXS family protein/ERD1/XPR1/SYG1 family protein [Rhodotorula glutinis ATCC 204091] (model%: 70, hit%: 21, score: 255, %id: 20) [Rhodotorula glutinis ATCC 204091]	gi|384491429|gb|EIE82625.1| hypothetical protein RO3G_07330 [Rhizopus oryzae RA 99-880] (model%: 97, hit%: 67, score: 889, %id: 53) [Rhizopus delemar RA 99-880]	49626	715.7	405.892	1025.51	2.52656	1.33717	6.58e-07	1.99e-05	132759	356.113	311.563	400.663	1.28598	0.362865	0.201796	0.430856	49626	493.692	285.239	702.145	2.4616	1.2996	2.6e-05	0.000282902	132759	594.122	351.149	837.095	2.38387	1.25331	2.14e-05	0.000236646	49626	301.59	312.604	279.564	0.894308	-0.161156	0.304815	0.714511	132759	397.259	423.859	344.058	0.811727	-0.300933	0.144845	0.510241
gi|296425555|ref|XP_002842306.1| hypothetical protein [Tuber melanosporum Mel28] &gt;gi|295638569|emb|CAZ86497.1| unnamed protein product [Tuber melanosporum] (model%: 76, hit%: 37, score: 517, %id: 33) [Tuber melanosporum Mel28]	gi|384500858|gb|EIE91349.1| hypothetical protein RO3G_16060 [Rhizopus oryzae RA 99-880] (model%: 97, hit%: 98, score: 1102, %id: 52) [Rhizopus delemar RA 99-880]	80136	465.531	250.832	680.23	2.7119	1.4393	6.72e-07	2.02e-05	109321	198.61	149.867	247.354	1.65049	0.72289	0.0107318	0.0519919	80136	405.266	293.129	517.403	1.7651	0.819751	0.00794144	0.0362001	109321	378.001	261.921	494.081	1.88638	0.915618	0.00349359	0.0185793	80136	270.701	262.532	287.039	1.09335	0.128754	0.576192	0.884567	109321	251.004	248.283	256.446	1.03288	0.0466708	0.893018	0.984223
gi|328772949|gb|EGF82986.1| hypothetical protein BATDEDRAFT_15261 [Batrachochytrium dendrobatidis JAM81] (model%: 99, hit%: 100, score: 1285, %id: 51) [Batrachochytrium dendrobatidis JAM81]	gi|384485851|gb|EIE78031.1| ATPase GET3 [Rhizopus oryzae RA 99-880] (model%: 97, hit%: 97, score: 2913, %id: 85) [Rhizopus delemar RA 99-880]	243959	1582.54	979.852	2185.23	2.23017	1.15715	7.14e-07	2.14e-05	199108	2411.13	2190.11	2632.15	1.20183	0.265235	0.12389	0.308382	243959	2051.55	1379.24	2723.86	1.9749	0.981783	4.83e-05	0.000490931	199108	2998.47	2587.66	3409.27	1.31751	0.397815	0.0861772	0.226551	243959	1261.71	1217.25	1350.64	1.10958	0.150011	0.322213	0.728511	199108	2426.29	2372.35	2534.18	1.06822	0.0952066	0.37443	0.771129
gi|119619088|gb|EAW98682.1| acetylserotonin O-methyltransferase-like [Homo sapiens] (model%: 94, hit%: 64, score: 443, %id: 41) [Homo sapiens]	gi|384486295|gb|EIE78475.1| maf-like protein [Rhizopus oryzae RA 99-880] (model%: 99, hit%: 100, score: 578, %id: 68) [Rhizopus delemar RA 99-880]	251259	293.783	140.639	446.927	3.17783	1.66804	7.56e-07	2.26e-05	250512	82.4649	67.7192	97.2105	1.43549	0.521547	0.44144	0.69434	251259	236.663	77.5653	395.76	5.10229	2.35114	0.000262998	0.00212649	250512	203.566	71.4297	335.703	4.69977	2.23259	1.09e-05	0.00013118	251259	106.295	121.456	75.9735	0.625523	-0.676866	0.0444707	0.254748	250512	90.9427	101.433	69.9622	0.689738	-0.535879	0.111865	0.444794
i:DDB0220705 bromodomain-containing protein (model%: 88, hit%: 77, score: 153, %id: 6) [&nbsp;Dictyostelium discoideum]	gi|384484952|gb|EIE77132.1| hypothetical protein RO3G_01836 [Rhizopus oryzae RA 99-880] (model%: 86, hit%: 95, score: 904, %id: 38) [Rhizopus delemar RA 99-880]	291291	1552.46	986.832	2118.09	2.14636	1.10189	7.81e-07	2.33e-05	334827	1030.67	690.654	1370.69	1.98463	0.988869	4.38e-07	9.26e-06	291291	1637.01	965.997	2308.03	2.38927	1.25657	2.68e-07	4.54e-06	334827	1603.51	969.702	2237.32	2.30722	1.20616	8.03e-07	1.24e-05	291291	996.72	1022.53	945.105	0.924283	-0.113594	0.610816	0.897596	334827	984.901	1003	948.7	0.945861	-0.0803004	0.757545	0.944252
gi|358366209|dbj|GAA82830.1| possible apospory-associated protein c [Aspergillus kawachii IFO 4308] (model%: 93, hit%: 88, score: 753, %id: 45) [Aspergillus kawachii IFO 4308]		285317	948.356	1324.05	572.66	0.432506	-1.20921	7.92e-07	2.35e-05									285317	1765.36	2867.87	662.844	0.231128	-2.11324	2.42e-17	1.66e-15									285317	2446.12	2264.28	2809.78	1.24091	0.311401	0.00458582	0.0478437
	gi|384494701|gb|EIE85192.1| hypothetical protein RO3G_09902 [Rhizopus oryzae RA 99-880] (model%: 74, hit%: 89, score: 2033, %id: 63) [Rhizopus delemar RA 99-880]	238799	1479.25	931.826	2026.66	2.17494	1.12097	8.17e-07	2.42e-05	79078	429.667	380.25	479.083	1.25991	0.333325	0.148486	0.347994	238799	834.4	720.983	947.818	1.31462	0.394645	0.164045	0.359033	79078	834.012	722.055	945.97	1.31011	0.389686	0.17004	0.367503	238799	774.25	808.222	706.306	0.873901	-0.194459	0.189381	0.582451	79078	771.965	804.269	707.357	0.879502	-0.185241	0.198371	0.593926
afm:Afu6g07520 hypothetical protein (model%: 58, hit%: 30, score: 120, %id: 31) [&nbsp;Aspergillus fumigatus Af293]	gi|384494260|gb|EIE84751.1| hypothetical protein RO3G_09461 [Rhizopus oryzae RA 99-880] (model%: 37, hit%: 93, score: 369, %id: 68) [Rhizopus delemar RA 99-880]	88600	457.796	240.888	674.704	2.80091	1.48589	8.38e-07	2.48e-05	230043	421.455	218.248	624.662	2.86217	1.51711	1.12e-10	4.45e-09	88600	442.681	152.553	732.808	4.80364	2.26413	3.67e-13	1.62e-11	230043	760.034	209.014	1311.05	6.27255	2.64905	3.05e-20	2.79e-18	88600	194.547	217.173	149.294	0.687443	-0.540688	0.0587931	0.305608	230043	284.352	324.208	204.64	0.631198	-0.663835	0.00575241	0.057613
gi|242808072|ref|XP_002485087.1| EF hand domain protein [Talaromyces stipitatus ATCC 10500] &gt;gi|218715712|gb|EED15134.1| EF hand domain protein [Talaromyces stipitatus ATCC 10500] (model%: 99, hit%: 99, score: 697, %id: 7) [Talaromyces stipitatus ATCC 10500]	gi|384490277|gb|EIE81499.1| hypothetical protein RO3G_06204 [Rhizopus oryzae RA 99-880] (model%: 99, hit%: 99, score: 1927, %id: 23) [Rhizopus delemar RA 99-880]	257257	1853.2	1108.73	2597.67	2.34293	1.22831	8.47e-07	2.5e-05	335892	567.454	368.505	766.403	2.07976	1.05642	1.49e-06	2.82e-05	257257	1586.97	781.653	2392.29	3.06056	1.6138	5.32e-11	1.74e-09	335892	1586.97	781.653	2392.29	3.06056	1.6138	5.32e-11	1.74e-09	257257	854.502	899.448	764.61	0.850088	-0.234316	0.490711	0.844218	335892	854.502	899.448	764.61	0.850088	-0.234316	0.490711	0.844218
gi|239606452|gb|EEQ83439.1| hypothetical protein BDCG_00244 [Ajellomyces dermatitidis ER-3] (model%: 26, hit%: 10, score: 124, %id: 34) [Ajellomyces dermatitidis ER-3]	gi|384500030|gb|EIE90521.1| hypothetical protein RO3G_15232 [Rhizopus oryzae RA 99-880] (model%: 99, hit%: 84, score: 755, %id: 40) [Rhizopus delemar RA 99-880]	281760	829.867	394.478	1265.26	3.20742	1.68141	8.71e-07	2.56e-05	306616	190.672	152.55	228.793	1.49979	0.584763	0.0467855	0.156925	281760	485.821	420.534	551.109	1.3105	0.390114	0.364219	0.604296	306616	412.32	323.543	501.096	1.54878	0.631131	0.265909	0.497706	281760	353.341	324.15	411.724	1.27016	0.345013	0.461325	0.829541	306616	293.17	281.386	316.737	1.12563	0.170737	0.826835	0.968406
gi|218230958|ref|YP_002367523.1| acetyltransferase, GNAT family [Bacillus cereus B4264] &gt;gi|218158915|gb|ACK58907.1| acetyltransferase, GNAT family [Bacillus cereus B4264] (model%: 82, hit%: 95, score: 348, %id: 41) [Bacillus cereus B4264]	gi|384493942|gb|EIE84433.1| hypothetical protein RO3G_09143 [Rhizopus oryzae RA 99-880] (model%: 96, hit%: 98, score: 703, %id: 70) [Rhizopus delemar RA 99-880]	295923	175.902	282.917	68.888	0.243492	-2.03805	9.13e-07	2.68e-05	282420	124.239	162.957	85.5225	0.524818	-0.930112	0.0128094	0.0596428	295923	217.258	376.169	58.3476	0.15511	-2.68864	1.32e-11	4.56e-10	282420	217.258	376.169	58.3476	0.15511	-2.68864	1.32e-11	4.56e-10	295923	306.393	275.305	368.567	1.33876	0.420897	0.117223	0.456135	282420	306.393	275.305	368.567	1.33876	0.420897	0.117223	0.456135
gi|158562452|gb|ABW74133.1| glycosyl transferase family protein [Mucor racemosus] (model%: 79, hit%: 100, score: 962, %id: 66) [Mucor racemosus]	gi|384487930|gb|EIE80110.1| hypothetical protein RO3G_04815 [Rhizopus oryzae RA 99-880] (model%: 94, hit%: 94, score: 1153, %id: 70) [Rhizopus delemar RA 99-880]	233957	710.571	404.509	1016.63	2.51325	1.32955	9.87e-07	2.88e-05	75450	1119.79	489.054	1750.52	3.5794	1.83972	0.0087933	0.0445325	233957	1029.61	949.567	1109.65	1.16858	0.22476	0.537951	0.761725	75450	1072.98	1007.54	1138.43	1.12992	0.176215	0.613621	0.817265	233957	679.434	554.312	929.677	1.67717	0.746031	3e-05	0.000657109	75450	717.449	582.951	986.444	1.69216	0.758864	1.32e-05	0.00031175
gi|353241425|emb|CCA73241.1| related to GABA transport protein [Piriformospora indica DSM 11827] (model%: 93, hit%: 87, score: 797, %id: 27) [Piriformospora indica DSM 11827]	gi|384490625|gb|EIE81847.1| hypothetical protein RO3G_06552 [Rhizopus oryzae RA 99-880] (model%: 89, hit%: 97, score: 1293, %id: 72) [Rhizopus delemar RA 99-880]	276886	489.247	824	154.494	0.187493	-2.41509	9.94e-07	2.9e-05	202220	196.278	153.523	239.033	1.55699	0.638759	0.0217325	0.0891542	276886	561.712	820.195	303.229	0.369703	-1.43556	0.000776041	0.00533857	202220	397.533	548.469	246.597	0.449611	-1.15325	0.00555587	0.0270269	276886	691.042	634.504	804.12	1.26732	0.341782	0.605627	0.894089	202220	475.57	444.444	537.822	1.2101	0.275126	0.791024	0.956451
gi|71022383|ref|XP_761421.1| hypothetical protein UM05274.1 [Ustilago maydis 521] &gt;gi|46101290|gb|EAK86523.1| hypothetical protein UM05274.1 [Ustilago maydis 521] (model%: 34, hit%: 15, score: 392, %id: 62) [Ustilago maydis 521]	gi|384489887|gb|EIE81109.1| hypothetical protein RO3G_05814 [Rhizopus oryzae RA 99-880] (model%: 85, hit%: 95, score: 1098, %id: 65) [Rhizopus delemar RA 99-880]	246733	255.611	114.963	396.258	3.44682	1.78526	1e-06	2.91e-05	32602	156.296	71.7851	240.806	3.35454	1.74612	2.16e-07	4.91e-06	246733	178.575	68.68	288.469	4.20019	2.07045	5.16e-07	8.3e-06	32602	299.363	115.281	483.445	4.19361	2.06819	2.85e-09	7.09e-08	246733	72.367	74.9024	67.2963	0.898453	-0.154485	0.535706	0.865611	32602	131.776	141.214	112.899	0.799483	-0.32286	0.237262	0.645734
gi|329939762|ref|ZP_08289063.1| hypothetical protein SGM_4555 [Streptomyces griseoaurantiacus M045] &gt;gi|329301332|gb|EGG45227.1| hypothetical protein SGM_4555 [Streptomyces griseoaurantiacus M045] (model%: 63, hit%: 84, score: 159, %id: 19) [Streptomyces griseoaurantiacus M045]	gi|384484013|gb|EIE76193.1| hypothetical protein RO3G_00897 [Rhizopus oryzae RA 99-880] (model%: 89, hit%: 90, score: 812, %id: 88) [Rhizopus delemar RA 99-880]	250751	3202.67	2093.38	4311.96	2.0598	1.04251	1.01e-06	2.92e-05	99135	644.659	962.309	327.008	0.339816	-1.55717	3.2e-05	0.000415099	250751	1406.67	683.908	2129.42	3.11361	1.63859	2.27e-09	5.69e-08	99135	1982.73	948.309	3017.15	3.1816	1.66975	3.33e-11	1.11e-09	250751	1079.95	1285.08	669.7	0.521135	-0.94027	5.43e-06	0.000139731	99135	1573.62	1896.02	928.815	0.489876	-1.02951	1.95e-10	9.51e-09
gi|19112839|ref|NP_596047.1| meiotic RNA-binding protein 1 [Schizosaccharomyces pombe 972h-] &gt;gi|158564269|sp|Q2L4W6|SPO5_SCHPO RecName: Full=Sporulation-specific protein 5; AltName: Full=Meiotic RNA-binding protein 1; AltName: Full=Meiotically up-regulated gene 12 protein &gt;gi|5051491|emb|CAB44770.1| meiotic RNA-binding protein 1 [Schizosaccharomyces pombe] &gt;gi|86197907|dbj|BAE78593.1| m…	gi|384491739|gb|EIE82935.1| hypothetical protein RO3G_07640 [Rhizopus oryzae RA 99-880] (model%: 94, hit%: 89, score: 1551, %id: 67) [Rhizopus delemar RA 99-880]	245623	1277.97	746.034	1809.92	2.42605	1.27861	1.03e-06	2.98e-05	217919	533.41	335.84	730.979	2.17657	1.12205	0.000987204	0.00756719	245623	1228.71	649.602	1807.81	2.78295	1.47662	1.14e-08	2.55e-07	217919	1229.32	649.602	1809.05	2.78485	1.4776	1.11e-08	2.49e-07	245623	657.488	668.283	635.898	0.95154	-0.0716642	0.700429	0.9255	217919	657.488	668.283	635.898	0.95154	-0.0716642	0.700429	0.9255
gi|340520240|gb|EGR50477.1| predicted protein [Trichoderma reesei QM6a] (model%: 94, hit%: 90, score: 1138, %id: 20) [Trichoderma reesei QM6a]	gi|384499765|gb|EIE90256.1| hypothetical protein RO3G_14967 [Rhizopus oryzae RA 99-880] (model%: 69, hit%: 88, score: 1462, %id: 39) [Rhizopus delemar RA 99-880]	316005	967.956	595.99	1339.92	2.24823	1.16879	1.04e-06	2.99e-05	337863	327.333	285.03	369.637	1.29684	0.374997	0.132623	0.322491	316005	752.458	470.275	1034.64	2.20008	1.13756	0.0291571	0.100939	337863	752.458	470.275	1034.64	2.20008	1.13756	0.0291571	0.100939	316005	516.639	544.644	460.63	0.845745	-0.241705	0.343531	0.745867	337863	516.639	544.644	460.63	0.845745	-0.241705	0.343531	0.745867
gi|328770387|gb|EGF80429.1| hypothetical protein BATDEDRAFT_3349, partial [Batrachochytrium dendrobatidis JAM81] (model%: 92, hit%: 100, score: 919, %id: 53) [Batrachochytrium dendrobatidis JAM81]	gi|384494140|gb|EIE84631.1| hypothetical protein RO3G_09341 [Rhizopus oryzae RA 99-880] (model%: 94, hit%: 93, score: 1280, %id: 65) [Rhizopus delemar RA 99-880]	202997	180.165	290.692	69.6386	0.239562	-2.06153	1.04e-06	2.99e-05	339554	93.8595	52.2559	135.463	2.59231	1.37424	0.000560164	0.00472089	202997	94.2502	132.994	55.5063	0.417358	-1.26064	0.0748977	0.203533	339554	123.604	178.193	69.0151	0.387305	-1.36846	0.0343835	0.114804	202997	145.123	152.414	130.541	0.856491	-0.22349	0.338799	0.742041	339554	173.72	173.148	174.865	1.00991	0.0142334	0.843814	0.969347
gi|328849496|gb|EGF98675.1| hypothetical protein MELLADRAFT_45981 [Melampsora larici-populina 98AG31] (model%: 92, hit%: 79, score: 759, %id: 32) [Melampsora larici-populina 98AG31]	gi|384497071|gb|EIE87562.1| hypothetical protein RO3G_12273 [Rhizopus oryzae RA 99-880] (model%: 98, hit%: 84, score: 811, %id: 34) [Rhizopus delemar RA 99-880]	286898	2015.22	1283.46	2746.98	2.1403	1.09781	1.04e-06	3e-05	107766	789.514	1194.75	384.274	0.321635	-1.63651	4.58e-15	2.9e-13	286898	1547.96	1023.86	2072.06	2.02376	1.01704	0.0592382	0.171634	107766	1891.88	1267.62	2516.14	1.98493	0.989091	0.0426255	0.134616	286898	1250.6	1374.34	1003.12	0.729895	-0.45424	0.0124875	0.10289	107766	1491.64	1616.49	1241.94	0.768294	-0.38027	0.0642758	0.322371
mmu:629356 LOC629356; hypothetical protein LOC629356 (model%: 71, hit%: 70, score: 176, %id: 26) [&nbsp;Mus musculus]		269332	640.261	370.942	909.579	2.45208	1.294	1.07e-06	3.05e-05									269332	608.051	248.558	967.544	3.89263	1.96075	1.21e-11	4.22e-10									269332	277.916	295.256	243.237	0.823815	-0.279607	0.126613	0.47667
gi|225555215|gb|EEH03508.1| transmembrane protein [Ajellomyces capsulatus G186AR] (model%: 87, hit%: 54, score: 1257, %id: 32) [Ajellomyces capsulatus G186AR]	gi|384501189|gb|EIE91680.1| hypothetical protein RO3G_16391 [Rhizopus oryzae RA 99-880] (model%: 95, hit%: 69, score: 2926, %id: 74) [Rhizopus delemar RA 99-880]	286595	4074.73	2695.89	5453.58	2.02293	1.01645	1.09e-06	3.1e-05	321708	1775.84	2115.44	1436.23	0.678925	-0.558676	0.00120878	0.00888239	286595	2283.26	1810.55	2755.98	1.52218	0.60614	0.011646	0.0491773	321708	2701.95	2181.73	3222.17	1.47688	0.562556	0.0191959	0.0731331	286595	2213.88	2434.35	1772.94	0.728302	-0.457391	0.00363216	0.0401983	321708	2683.34	2956.64	2136.73	0.722689	-0.468554	0.00601929	0.0596083
cal:orf19.5722 REB1; DNA-binding protein (model%: 88, hit%: 8, score: 91, %id: 38) [&nbsp;Candida albicans SC5314]	cal:orf19.5722 REB1; DNA-binding protein (model%: 88, hit%: 8, score: 91, %id: 38) [&nbsp;Candida albicans SC5314]	236360	2045.12	3050.66	1039.57	0.34077	-1.55313	1.09e-06	3.1e-05	301141	432.369	526.863	337.876	0.641298	-0.640933	0.00633568	0.0342264	236360	1722.58	2614.52	830.645	0.317705	-1.65424	7.71e-08	1.44e-06	301141	668.341	966.487	370.195	0.383031	-1.38447	0.00270676	0.0150797	236360	2741.8	2832.08	2561.22	0.904359	-0.145033	0.632939	0.906882	301141	1146.57	1246.3	947.123	0.759951	-0.396022	0.287434	0.698109
gi|328862173|gb|EGG11275.1| hypothetical protein MELLADRAFT_46896 [Melampsora larici-populina 98AG31] (model%: 93, hit%: 89, score: 1874, %id: 52) [Melampsora larici-populina 98AG31]	gi|384491532|gb|EIE82728.1| hypothetical protein RO3G_07433 [Rhizopus oryzae RA 99-880] (model%: 99, hit%: 99, score: 3339, %id: 90) [Rhizopus delemar RA 99-880]	274467	1335.33	835.564	1835.09	2.19623	1.13503	1.09e-06	3.1e-05	235503	957.683	601.457	1313.91	2.18454	1.12733	6.29e-09	1.96e-07	274467	1619.52	603.084	2635.96	4.37079	2.12789	0.00431587	0.022047	235503	1615.46	604.815	2626.1	4.34199	2.11836	0.00406136	0.021015	274467	800.98	906.229	590.482	0.651581	-0.617983	0.000963048	0.0136752	235503	804.579	910.785	592.168	0.650174	-0.621102	0.000924502	0.0132474
gi|301051514|gb|ADK54923.1| Cin1 [Cryptococcus neoformans var. neoformans] (model%: 77, hit%: 65, score: 906, %id: 10) [Cryptococcus neoformans var. neoformans]	gi|384483280|gb|EIE75460.1| hypothetical protein RO3G_00164 [Rhizopus oryzae RA 99-880] (model%: 99, hit%: 99, score: 3389, %id: 47) [Rhizopus delemar RA 99-880]	116388	1314.19	823.434	1804.96	2.19199	1.13224	1.1e-06	3.11e-05	237535	482.014	398.747	565.281	1.41764	0.503493	0.0218242	0.0893656	116388	1097.31	581.164	1613.46	2.77625	1.47314	1.74e-08	3.73e-07	237535	1031.12	515.17	1547.07	3.00302	1.58641	1.81e-09	4.61e-08	116388	697.965	762.446	569.003	0.746286	-0.4222	0.0105347	0.0910935	237535	637.548	704.161	504.322	0.716204	-0.481558	0.00430205	0.045611
gi|307111110|gb|EFN59345.1| hypothetical protein CHLNCDRAFT_137786 [Chlorella variabilis] (model%: 80, hit%: 57, score: 181, %id: 43) [Chlorella variabilis]	gi|384490696|gb|EIE81918.1| hypothetical protein RO3G_06623 [Rhizopus oryzae RA 99-880] (model%: 97, hit%: 100, score: 240, %id: 34) [Rhizopus delemar RA 99-880]	237013	1477.14	867.283	2087	2.40637	1.26686	1.1e-06	3.11e-05	214482	626.274	286.56	965.989	3.37098	1.75317	0.390698	0.649144	237013	308.24	161.297	455.183	2.82202	1.49673	1.75e-05	0.000197817	214482	586.156	361.268	811.045	2.245	1.16671	5.32e-05	0.000535214	237013	293.21	360.778	158.073	0.438145	-1.19052	0.0215235	0.153907	214482	586.145	702.307	353.821	0.503798	-0.989083	9.12e-08	3.21e-06
gi|354543597|emb|CCE40317.1| hypothetical protein CPAR2_103550 [Candida parapsilosis] (model%: 45, hit%: 69, score: 240, %id: 5) [Candida parapsilosis]	gi|384496348|gb|EIE86839.1| hypothetical protein RO3G_11550 [Rhizopus oryzae RA 99-880] (model%: 83, hit%: 100, score: 1172, %id: 26) [Rhizopus delemar RA 99-880]	310460	2762.81	1451.26	4074.36	2.80747	1.48927	1.14e-06	3.21e-05	333128	828.19	501.874	1154.51	2.30039	1.20188	8.67e-06	0.000135451	310460	2180.09	1053.25	3306.93	3.13974	1.65065	1.21e-11	4.2e-10	333128	2180.09	1053.25	3306.93	3.13974	1.65065	1.21e-11	4.2e-10	310460	1136.48	1189.32	1030.81	0.866723	-0.206357	0.295167	0.70745	333128	1136.48	1189.32	1030.81	0.866723	-0.206357	0.295167	0.70745
aor:AO090038000247 predicted protein (model%: 97, hit%: 78, score: 345, %id: 26) [&nbsp;Aspergillus oryzae]	gi|384486680|gb|EIE78860.1| hypothetical protein RO3G_03565 [Rhizopus oryzae RA 99-880] (model%: 98, hit%: 96, score: 640, %id: 25) [Rhizopus delemar RA 99-880]	227338	325.032	162.552	487.512	2.99911	1.58454	1.16e-06	3.24e-05	236752	113.027	41.0429	185.011	4.50775	2.17241	3.31e-08	8.95e-07	227338	318.378	67.4494	569.307	8.4405	3.07733	5.88e-10	1.62e-08	236752	296.967	69.466	524.468	7.55	2.91648	2.66e-06	3.68e-05	227338	94.6917	109.022	66.0307	0.605663	-0.723413	0.0281514	0.186244	236752	84.3337	92.4844	68.0323	0.735608	-0.442992	0.171986	0.556624
gi|328773259|gb|EGF83296.1| hypothetical protein BATDEDRAFT_32705 [Batrachochytrium dendrobatidis JAM81] (model%: 98, hit%: 53, score: 287, %id: 37) [Batrachochytrium dendrobatidis JAM81]		194025	284.951	134.556	435.346	3.23543	1.69396	1.17e-06	3.28e-05									194025	108.27	47.1736	169.366	3.59028	1.8441	0.000176523	0.00151987									194025	62.1298	70.0788	46.2318	0.659712	-0.600091	0.141602	0.504366
i:DDB0168484 hypothetical protein (model%: 64, hit%: 67, score: 121, %id: 22) [&nbsp;Dictyostelium discoideum]	gi|384499076|gb|EIE89567.1| hypothetical protein RO3G_14278 [Rhizopus oryzae RA 99-880] (model%: 92, hit%: 93, score: 1141, %id: 56) [Rhizopus delemar RA 99-880]	251965	254.744	111.017	398.472	3.5893	1.8437	1.18e-06	3.31e-05	197469	231.256	78.7206	383.791	4.87535	2.28551	0.0816485	0.232272	251965	350.297	164.546	536.047	3.25773	1.70387	0.0215054	0.0796308	197469	444.33	189.886	698.775	3.67998	1.8797	0.0218449	0.0806033	251965	126.071	108.526	161.16	1.48499	0.570456	0.356697	0.757035	197469	140.057	117.126	185.92	1.58735	0.666619	0.208973	0.609757
gi|358058750|dbj|GAA95713.1| hypothetical protein E5Q_02370 [Mixia osmundae IAM 14324] (model%: 98, hit%: 94, score: 356, %id: 16) [Mixia osmundae IAM 14324]	gi|384488155|gb|EIE80335.1| hypothetical protein RO3G_05040 [Rhizopus oryzae RA 99-880] (model%: 98, hit%: 98, score: 1125, %id: 60) [Rhizopus delemar RA 99-880]	239421	196.269	312.336	80.201	0.256778	-1.96141	1.21e-06	3.37e-05	112583	226.035	227.58	224.49	0.986421	-0.0197242	0.964365	1	239421	226.932	344.567	109.296	0.3172	-1.65654	7.45e-06	9.29e-05	112583	242.637	374.745	110.528	0.294943	-1.76149	1.2e-06	1.78e-05	239421	321.334	313.152	337.697	1.07838	0.108866	0.698037	0.924165	112583	347.775	337.996	367.332	1.08679	0.120076	0.549362	0.872492
gi|328858133|gb|EGG07247.1| hypothetical protein MELLADRAFT_77643 [Melampsora larici-populina 98AG31] (model%: 98, hit%: 31, score: 826, %id: 38) [Melampsora larici-populina 98AG31]	gi|384489857|gb|EIE81079.1| hypothetical protein RO3G_05784 [Rhizopus oryzae RA 99-880] (model%: 98, hit%: 99, score: 2486, %id: 65) [Rhizopus delemar RA 99-880]	197178	1142.52	415.007	1870.03	4.50602	2.17186	1.38e-06	3.82e-05	305958	750.995	677.42	824.57	1.21722	0.283592	0.140544	0.335812	197178	691.945	917.896	465.995	0.507677	-0.978016	0.00125189	0.00795004	305958	1583.07	2038.03	1128.12	0.553537	-0.85325	0.0262788	0.0932143	197178	554.136	381.645	899.116	2.35589	1.23627	0.000140343	0.00259088	305958	1263.49	896.87	1996.72	2.22632	1.15466	1.42e-07	4.82e-06
gi|302893194|ref|XP_003045478.1| hypothetical protein NECHADRAFT_93052 [Nectria haematococca mpVI 77-13-4] &gt;gi|256726404|gb|EEU39765.1| hypothetical protein NECHADRAFT_93052 [Nectria haematococca mpVI 77-13-4] (model%: 48, hit%: 45, score: 276, %id: 18) [Nectria haematococca mpVI 77-13-4]	gi|384490928|gb|EIE82124.1| hypothetical protein RO3G_06829 [Rhizopus oryzae RA 99-880] (model%: 99, hit%: 53, score: 807, %id: 69) [Rhizopus delemar RA 99-880]	245083	26.8066	53.6132	0	0	#NAME?	1.39e-06	3.84e-05	206039	113.251	222.954	3.54705	0.0159093	-5.97398	6.56e-29	1.29e-26	245083	138.335	270.553	6.11637	0.0226069	-5.46709	2.29e-21	2.45e-19	206039	53.6827	101.249	6.11637	0.0604092	-4.04909	1.12e-07	2.03e-06	245083	310.33	333.123	264.744	0.794733	-0.331459	0.854217	0.972806	206039	119.576	129.827	99.0744	0.763127	-0.390005	0.824177	0.967315
gi|353241305|emb|CCA73128.1| related to putative cytoplasmic structural protein [Piriformospora indica DSM 11827] (model%: 82, hit%: 89, score: 537, %id: 3) [Piriformospora indica DSM 11827]	gi|384484994|gb|EIE77174.1| hypothetical protein RO3G_01878 [Rhizopus oryzae RA 99-880] (model%: 98, hit%: 99, score: 6935, %id: 50) [Rhizopus delemar RA 99-880]	245087	3729.25	2496.57	4961.94	1.9875	0.990958	1.49e-06	4.13e-05	112287	1960.96	1863.98	2057.94	1.10406	0.142815	0.40728	0.663229	245087	3622.33	2501.17	4743.48	1.89651	0.923346	6.05e-05	0.000600212	112287	3650.62	2527.36	4773.87	1.88887	0.917526	6.72e-05	0.000658611	245087	2604.31	2682.45	2448.04	0.912617	-0.131919	0.312261	0.720883	112287	2634.44	2714.78	2473.75	0.911215	-0.134137	0.31328	0.721737
gi|302142188|emb|CBI19391.3| unnamed protein product [Vitis vinifera] (model%: 32, hit%: 68, score: 112, %id: 16) [Vitis vinifera]	gi|384491354|gb|EIE82550.1| hypothetical protein RO3G_07255 [Rhizopus oryzae RA 99-880] (model%: 97, hit%: 84, score: 211, %id: 35) [Rhizopus delemar RA 99-880]	239956	137.866	49.0328	226.699	4.6234	2.20896	1.52e-06	4.2e-05	126535	31.0596	18.0033	44.1159	2.45043	1.29304	0.0527423	0.170624	239956	41.3815	9.47966	73.2833	7.73059	2.95058	0.000113375	0.00103362	126535	88.359	50.4428	126.275	2.50333	1.32385	0.200627	0.411116	239956	14.0263	16.4078	9.26335	0.564571	-0.824773	0.241994	0.649971	126535	34.7136	27.3426	49.4556	1.80874	0.854983	0.10799	0.43606
gi|156388873|ref|XP_001634717.1| predicted protein [Nematostella vectensis] &gt;gi|156221803|gb|EDO42654.1| predicted protein [Nematostella vectensis] (model%: 100, hit%: 77, score: 278, %id: 62) [Nematostella vectensis]	gi|384499246|gb|EIE89737.1| hypothetical protein RO3G_14448 [Rhizopus oryzae RA 99-880] (model%: 45, hit%: 52, score: 542, %id: 75) [Rhizopus delemar RA 99-880]	193005	509.574	183.271	835.876	4.56087	2.18931	1.59e-06	4.38e-05	3312	151.711	230.86	72.5608	0.314306	-1.66976	1.08e-06	2.12e-05	193005	25.2186	10.0741	40.363	4.00663	2.00239	0.0268142	0.0946861	3312	343.223	145.684	540.762	3.71188	1.89215	1.05e-08	2.36e-07	193005	24.8202	32.3055	9.84949	0.304886	-1.71366	0.110889	0.443235	3312	323.097	413.337	142.619	0.345042	-1.53516	0.00542929	0.0549516
gi|225450263|ref|XP_002266897.1| PREDICTED: beta-hexosaminidase-like [Vitis vinifera] (model%: 94, hit%: 91, score: 1381, %id: 36) [Vitis vinifera]	gi|384496888|gb|EIE87379.1| hypothetical protein RO3G_12090 [Rhizopus oryzae RA 99-880] (model%: 99, hit%: 100, score: 2288, %id: 65) [Rhizopus delemar RA 99-880]	238293	1267.74	797.09	1738.39	2.18092	1.12494	1.66e-06	4.53e-05	215890	669.912	571.43	768.394	1.34469	0.427269	0.452262	0.703383	238293	1214.15	725.994	1702.3	2.34479	1.22946	0.22623	0.445979	215890	1011.42	647.996	1374.85	2.1217	1.08522	0.228864	0.44938	238293	765.008	792.354	710.317	0.896465	-0.157681	0.232187	0.639377	215890	683.095	707.746	633.793	0.895509	-0.159221	0.367039	0.766442
gi|238494518|ref|XP_002378495.1| monocarboxylate transporter, putative [Aspergillus flavus NRRL3357] &gt;gi|220695145|gb|EED51488.1| monocarboxylate transporter, putative [Aspergillus flavus NRRL3357] (model%: 82, hit%: 72, score: 637, %id: 26) [Aspergillus flavus NRRL3357]	gi|384490936|gb|EIE82132.1| hypothetical protein RO3G_06837 [Rhizopus oryzae RA 99-880] (model%: 99, hit%: 99, score: 1980, %id: 82) [Rhizopus delemar RA 99-880]	266192	1240.83	769.332	1712.33	2.22574	1.15428	1.65e-06	4.53e-05	233498	1294.13	482.683	2105.57	4.36222	2.12506	2.05e-28	3.82e-26	266192	1759.39	948.466	2570.31	2.70997	1.43827	0.00107098	0.00699281	233498	1759.39	948.466	2570.31	2.70997	1.43827	0.00107098	0.00699281	266192	836.37	790.389	928.332	1.17452	0.232077	0.424521	0.806492	233498	835.893	789.673	928.332	1.17559	0.233384	0.41907	0.801737
gi|302901621|ref|XP_003048476.1| predicted protein [Nectria haematococca mpVI 77-13-4] &gt;gi|256729409|gb|EEU42763.1| predicted protein [Nectria haematococca mpVI 77-13-4] (model%: 76, hit%: 73, score: 666, %id: 23) [Nectria haematococca mpVI 77-13-4]	gi|384498720|gb|EIE89211.1| hypothetical protein RO3G_13922 [Rhizopus oryzae RA 99-880] (model%: 99, hit%: 100, score: 2569, %id: 80) [Rhizopus delemar RA 99-880]	314674	2842.85	3819.59	1866.11	0.488564	-1.03338	1.67e-06	4.54e-05	33994	1970.91	2507.81	1434.01	0.571819	-0.80637	5.22e-06	8.71e-05	314674	2667.84	2357.49	2978.2	1.26329	0.337188	0.677287	0.861956	33994	2657.86	2350.46	2965.27	1.26157	0.335218	0.678173	0.862434	314674	3426.4	3985.09	2309.02	0.579415	-0.78733	6.69e-07	2.06e-05	33994	3417.96	3975.88	2302.13	0.579025	-0.788302	6.63e-07	2.05e-05
gi|334321932|ref|XP_001365930.2| PREDICTED: N(G),N(G)-dimethylarginine dimethylaminohydrolase 1-like [Monodelphis domestica] (model%: 98, hit%: 94, score: 475, %id: 26) [Monodelphis domestica]	gi|384488131|gb|EIE80311.1| hypothetical protein RO3G_05016 [Rhizopus oryzae RA 99-880] (model%: 97, hit%: 99, score: 921, %id: 56) [Rhizopus delemar RA 99-880]	279936	285.786	435.456	136.116	0.312582	-1.67769	1.67e-06	4.54e-05	261792	78.1293	82.1894	74.0693	0.901202	-0.150077	0.683452	0.871534	279936	230.024	290.569	169.48	0.583269	-0.777768	0.0277748	0.0972823	261792	230.024	290.569	169.48	0.583269	-0.777768	0.0277748	0.0972823	279936	301.914	310.519	284.703	0.91686	-0.125227	0.177085	0.565583	261792	301.914	310.519	284.703	0.91686	-0.125227	0.177085	0.565583
gi|358054043|dbj|GAA99842.1| hypothetical protein E5Q_06545 [Mixia osmundae IAM 14324] (model%: 81, hit%: 70, score: 596, %id: 11) [Mixia osmundae IAM 14324]	gi|384497608|gb|EIE88099.1| hypothetical protein RO3G_12810 [Rhizopus oryzae RA 99-880] (model%: 97, hit%: 97, score: 1982, %id: 59) [Rhizopus delemar RA 99-880]	246543	131.549	219.682	43.4152	0.197627	-2.33915	1.73e-06	4.68e-05	269220	2130.95	2305.18	1956.71	0.848832	-0.236448	0.171784	0.384226	246543	256.416	349.626	163.206	0.466801	-1.09912	0.130102	0.305087	269220	2681.65	2858.73	2504.56	0.876108	-0.19082	0.416554	0.656074	246543	330.965	325.377	342.14	1.05152	0.072472	0.501204	0.849917	269220	3044.95	3167.25	2800.36	0.884162	-0.177617	0.301702	0.713095
gi|330919875|ref|XP_003298792.1| hypothetical protein PTT_09609 [Pyrenophora teres f. teres 0-1] &gt;gi|311327829|gb|EFQ93099.1| hypothetical protein PTT_09609 [Pyrenophora teres f. teres 0-1] (model%: 56, hit%: 48, score: 224, %id: 9) [Pyrenophora teres f. teres 0-1]		236053	1568.54	841.505	2295.58	2.72795	1.44782	1.81e-06	4.9e-05									236053	1366.06	798.143	1933.98	2.4231	1.27685	0.0555439	0.163757									236053	1103.09	1263.63	782.023	0.618872	-0.692287	0.0721452	0.345269
gi|119490221|ref|ZP_01622734.1| Peptidase C14, caspase catalytic subunit p20 [Lyngbya sp. PCC 8106] &gt;gi|119454107|gb|EAW35260.1| Peptidase C14, caspase catalytic subunit p20 [Lyngbya sp. PCC 8106] (model%: 33, hit%: 23, score: 309, %id: 11) [Lyngbya sp. PCC 8106]	gi|384485325|gb|EIE77505.1| hypothetical protein RO3G_02209 [Rhizopus oryzae RA 99-880] (model%: 98, hit%: 89, score: 3109, %id: 54) [Rhizopus delemar RA 99-880]	266207	2062.67	1340.17	2785.17	2.07822	1.05535	1.82e-06	4.91e-05	230879	1205.54	889.578	1521.49	1.71035	0.774295	4.31e-05	0.00053675	266207	1895.89	1281.94	2509.83	1.95783	0.969253	7.19e-05	0.000696346	230879	1842.44	1321.37	2363.51	1.78868	0.838895	0.00166758	0.010081	266207	1262	1265.58	1254.84	0.991513	-0.0122962	0.57302	0.883698	230879	1272.87	1262.65	1293.32	1.02429	0.0346195	0.916555	0.993324
	gi|384486108|gb|EIE78288.1| hypothetical protein RO3G_02992 [Rhizopus oryzae RA 99-880] (model%: 49, hit%: 46, score: 253, %id: 54) [Rhizopus delemar RA 99-880]	263397	153.048	56.7716	249.325	4.39172	2.13478	1.83e-06	4.91e-05	306040	5.66912	6.83392	4.50432	0.659113	-0.601403	0.698558	0.880659	263397	73.5616	51.2288	95.8944	1.87189	0.904493	0.428824	0.667805	306040	65.7482	38.066	93.4303	2.45443	1.29539	0.329763	0.569175	263397	41.8786	37.7221	50.1916	1.33056	0.412035	0.738764	0.938875	306040	34.922	33.7381	37.2899	1.10527	0.144404	0.853807	0.972758
gi|342319914|gb|EGU11859.1| Membrane protein [Rhodotorula glutinis ATCC 204091] (model%: 90, hit%: 25, score: 629, %id: 37) [Rhodotorula glutinis ATCC 204091]	gi|384486158|gb|EIE78338.1| hypothetical protein RO3G_03042 [Rhizopus oryzae RA 99-880] (model%: 95, hit%: 95, score: 1232, %id: 49) [Rhizopus delemar RA 99-880]	194157	1061.7	652.921	1470.47	2.25215	1.1713	1.83e-06	4.91e-05	182398	645.994	432.815	859.173	1.98508	0.989197	0.000109598	0.00117352	194157	496.361	365.345	627.378	1.71722	0.780076	0.00763936	0.035092	182398	1238.78	897.033	1580.53	1.76195	0.817173	0.0154998	0.0617888	194157	370.104	376.287	357.737	0.950704	-0.072932	0.432063	0.810749	182398	862.346	854.424	878.192	1.02782	0.0395842	0.718905	0.932898
gi|320170673|gb|EFW47572.1| aspartyl aminopeptidase [Capsaspora owczarzaki ATCC 30864] (model%: 92, hit%: 99, score: 1430, %id: 53) [Capsaspora owczarzaki ATCC 30864]	gi|384498377|gb|EIE88868.1| hypothetical protein RO3G_13579 [Rhizopus oryzae RA 99-880] (model%: 95, hit%: 99, score: 2105, %id: 82) [Rhizopus delemar RA 99-880]	294239	823.946	1160.17	487.722	0.420388	-1.25021	1.94e-06	5.18e-05	279059	1108.87	1274.54	943.2	0.740034	-0.434337	0.0581842	0.182385	294239	1057.26	1320.41	794.11	0.601413	-0.733572	0.0557164	0.164152	279059	996.412	1315.9	676.925	0.51442	-0.958981	0.00514013	0.025403	294239	1352.47	1381.8	1293.8	0.936318	-0.0949289	0.713462	0.930977	279059	1388.01	1437.44	1289.16	0.896843	-0.157072	0.819038	0.965709
gi|331250820|ref|XP_003338015.1| hypothetical protein PGTG_19649 [Puccinia graminis f. sp. tritici CRL 75-36-700-3] &gt;gi|309317005|gb|EFP93596.1| hypothetical protein PGTG_19649 [Puccinia graminis f. sp. tritici CRL 75-36-700-3] (model%: 87, hit%: 84, score: 468, %id: 35) [Puccinia graminis f. sp. tritici CRL 75-36-700-3]	gi|384486850|gb|EIE79030.1| hypothetical protein RO3G_03735 [Rhizopus oryzae RA 99-880] (model%: 98, hit%: 98, score: 1183, %id: 87) [Rhizopus delemar RA 99-880]	49147	9507.29	6485.63	12529	1.9318	0.949947	1.94e-06	5.18e-05	73600	6003.66	5036.99	6970.34	1.38383	0.468668	0.00377618	0.0226304	49147	10399.5	6678.01	14121.1	2.11456	1.08036	1.08e-05	0.000129496	73600	10404.2	6681.95	14126.4	2.11411	1.08005	1.1e-05	0.000131669	49147	7058.23	7318.1	6538.48	0.893466	-0.162515	0.274645	0.684176	73600	7063.49	7324.08	6542.32	0.893261	-0.162846	0.273834	0.683689
gi|41052607|dbj|BAD07999.1| putative phosphatidylinositol/ phophatidylcholine transfer protein [Oryza sativa Japonica Group] &gt;gi|125537970|gb|EAY84365.1| hypothetical protein OsI_05740 [Oryza sativa Indica Group] &gt;gi|125580709|gb|EAZ21640.1| hypothetical protein OsJ_05269 [Oryza sativa Japonica Group] (model%: 82, hit%: 41, score: 419, %id: 28) [Oryza sativa Japonica Group]	gi|384485242|gb|EIE77422.1| hypothetical protein RO3G_02126 [Rhizopus oryzae RA 99-880] (model%: 96, hit%: 96, score: 744, %id: 40) [Rhizopus delemar RA 99-880]	253854	561.559	320.886	802.232	2.50005	1.32196	1.95e-06	5.2e-05	222479	93.5764	134.528	52.6246	0.391179	-1.3541	0.000514726	0.00440052	253854	320.166	85.2065	555.125	6.51506	2.70378	5.67e-14	2.72e-12	222479	320.166	85.2065	555.125	6.51506	2.70378	5.67e-14	2.72e-12	253854	214.962	280.65	83.5866	0.297832	-1.74743	1.45e-09	6.43e-08	222479	214.962	280.65	83.5866	0.297832	-1.74743	1.45e-09	6.43e-08
gi|212545116|ref|XP_002152712.1| conserved hypothetical protein [Penicillium marneffei ATCC 18224] &gt;gi|210065681|gb|EEA19775.1| conserved hypothetical protein [Penicillium marneffei ATCC 18224] (model%: 64, hit%: 25, score: 133, %id: 16) [Penicillium marneffei ATCC 18224]	gi|384496642|gb|EIE87133.1| hypothetical protein RO3G_11844 [Rhizopus oryzae RA 99-880] (model%: 94, hit%: 98, score: 349, %id: 69) [Rhizopus delemar RA 99-880]	288312	1020.53	373.922	1667.14	4.45851	2.15656	1.99e-06	5.28e-05	222495	323.463	49.8382	597.087	11.9805	3.58262	0.267886	0.516138	288312	113.228	36.0385	190.419	5.28376	2.40156	1.28e-06	1.89e-05	222495	281.22	63.1917	499.248	7.90054	2.98195	1.4e-15	7.97e-14	288312	74.3764	93.9097	35.31	0.375999	-1.4112	0.000473132	0.00739025	222495	190.503	254.783	61.9427	0.24312	-2.04026	0.0212118	0.15252
gi|15213983|sp|O94489|EF3_SCHPO RecName: Full=Elongation factor 3; Short=EF-3 (model%: 97, hit%: 99, score: 2689, %id: 53) [Schizosaccharomyces pombe 972h-]	gi|384491582|gb|EIE82778.1| hypothetical protein RO3G_07483 [Rhizopus oryzae RA 99-880] (model%: 99, hit%: 100, score: 4560, %id: 81) [Rhizopus delemar RA 99-880]	293970	317.062	155.572	478.551	3.07607	1.62109	2.02e-06	5.32e-05	332412	100.84	77.8332	123.848	1.59119	0.670109	0.133672	0.324316	293970	989.527	1344.66	634.399	0.471793	-1.08377	0.0784096	0.210838	332412	1086.07	1527.93	644.212	0.421624	-1.24597	0.03528	0.116912	293970	524.193	128.827	1314.92	10.2069	3.35147	1.14e-09	5.12e-08	332412	603.214	157.727	1494.19	9.47323	3.24386	6.2e-10	2.86e-08
gi|336371562|gb|EGN99901.1| hypothetical protein SERLA73DRAFT_106779 [Serpula lacrymans var. lacrymans S7.3] &gt;gi|336384321|gb|EGO25469.1| hypothetical protein SERLADRAFT_361141 [Serpula lacrymans var. lacrymans S7.9] (model%: 89, hit%: 91, score: 1329, %id: 36) [Serpula lacrymans var. lacrymans S7.3]	gi|384483303|gb|EIE75483.1| OPT family small oligopeptide transporter [Rhizopus oryzae RA 99-880] (model%: 95, hit%: 97, score: 2348, %id: 56) [Rhizopus delemar RA 99-880]	212956	1063.36	1461.68	665.034	0.454978	-1.13613	2.02e-06	5.32e-05	337766	530.51	402.123	658.897	1.63855	0.712417	0.00425242	0.0249592	212956	1198.7	1665.39	732.01	0.439543	-1.18592	4.87e-06	6.35e-05	337766	1199.29	1666.58	732.01	0.43923	-1.18695	4.76e-06	6.22e-05	212956	1291.19	1121.62	1630.34	1.45356	0.539591	0.0341342	0.213425	337766	1291.58	1121.62	1631.51	1.45461	0.540628	0.0335037	0.210704
gi|50553626|ref|XP_504224.1| YALI0E21307p [Yarrowia lipolytica] &gt;gi|49650093|emb|CAG79819.1| YALI0E21307p [Yarrowia lipolytica] (model%: 97, hit%: 97, score: 1556, %id: 60) [Yarrowia lipolytica CLIB122]	gi|384492844|gb|EIE83335.1| hypothetical protein RO3G_08040 [Rhizopus oryzae RA 99-880] (model%: 99, hit%: 100, score: 1995, %id: 74) [Rhizopus delemar RA 99-880]	291738	1670.21	2248.06	1092.37	0.485915	-1.04122	2.02e-06	5.32e-05	276596	1871.83	1863.3	1880.36	1.00915	0.0131464	0.956765	1	291738	1929.55	2828.12	1030.98	0.364546	-1.45583	2.82e-09	7.01e-08	276596	1929.55	2828.12	1030.98	0.364546	-1.45583	2.82e-09	7.01e-08	291738	2675.32	2628.07	2769.84	1.05395	0.0758002	0.644054	0.909914	276596	2675.32	2628.07	2769.84	1.05395	0.0758002	0.644054	0.909914
	gi|384500752|gb|EIE91243.1| hypothetical protein RO3G_15954 [Rhizopus oryzae RA 99-880] (model%: 83, hit%: 82, score: 315, %id: 11) [Rhizopus delemar RA 99-880]	247207	122.193	25.0299	219.356	8.76377	3.13155	2.05e-06	5.39e-05	101513	7.18327	7.86648	6.50007	0.826299	-0.275263	0.822012	0.949798	247207	585.18	988.316	182.045	0.184198	-2.44067	4.63e-16	2.82e-14	101513	604.697	1027.35	182.045	0.177199	-2.49655	7.25e-17	4.81e-15	247207	335.41	19.4249	967.38	49.8011	5.6381	1.83e-97	8.4e-95	101513	348.142	19.4249	1005.58	51.7675	5.69397	5.06e-101	2.48e-98
mmu:665238 LOC665238; hypothetical protein LOC665238 (model%: 58, hit%: 38, score: 141, %id: 25) [&nbsp;Mus musculus]	mmu:665238 LOC665238; hypothetical protein LOC665238 (model%: 60, hit%: 36, score: 123, %id: 23) [&nbsp;Mus musculus]	38909	2480.46	3330.29	1630.63	0.489634	-1.03022	2.2e-06	5.78e-05	23254	7311.79	5227.34	9396.24	1.79752	0.846005	1.57e-07	3.65e-06	38909	4795.04	6533.39	3056.69	0.467857	-1.09586	0.0585621	0.170258	23254	3092.68	4639.72	1545.63	0.33313	-1.58584	0.00187068	0.0110926	38909	5230.85	4647.9	6396.75	1.37627	0.46076	0.000673285	0.0100805	23254	3764.25	3376.11	4540.52	1.3449	0.427497	3.88e-05	0.000822652
gga:417522 TAF15, LOC417522; TAF15 RNA polymerase II, TATA box binding protein (TBP)-associated factor, 68kDa (model%: 98, hit%: 58, score: 420, %id: 38) [&nbsp;Gallus gallus]	gi|384493531|gb|EIE84022.1| hypothetical protein RO3G_08727 [Rhizopus oryzae RA 99-880] (model%: 90, hit%: 90, score: 602, %id: 40) [Rhizopus delemar RA 99-880]	289898	754.108	456.627	1051.59	2.30295	1.20348	2.22e-06	5.79e-05	216945	278.217	169.357	387.078	2.28557	1.19255	5.1e-06	8.54e-05	289898	782.188	386.404	1177.97	3.04855	1.60812	9.68e-09	2.19e-07	216945	165.198	101.419	228.977	2.25775	1.17488	0.00333928	0.0179626	289898	405.049	418.348	378.452	0.904634	-0.144593	0.421545	0.803464	216945	111.561	117.708	99.2676	0.843341	-0.245813	0.363102	0.763068
gi|260950021|ref|XP_002619307.1| hypothetical protein CLUG_00466 [Clavispora lusitaniae ATCC 42720] &gt;gi|238846879|gb|EEQ36343.1| hypothetical protein CLUG_00466 [Clavispora lusitaniae ATCC 42720] (model%: 96, hit%: 78, score: 1180, %id: 42) [Clavispora lusitaniae ATCC 42720]	gi|384498639|gb|EIE89130.1| hypothetical protein RO3G_13841 [Rhizopus oryzae RA 99-880] (model%: 99, hit%: 98, score: 2039, %id: 78) [Rhizopus delemar RA 99-880]	287243	2102.88	2820.6	1385.15	0.491082	-1.02596	2.22e-06	5.79e-05	196376	2819.1	2651.75	2986.45	1.12622	0.171489	0.423723	0.678047	287243	2947.4	4006.68	1888.13	0.471246	-1.08545	3.78e-06	5.05e-05	196376	2942.18	3999.64	1884.72	0.471224	-1.08552	3.78e-06	5.05e-05	287243	3648.09	3509.51	3925.24	1.11846	0.161508	0.19756	0.592972	196376	3641.41	3502.93	3918.37	1.1186	0.161692	0.195986	0.590882
gi|374101365|gb|AEY90249.1| amino acid permease [Streptomyces hygroscopicus subsp. jinggangensis 5008] (model%: 87, hit%: 97, score: 994, %id: 35) [Streptomyces hygroscopicus subsp. jinggangensis 5008]	gi|384496696|gb|EIE87187.1| hypothetical protein RO3G_11898 [Rhizopus oryzae RA 99-880] (model%: 89, hit%: 87, score: 2149, %id: 89) [Rhizopus delemar RA 99-880]	254602	686.037	967.937	404.137	0.417524	-1.26007	2.31e-06	6.01e-05	219151	551.408	346.85	755.967	2.17952	1.12401	2.86e-07	6.3e-06	254602	834.589	710.12	959.058	1.35056	0.433554	0.123483	0.294516	219151	834.589	710.12	959.058	1.35056	0.433554	0.123483	0.294516	254602	767.425	803.187	695.9	0.866423	-0.206856	0.0865849	0.383691	219151	767.425	803.187	695.9	0.866423	-0.206856	0.0865849	0.383691
gi|170088324|ref|XP_001875385.1| predicted protein [Laccaria bicolor S238N-H82] &gt;gi|164650585|gb|EDR14826.1| predicted protein [Laccaria bicolor S238N-H82] (model%: 96, hit%: 97, score: 1403, %id: 19) [Laccaria bicolor S238N-H82]	gi|384496450|gb|EIE86941.1| hypothetical protein RO3G_11652 [Rhizopus oryzae RA 99-880] (model%: 85, hit%: 99, score: 1986, %id: 39) [Rhizopus delemar RA 99-880]	290924	979.855	601.23	1358.48	2.2595	1.17601	2.33e-06	6.05e-05	283485	966.774	957.305	976.243	1.01978	0.0282612	0.891798	0.979084	290924	1149.1	1001.42	1296.78	1.29494	0.37288	0.122987	0.293656	283485	1142.1	1020.4	1263.81	1.23854	0.308639	0.201149	0.411933	290924	976.804	975.011	980.39	1.00552	0.00793665	0.643642	0.909565	283485	992.873	989.782	999.053	1.00937	0.0134502	0.567046	0.880721
gi|312213013|emb|CBX93095.1| similar to agmatinase [Leptosphaeria maculans JN3] (model%: 89, hit%: 84, score: 1009, %id: 50) [Leptosphaeria maculans JN3]	gi|384493747|gb|EIE84238.1| agmatinase [Rhizopus oryzae RA 99-880] (model%: 90, hit%: 98, score: 1523, %id: 85) [Rhizopus delemar RA 99-880]	209056	100.026	175.565	24.4876	0.139479	-2.84188	2.34e-06	6.06e-05	198995	37.3982	53.5952	21.2011	0.395579	-1.33796	0.0262336	0.102688	209056	85.801	142.699	28.9035	0.202549	-2.30366	2.28e-05	0.000251218	198995	73.3488	119.642	27.0554	0.226135	-2.14474	0.000184758	0.00157362	209056	134.077	131.171	139.889	1.06646	0.0928341	0.830219	0.968757	198995	111.293	108.284	117.31	1.08335	0.115498	0.971792	1
i:DDB0184155 hypothetical protein (model%: 61, hit%: 66, score: 104, %id: 3) [&nbsp;Dictyostelium discoideum]	gi|384499984|gb|EIE90475.1| hypothetical protein RO3G_15186 [Rhizopus oryzae RA 99-880] (model%: 61, hit%: 60, score: 216, %id: 19) [Rhizopus delemar RA 99-880]	237261	338.186	173.866	502.507	2.89019	1.53116	2.41e-06	6.23e-05	306623	476.472	371.863	581.08	1.56262	0.643965	0.281908	0.533634	237261	560.301	274.989	845.612	3.07508	1.62062	2.7e-08	5.57e-07	306623	560.301	274.989	845.612	3.07508	1.62062	2.7e-08	5.57e-07	237261	333.743	366.023	269.183	0.735428	-0.443344	0.400794	0.788855	306623	333.743	366.023	269.183	0.735428	-0.443344	0.400794	0.788855
gi|336369376|gb|EGN97718.1| hypothetical protein SERLA73DRAFT_92941 [Serpula lacrymans var. lacrymans S7.3] &gt;gi|336382156|gb|EGO23307.1| hypothetical protein SERLADRAFT_357077 [Serpula lacrymans var. lacrymans S7.9] (model%: 85, hit%: 96, score: 1320, %id: 48) [Serpula lacrymans var. lacrymans S7.3]	gi|384495911|gb|EIE86402.1| hypothetical protein RO3G_11113 [Rhizopus oryzae RA 99-880] (model%: 84, hit%: 100, score: 1816, %id: 73) [Rhizopus delemar RA 99-880]	39905	578.75	821.022	336.477	0.409827	-1.28691	2.45e-06	6.3e-05	305720	213.325	180.07	246.58	1.36935	0.453495	0.128149	0.315291	39905	527.085	661.011	393.158	0.594782	-0.749567	0.0096149	0.0422656	305720	459.754	577.185	342.322	0.593089	-0.75368	0.00843	0.0379832	39905	594.305	567.441	648.033	1.14203	0.191597	1	1	305720	516.594	492.007	565.769	1.14992	0.201535	0.766294	0.946763
gi|336271680|ref|XP_003350598.1| hypothetical protein SMAC_07915 [Sordaria macrospora k-hell] &gt;gi|289620164|emb|CBI53291.1| unnamed protein product [Sordaria macrospora] (model%: 42, hit%: 50, score: 146, %id: 4) [Sordaria macrospora k-hell]	gi|384485215|gb|EIE77395.1| hypothetical protein RO3G_02099 [Rhizopus oryzae RA 99-880] (model%: 87, hit%: 91, score: 2293, %id: 56) [Rhizopus delemar RA 99-880]	45260	4086.08	2009.88	6162.28	3.066	1.61636	2.45e-06	6.3e-05	289135	1089.42	814.479	1364.35	1.67512	0.744268	0.00022335	0.00217717	45260	1519.83	915.853	2123.8	2.31893	1.21346	0.0204292	0.0764687	289135	3011.05	1804.14	4217.96	2.33794	1.22524	0.0440818	0.138137	45260	1175.37	1314.73	896.64	0.681995	-0.552166	0.477955	0.836941	289135	2205.22	2424.63	1766.41	0.728529	-0.456942	0.519292	0.858813
i:DDB0190122 hypothetical protein (model%: 41, hit%: 2, score: 215, %id: 47) [&nbsp;Dictyostelium discoideum]	gi|384490751|gb|EIE81973.1| hypothetical protein RO3G_06678 [Rhizopus oryzae RA 99-880] (model%: 91, hit%: 52, score: 570, %id: 26) [Rhizopus delemar RA 99-880]	306751	144.871	42.4465	247.295	5.82604	2.54252	2.46e-06	6.3e-05	324826	44.4186	17.7337	71.1035	4.0095	2.00342	0.000592585	0.0049412	306751	125.163	23.7256	226.601	9.55094	3.25564	1.26e-11	4.36e-10	324826	124.855	23.7256	225.985	9.52497	3.25171	1.38e-11	4.74e-10	306751	32.5062	37.1621	23.1942	0.624135	-0.680071	0.229893	0.636556	324826	32.5062	37.1621	23.1942	0.624135	-0.680071	0.229893	0.636556
gi|374110559|sp|A1C3L3|FAP1_STRPA RecName: Full=Fap1 adhesin; AltName: Full=Fimbriae-associated protein Fap1; AltName: Full=Serine-rich repeat protein Fap1; Flags: Precursor (model%: 98, hit%: 24, score: 319, %id: 24) [Streptococcus parasanguinis]	gi|384492023|gb|EIE83219.1| hypothetical protein RO3G_07924 [Rhizopus oryzae RA 99-880] (model%: 80, hit%: 72, score: 778, %id: 27) [Rhizopus delemar RA 99-880]	277995	7098.48	4861.47	9335.48	1.9203	0.941332	2.47e-06	6.31e-05	78379	3041.4	3202.21	2880.59	0.899565	-0.152701	0.328014	0.585682	277995	4810.34	3551.1	6069.59	1.70921	0.773333	0.00130721	0.00826558	78379	4491.71	3536.07	5447.36	1.54051	0.62341	0.0515393	0.155252	277995	4245.07	4629.57	3476.07	0.750842	-0.413419	0.00205036	0.0254693	78379	4264.28	4665.8	3461.23	0.741829	-0.430841	0.00568857	0.0571556
gi|6325253|ref|NP_015321.1| Lsp1p [Saccharomyces cerevisiae S288c] &gt;gi|74676555|sp|Q12230|LSP1_YEAST RecName: Full=Sphingolipid long chain base-responsive protein LSP1 &gt;gi|683786|emb|CAA88382.1| unknown [Saccharomyces cerevisiae] &gt;gi|965089|gb|AAB68101.1| Ypl004cp [Saccharomyces cerevisiae] &gt;gi|1314072|emb|CAA95037.1| unknown [Saccharomyces cerevisiae] &gt;gi|190407941|gb|EDV11206.1| …	gi|384497294|gb|EIE87785.1| hypothetical protein RO3G_12496 [Rhizopus oryzae RA 99-880] (model%: 95, hit%: 97, score: 1341, %id: 64) [Rhizopus delemar RA 99-880]	278442	441.367	239.713	643.02	2.68246	1.42356	2.48e-06	6.32e-05	253500	212.753	115.451	310.055	2.6856	1.42524	0.024328	0.097162	278442	302.519	212.528	392.51	1.84686	0.885078	0.00740529	0.0341879	253500	323.759	216.869	430.648	1.98575	0.989683	0.00257956	0.0144809	278442	193.109	185.621	208.085	1.12102	0.164811	0.807935	0.9622	253500	209.8	208.52	212.359	1.01841	0.0263188	0.739079	0.939022
gi|346979057|gb|EGY22509.1| mitochondrial DNA replication protein YHM2 [Verticillium dahliae VdLs.17] (model%: 98, hit%: 94, score: 908, %id: 59) [Verticillium dahliae VdLs.17]	gi|384497582|gb|EIE88073.1| hypothetical protein RO3G_12784 [Rhizopus oryzae RA 99-880] (model%: 99, hit%: 100, score: 1345, %id: 89) [Rhizopus delemar RA 99-880]	197283	465.084	672.352	257.815	0.383453	-1.38288	2.5e-06	6.37e-05	35175	832.844	877.466	788.223	0.898295	-0.154738	0.382752	0.640981	197283	760.434	1181.31	339.556	0.28744	-1.79867	7.75e-11	2.45e-09	35175	881.876	1358.64	405.114	0.298177	-1.74576	7.5e-11	2.38e-09	197283	983.456	897.03	1156.31	1.28904	0.366299	0.0210188	0.151528	35175	1144.97	1052.42	1330.07	1.26382	0.33779	0.0272083	0.182194
gi|320164492|gb|EFW41391.1| predicted protein [Capsaspora owczarzaki ATCC 30864] (model%: 59, hit%: 30, score: 251, %id: 29) [Capsaspora owczarzaki ATCC 30864]		290723	141.928	233.463	50.3925	0.215848	-2.21192	2.52e-06	6.4e-05									290723	63.2427	60.2614	66.2241	1.09895	0.13612	0.907827	0.983401									290723	111.37	137.502	59.1053	0.429851	-1.21809	0.000102121	0.00197117
gi|238882339|gb|EEQ45977.1| hypothetical protein CAWG_04318 [Candida albicans WO-1] (model%: 81, hit%: 84, score: 671, %id: 36) [Candida albicans WO-1]	gi|384495863|gb|EIE86354.1| hypothetical protein RO3G_11065 [Rhizopus oryzae RA 99-880] (model%: 99, hit%: 99, score: 1855, %id: 80) [Rhizopus delemar RA 99-880]	64950	751.65	458.363	1044.94	2.27971	1.18885	2.53e-06	6.42e-05	229540	402.641	302.708	502.575	1.66026	0.731413	0.00210815	0.0140756	64950	1007.6	530.791	1484.4	2.79658	1.48366	3.34e-08	6.74e-07	229540	1013.53	542.043	1485.02	2.73966	1.454	6.16e-08	1.18e-06	64950	488.014	472.054	519.935	1.10143	0.139379	0.501743	0.849917	229540	496.893	479.85	530.978	1.10655	0.146068	0.455577	0.825202
cne:CNN01550 acyl-CoA oxidase [EC:1.3.99.-] [KO:K00257] (model%: 90, hit%: 89, score: 1381, %id: 67) [&nbsp;Cryptococcus neoformans var. neoformans JEC21]	gi|384493223|gb|EIE83714.1| hypothetical protein RO3G_08419 [Rhizopus oryzae RA 99-880] (model%: 99, hit%: 100, score: 1945, %id: 93) [Rhizopus delemar RA 99-880]	251855	1582.7	2140.32	1025.08	0.478938	-1.06209	2.6e-06	6.58e-05	251490	4068.78	3698.72	4438.84	1.2001	0.263159	0.101519	0.269001	251855	2780.07	4234.04	1326.11	0.313202	-1.67483	3.97e-12	1.52e-10	251490	2775.58	4262.83	1288.33	0.302224	-1.72631	8.33e-13	3.52e-11	251855	3774.33	3589.41	4144.17	1.15455	0.207334	0.0484237	0.269586	251490	3904.33	3770.24	4172.5	1.10669	0.146257	0.0680344	0.333902
gi|330925374|ref|XP_003301028.1| hypothetical protein PTT_12427 [Pyrenophora teres f. teres 0-1] &gt;gi|311324591|gb|EFQ90900.1| hypothetical protein PTT_12427 [Pyrenophora teres f. teres 0-1] (model%: 66, hit%: 62, score: 157, %id: 23) [Pyrenophora teres f. teres 0-1]	gi|384498013|gb|EIE88504.1| hypothetical protein RO3G_13215 [Rhizopus oryzae RA 99-880] (model%: 99, hit%: 100, score: 506, %id: 66) [Rhizopus delemar RA 99-880]	245561	163.541	262.069	65.0136	0.248078	-2.01113	2.65e-06	6.67e-05	6374	449.939	510.98	388.898	0.761082	-0.393875	0.0937701	0.254466	245561	523.064	944.646	101.483	0.107429	-3.21854	1.96e-24	2.48e-22	6374	672.112	1199.27	144.951	0.120866	-3.04852	5.45e-25	7.19e-23	245561	587.665	418.842	925.313	2.20922	1.14354	4.78e-11	2.47e-09	6374	736.762	517.798	1174.69	2.26863	1.18182	5.68e-13	3.55e-11
gi|342882790|gb|EGU83388.1| hypothetical protein FOXB_06106 [Fusarium oxysporum Fo5176] (model%: 95, hit%: 88, score: 860, %id: 36) [Fusarium oxysporum Fo5176]	gi|384483944|gb|EIE76124.1| hypothetical protein RO3G_00828 [Rhizopus oryzae RA 99-880] (model%: 93, hit%: 99, score: 994, %id: 72) [Rhizopus delemar RA 99-880]	232349	551.69	317.14	786.239	2.47915	1.30985	2.74e-06	6.87e-05	198813	164.891	138.702	191.079	1.37762	0.462182	0.390121	0.648632	232349	477.911	339.878	615.943	1.81225	0.857782	0.00412758	0.0212876	198813	325.215	207.707	442.724	2.13149	1.09186	0.00112824	0.00731944	232349	315.243	306.425	332.878	1.08633	0.119457	0.624685	0.903307	198813	190.464	183.933	203.526	1.10652	0.14603	0.682029	0.922684
		283156	1414.82	548.726	2280.91	4.15673	2.05545	2.74e-06	6.87e-05	225132	476.773	295.166	658.379	2.23054	1.15739	0.145036	0.342565	283156	587.711	250.486	924.937	3.69257	1.88462	2.15e-10	6.26e-09	225132	587.711	250.486	924.937	3.69257	1.88462	2.15e-10	6.26e-09	283156	433.342	527.307	245.411	0.465405	-1.10344	0.0513039	0.279824	225132	433.755	527.926	245.411	0.464859	-1.10513	0.0492262	0.272503
gi|345570023|gb|EGX52848.1| hypothetical protein AOL_s00007g184 [Arthrobotrys oligospora ATCC 24927] (model%: 97, hit%: 89, score: 428, %id: 8) [Arthrobotrys oligospora ATCC 24927]	gi|384497782|gb|EIE88273.1| hypothetical protein RO3G_12984 [Rhizopus oryzae RA 99-880] (model%: 99, hit%: 100, score: 1952, %id: 66) [Rhizopus delemar RA 99-880]	243464	836.143	500.389	1171.9	2.34197	1.22772	2.77e-06	6.92e-05	47202	362.605	270.931	454.279	1.67674	0.745656	0.00231226	0.0151875	243464	542.217	412.179	672.254	1.63098	0.705735	0.165451	0.361023	47202	531.217	412.552	649.882	1.57528	0.655604	0.171875	0.370051	243464	437.562	454.551	403.583	0.887871	-0.171578	0.478228	0.837044	47202	440.915	459.421	403.904	0.87916	-0.185803	0.530352	0.863043
i:DDB0216943 hypothetical protein (model%: 53, hit%: 53, score: 113, %id: 6) [&nbsp;Dictyostelium discoideum]	gi|384498572|gb|EIE89063.1| hypothetical protein RO3G_13774 [Rhizopus oryzae RA 99-880] (model%: 84, hit%: 85, score: 299, %id: 12) [Rhizopus delemar RA 99-880]	264982	966.137	185.507	1746.77	9.41616	3.23514	2.77e-06	6.92e-05	262361	38.9827	35.6956	42.2698	1.18417	0.243882	0.649049	0.850598	264982	144.324	82.9677	205.681	2.47905	1.30979	0.0135083	0.0553429	262361	141.925	79.4013	204.449	2.57488	1.36451	0.0117885	0.0496552	264982	115.19	132.124	81.3203	0.615483	-0.70021	0.352511	0.753758	262361	114.017	132.124	77.8035	0.588865	-0.763991	0.31075	0.719611
ani:AN3189.2 hypothetical protein (model%: 37, hit%: 6, score: 178, %id: 38) [&nbsp;Aspergillus nidulans FGSC A4]	gi|384490453|gb|EIE81675.1| hypothetical protein RO3G_06380 [Rhizopus oryzae RA 99-880] (model%: 95, hit%: 95, score: 258, %id: 16) [Rhizopus delemar RA 99-880]	251694	214.999	98.0244	331.974	3.38665	1.75986	2.81e-06	7.01e-05	249308	54.3448	31.3808	77.3087	2.46356	1.30075	0.00922204	0.0462572	251694	147.913	61.1223	234.704	3.83991	1.94107	0.00327807	0.0176636	249308	36.5207	23.4063	49.635	2.12059	1.08446	0.187612	0.393022	251694	72.6459	79.0341	59.8696	0.757516	-0.400651	0.258409	0.668526	249308	28.6499	31.5027	22.9444	0.728331	-0.457334	0.456323	0.82576
gi|348501968|ref|XP_003438541.1| PREDICTED: myocardin-like [Oreochromis niloticus] (model%: 37, hit%: 12, score: 158, %id: 22) [Oreochromis niloticus]	gi|384490689|gb|EIE81911.1| hypothetical protein RO3G_06616 [Rhizopus oryzae RA 99-880] (model%: 67, hit%: 77, score: 210, %id: 14) [Rhizopus delemar RA 99-880]	265508	122.291	37.5947	206.987	5.50575	2.46094	2.87e-06	7.13e-05	233328	43.9019	7.84574	79.9581	10.1913	3.34926	0.123388	0.307772	265508	207.786	21.8367	393.736	18.0309	4.1724	0.000264292	0.00213605	233328	200.482	21.359	379.605	17.7726	4.15158	1.79e-05	0.000202055	265508	25.3027	27.3078	21.2926	0.779725	-0.358963	0.597857	0.89248	233328	25.1478	27.3078	20.828	0.762712	-0.390789	0.576498	0.884567
gi|328772382|gb|EGF82420.1| hypothetical protein BATDEDRAFT_22905 [Batrachochytrium dendrobatidis JAM81] (model%: 84, hit%: 68, score: 443, %id: 50) [Batrachochytrium dendrobatidis JAM81]	gi|384487286|gb|EIE79466.1| hypothetical protein RO3G_04171 [Rhizopus oryzae RA 99-880] (model%: 83, hit%: 99, score: 791, %id: 92) [Rhizopus delemar RA 99-880]	260234	1782.76	1136.76	2428.77	2.13658	1.0953	3.05e-06	7.56e-05	268601	1620.28	1473.94	1766.63	1.19858	0.261329	0.107936	0.280604	260234	1887.01	1142.11	2631.92	2.30445	1.20442	1.07e-06	1.61e-05	268601	1887.01	1142.11	2631.92	2.30445	1.20442	1.07e-06	1.61e-05	260234	1502.12	1694.03	1118.28	0.660127	-0.599185	0.00302785	0.0347682	268601	1502.12	1694.03	1118.28	0.660127	-0.599185	0.00302785	0.0347682
gi|328862173|gb|EGG11275.1| hypothetical protein MELLADRAFT_46896 [Melampsora larici-populina 98AG31] (model%: 93, hit%: 89, score: 1748, %id: 51) [Melampsora larici-populina 98AG31]	gi|384494933|gb|EIE85424.1| hypothetical protein RO3G_10134 [Rhizopus oryzae RA 99-880] (model%: 98, hit%: 98, score: 3068, %id: 84) [Rhizopus delemar RA 99-880]	100147	2704.2	1791.03	3617.38	2.01971	1.01415	3.06e-06	7.56e-05	54911	1170.32	1219.16	1121.49	0.919887	-0.120471	0.688772	0.87488	100147	2162.49	1069.06	3255.92	3.04558	1.60672	0.0379007	0.12335	54911	2114.1	1141.59	3086.61	2.70378	1.43498	0.0444023	0.138904	100147	1430.91	1622.64	1047.45	0.645523	-0.63146	0.000215565	0.00377393	54911	1485.19	1668.41	1118.76	0.670552	-0.576579	0.00551075	0.0555973
gi|300078724|gb|ADJ67260.1| citrate synthase [Rhizopus oryzae] (model%: 99, hit%: 100, score: 2374, %id: 94) [Rhizopus oryzae]	gi|384490762|gb|EIE81984.1| citrate synthase [Rhizopus oryzae RA 99-880] (model%: 99, hit%: 100, score: 2382, %id: 94) [Rhizopus delemar RA 99-880]	201884	4192.3	2411.12	5973.48	2.47747	1.30887	3.15e-06	7.77e-05	86693	1722.2	1099.21	2345.19	2.13353	1.09324	0.0963971	0.259232	201884	3829.68	1477.55	6181.81	4.18383	2.06482	1.39e-17	9.73e-16	86693	4295.6	1742.56	6848.63	3.93021	1.97461	4.32e-17	2.91e-15	201884	1757.06	1912.77	1445.66	0.755795	-0.403933	0.108783	0.438156	86693	2023.46	2182.69	1704.98	0.781134	-0.356357	0.149556	0.518111
gi|123507460|ref|XP_001329419.1| hypothetical protein [Trichomonas vaginalis G3] &gt;gi|121912374|gb|EAY17196.1| hypothetical protein TVAG_291480 [Trichomonas vaginalis G3] (model%: 75, hit%: 54, score: 194, %id: 6) [Trichomonas vaginalis G3]	gi|384493820|gb|EIE84311.1| hypothetical protein RO3G_09021 [Rhizopus oryzae RA 99-880] (model%: 99, hit%: 100, score: 780, %id: 62) [Rhizopus delemar RA 99-880]	142448	529.363	304.232	754.493	2.47999	1.31034	3.23e-06	7.95e-05	197768	309.285	94.8247	523.746	5.52331	2.46553	1.71e-19	1.57e-17	142448	551.506	253.855	849.158	3.34506	1.74203	3.29e-09	8.04e-08	197768	368.054	188.921	547.186	2.89637	1.53424	1.5e-06	2.16e-05	142448	251.568	253.132	248.44	0.981466	-0.0269896	0.886456	0.982661	197768	182.111	180.75	184.832	1.02259	0.0322235	0.953449	1
gi|328868597|gb|EGG16975.1| hypothetical protein DFA_07956 [Dictyostelium fasciculatum] (model%: 94, hit%: 94, score: 3370, %id: 43) [Dictyostelium fasciculatum]	gi|384500766|gb|EIE91257.1| hypothetical protein RO3G_15968 [Rhizopus oryzae RA 99-880] (model%: 99, hit%: 99, score: 6266, %id: 84) [Rhizopus delemar RA 99-880]	285198	460.443	661.12	259.765	0.392917	-1.34771	3.44e-06	8.46e-05	305031	305.763	409.614	201.913	0.492934	-1.02053	7.29e-05	0.000833113	285198	615.832	802.538	429.127	0.534712	-0.903165	0.0249338	0.0895543	305031	684.162	879.586	488.738	0.555645	-0.847764	0.025115	0.0899997	285198	629.152	550.983	785.492	1.42562	0.511589	0.0230316	0.16139	305031	713.348	639.658	860.727	1.34561	0.428255	0.052659	0.28463
gi|171690892|ref|XP_001910371.1| hypothetical protein [Podospora anserina S mat+] &gt;gi|170945394|emb|CAP71506.1| unnamed protein product [Podospora anserina S mat+] (model%: 92, hit%: 87, score: 1674, %id: 56) [Podospora anserina S mat+]	gi|384497855|gb|EIE88346.1| hypothetical protein RO3G_13057 [Rhizopus oryzae RA 99-880] (model%: 99, hit%: 99, score: 2805, %id: 85) [Rhizopus delemar RA 99-880]	100309	2020.08	1343.29	2696.87	2.00766	1.00552	3.47e-06	8.51e-05	54899	783.479	787.14	779.817	0.990697	-0.0134846	0.834283	0.955959	100309	1762.37	1184.78	2339.96	1.97502	0.981864	0.00630613	0.0300524	54899	1760.18	1181.02	2339.34	1.98078	0.986067	0.00608902	0.029201	100309	1278.98	1338.46	1160.02	0.866682	-0.206425	0.178616	0.567841	54899	1273.05	1331.4	1156.35	0.868522	-0.203366	0.173511	0.559584
gi|223940270|ref|ZP_03632128.1| chorismate mutase [bacterium Ellin514] &gt;gi|223891037|gb|EEF57540.1| chorismate mutase [bacterium Ellin514] (model%: 98, hit%: 99, score: 839, %id: 44) [Pedosphaera parvula Ellin514]	gi|384492980|gb|EIE83471.1| hypothetical protein RO3G_08176 [Rhizopus oryzae RA 99-880] (model%: 99, hit%: 100, score: 1645, %id: 89) [Rhizopus delemar RA 99-880]	241199	745.778	1044.22	447.339	0.428396	-1.22298	3.51e-06	8.58e-05	197989	1190.31	1365.4	1015.23	0.743543	-0.427512	0.0239711	0.0959802	241199	1140.93	1306.53	975.326	0.746502	-0.421781	0.0986122	0.250404	197989	1238.64	1424.56	1052.72	0.73898	-0.436393	0.0854709	0.225159	241199	1413.65	1480.54	1279.86	0.864451	-0.210143	0.480781	0.838977	197989	1516.72	1577.37	1395.42	0.884651	-0.17682	0.63994	0.908286
gi|328716388|ref|XP_001947360.2| PREDICTED: neprilysin-2-like [Acyrthosiphon pisum] (model%: 92, hit%: 33, score: 518, %id: 32) [Acyrthosiphon pisum]		128622	246.188	120.396	371.98	3.08964	1.62744	3.7e-06	9.03e-05									128622	205.126	86.5562	323.696	3.73973	1.90293	1.05e-06	1.59e-05									128622	102.958	112.04	84.7939	0.75682	-0.401979	0.519709	0.859035
gi|150864100|ref|XP_001382799.2| mitochondrial carrier protein [Scheffersomyces stipitis CBS 6054] &gt;gi|149385356|gb|ABN64770.2| mitochondrial carrier protein [Scheffersomyces stipitis CBS 6054] (model%: 96, hit%: 88, score: 914, %id: 43) [Scheffersomyces stipitis CBS 6054]	gi|384493120|gb|EIE83611.1| hypothetical protein RO3G_08316 [Rhizopus oryzae RA 99-880] (model%: 75, hit%: 100, score: 1121, %id: 80) [Rhizopus delemar RA 99-880]	273431	884.351	499.707	1269	2.53948	1.34453	3.81e-06	9.28e-05	228870	224.286	192.996	255.576	1.32426	0.405181	0.164715	0.373624	273431	320.211	271.07	369.352	1.36257	0.446332	0.173526	0.37208	228870	320.211	271.07	369.352	1.36257	0.446332	0.173526	0.37208	273431	369.008	420.771	265.482	0.63094	-0.664424	0.000968433	0.0137163	228870	369.008	420.771	265.482	0.63094	-0.664424	0.000968433	0.0137163
gi|328873299|gb|EGG21666.1| pleckstrin domain-containing protein [Dictyostelium fasciculatum] (model%: 41, hit%: 27, score: 236, %id: 22) [Dictyostelium fasciculatum]	gi|384486020|gb|EIE78200.1| hypothetical protein RO3G_02904 [Rhizopus oryzae RA 99-880] (model%: 82, hit%: 82, score: 1253, %id: 54) [Rhizopus delemar RA 99-880]	234532	719.272	1003.67	434.872	0.433281	-1.20662	3.93e-06	9.51e-05	42700	536.372	371.932	700.813	1.88425	0.913989	0.0282143	0.108173	234532	831.09	954.617	707.563	0.741201	-0.432062	0.121237	0.290454	42700	901.403	1048.56	754.244	0.719313	-0.475308	0.0815199	0.216845	234532	836.86	787.87	934.839	1.18654	0.24676	0.595598	0.891775	42700	904.53	843.362	1026.87	1.21759	0.284025	0.42019	0.802454
aor:AO090009000008 synaptic vesicle transporter SVOP and related transporters (major facilitator superfamily) (model%: 82, hit%: 81, score: 1346, %id: 55) [&nbsp;Aspergillus oryzae]	gi|384485147|gb|EIE77327.1| hypothetical protein RO3G_02031 [Rhizopus oryzae RA 99-880] (model%: 97, hit%: 98, score: 2156, %id: 71) [Rhizopus delemar RA 99-880]	231673	21.8669	0	43.7338	Inf	Inf	3.92e-06	9.51e-05	255799	8.32246	1.48663	15.1583	10.1964	3.34999	0.118429	0.298716	231673	33.0726	7.14384	59.0013	8.25905	3.04598	0.000643853	0.00456986	255799	33.0726	7.14384	59.0013	8.25905	3.04598	0.000643853	0.00456986	231673	3.05312	1.07367	7.01204	6.53093	2.70729	0.121758	0.466444	255799	3.05312	1.07367	7.01204	6.53093	2.70729	0.121758	0.466444
gi|343425496|emb|CBQ69031.1| related to gata transcription factor [Sporisorium reilianum SRZ2] (model%: 87, hit%: 70, score: 583, %id: 9) [Sporisorium reilianum SRZ2]	gi|384490311|gb|EIE81533.1| hypothetical protein RO3G_06238 [Rhizopus oryzae RA 99-880] (model%: 83, hit%: 100, score: 1424, %id: 47) [Rhizopus delemar RA 99-880]	264674	409.455	228.52	590.389	2.58353	1.36934	3.97e-06	9.59e-05	286264	228.895	98.872	358.919	3.63014	1.86002	0.000577435	0.00482583	264674	511.703	231.904	791.502	3.41306	1.77107	6.71e-07	1.05e-05	286264	511.464	231.426	791.502	3.42011	1.77404	6.35e-07	1e-05	264674	210.215	201.9	226.846	1.12356	0.168075	0.832609	0.968757	286264	209.923	201.693	226.382	1.12241	0.166593	0.833762	0.968757
gi|168033145|ref|XP_001769077.1| predicted protein [Physcomitrella patens subsp. patens] &gt;gi|162679711|gb|EDQ66155.1| predicted protein [Physcomitrella patens subsp. patens] (model%: 34, hit%: 30, score: 253, %id: 53) [Physcomitrella patens subsp. patens]	gi|384487300|gb|EIE79480.1| hypothetical protein RO3G_04185 [Rhizopus oryzae RA 99-880] (model%: 78, hit%: 11, score: 184, %id: 37) [Rhizopus delemar RA 99-880]	24889	844.635	489.354	1199.91	2.45204	1.29398	4.07e-06	9.8e-05	31412	206.748	278.922	134.574	0.482481	-1.05146	0.000463317	0.00401214	24889	487.543	442.56	532.527	1.20329	0.266981	0.390299	0.630342	31412	100.032	83.6701	116.393	1.3911	0.476225	0.312963	0.551621	24889	510.595	549.22	433.346	0.789021	-0.341864	0.122549	0.467829	31412	118.265	136.463	81.8698	0.599941	-0.737107	0.123976	0.471505
gi|331225271|ref|XP_003325306.1| hypothetical protein PGTG_07139 [Puccinia graminis f. sp. tritici CRL 75-36-700-3] &gt;gi|309304296|gb|EFP80887.1| hypothetical protein PGTG_07139 [Puccinia graminis f. sp. tritici CRL 75-36-700-3] (model%: 82, hit%: 77, score: 1094, %id: 39) [Puccinia graminis f. sp. tritici CRL 75-36-700-3]	gi|384496286|gb|EIE86777.1| hypothetical protein RO3G_11488 [Rhizopus oryzae RA 99-880] (model%: 83, hit%: 81, score: 1665, %id: 73) [Rhizopus delemar RA 99-880]	198610	246.06	379.184	112.937	0.297841	-1.74739	4.08e-06	9.8e-05	89932	963.515	937.09	989.94	1.0564	0.079153	0.576272	0.803135	198610	492.524	776.501	208.548	0.268574	-1.89661	1.13e-07	2.04e-06	89932	649.161	1037.76	260.559	0.251077	-1.9938	7.61e-10	2.06e-08	198610	701.402	672.192	759.823	1.13037	0.17679	0.0839769	0.377296	89932	934.552	894.011	1015.63	1.13604	0.184016	0.0559367	0.296284
gi|302686980|ref|XP_003033170.1| hypothetical protein SCHCODRAFT_67149 [Schizophyllum commune H4-8] &gt;gi|300106864|gb|EFI98267.1| hypothetical protein SCHCODRAFT_67149 [Schizophyllum commune H4-8] (model%: 92, hit%: 83, score: 1151, %id: 22) [Schizophyllum commune H4-8]	gi|384487651|gb|EIE79831.1| hypothetical protein RO3G_04536 [Rhizopus oryzae RA 99-880] (model%: 95, hit%: 93, score: 2306, %id: 57) [Rhizopus delemar RA 99-880]	307408	362.356	190.85	533.863	2.79729	1.48403	4.28e-06	0.000102747	336337	221.689	174.601	268.777	1.53938	0.622349	0.0381456	0.136287	307408	530.084	259.376	800.792	3.08738	1.62638	0.00563142	0.0273069	336337	530.084	259.376	800.792	3.08738	1.62638	0.00563142	0.0273069	307408	240.492	233.873	253.729	1.0849	0.117564	0.782182	0.952598	336337	240.492	233.873	253.729	1.0849	0.117564	0.782182	0.952598
gi|336365626|gb|EGN93976.1| hypothetical protein SERLA73DRAFT_63470 [Serpula lacrymans var. lacrymans S7.3] (model%: 98, hit%: 94, score: 920, %id: 27) [Serpula lacrymans var. lacrymans S7.3]	gi|384483512|gb|EIE75692.1| hypothetical protein RO3G_00396 [Rhizopus oryzae RA 99-880] (model%: 99, hit%: 99, score: 1486, %id: 63) [Rhizopus delemar RA 99-880]	71705	834.603	513.172	1156.03	2.25272	1.17167	4.36e-06	0.000104298	47759	480.513	544.507	416.518	0.764945	-0.386572	0.0872187	0.243096	71705	761.494	735.176	787.812	1.0716	0.0997613	0.782281	0.923311	47759	831.242	783.072	879.413	1.12303	0.167396	0.586759	0.797745	71705	675.146	652.636	720.165	1.10347	0.142049	0.281806	0.691916	47759	716.151	690.685	767.083	1.11061	0.151354	0.257023	0.666667
ani:AN0232.2 hypothetical protein (model%: 90, hit%: 90, score: 923, %id: 73) [&nbsp;Aspergillus nidulans FGSC A4]	gi|384486518|gb|EIE78698.1| urease accessory protein UreG [Rhizopus oryzae RA 99-880] (model%: 99, hit%: 100, score: 1152, %id: 77) [Rhizopus delemar RA 99-880]	237293	980.26	1345.99	614.529	0.456562	-1.13112	4.37e-06	0.000104298	309794	1598.79	1682.62	1514.96	0.900362	-0.151422	0.492099	0.73984	237293	1612.8	2496.23	729.382	0.292194	-1.775	1.56e-12	6.41e-11	309794	1611.51	2494.26	728.766	0.292177	-1.77509	1.57e-12	6.41e-11	237293	2128.57	1970.3	2445.12	1.24099	0.311488	0.0132274	0.107707	309794	2129.57	1972.76	2443.19	1.23846	0.308546	0.013987	0.111977
gi|358365645|dbj|GAA82267.1| cAMP-dependent protein kinase catalytic subunit [Aspergillus kawachii IFO 4308] (model%: 97, hit%: 73, score: 1240, %id: 63) [Aspergillus kawachii IFO 4308]	gi|384501994|gb|EIE92485.1| hypothetical protein RO3G_17007 [Rhizopus oryzae RA 99-880] (model%: 99, hit%: 100, score: 1973, %id: 75) [Rhizopus delemar RA 99-880]	199989	1085.28	681.858	1488.7	2.18331	1.12651	4.52e-06	0.000107624	254960	465.354	598.575	332.132	0.554872	-0.849773	0.000239982	0.00231878	199989	820.84	700.89	940.79	1.34228	0.424685	0.114967	0.279664	254960	1081.64	874.183	1289.1	1.47464	0.560361	0.0327593	0.110572	199989	722.822	740.983	686.499	0.92647	-0.110184	0.549522	0.872559	254960	916.481	946.592	856.258	0.904569	-0.144697	0.353303	0.755012
gi|358384842|gb|EHK22439.1| hypothetical protein TRIVIDRAFT_114387, partial [Trichoderma virens Gv29-8] (model%: 58, hit%: 24, score: 361, %id: 36) [Trichoderma virens Gv29-8]	gi|384496453|gb|EIE86944.1| hypothetical protein RO3G_11655 [Rhizopus oryzae RA 99-880] (model%: 98, hit%: 100, score: 791, %id: 56) [Rhizopus delemar RA 99-880]	120547	872.439	424.341	1320.54	3.11197	1.63783	4.63e-06	0.000110083	252159	300.747	93.4231	508.07	5.43838	2.44318	4.32e-08	1.12e-06	120547	995.483	356.9	1634.07	4.57849	2.19487	1.81e-16	1.15e-14	252159	626.096	240.514	1011.68	4.20632	2.07256	3.46e-13	1.53e-11	120547	314.318	296.942	349.072	1.17556	0.233344	0.829939	0.968757	252159	221.996	215.4	235.187	1.09186	0.126791	0.913074	0.992023
gi|326437876|gb|EGD83446.1| hypothetical protein PTSG_04053 [Salpingoeca sp. ATCC 50818] (model%: 51, hit%: 19, score: 289, %id: 30) [Salpingoeca sp. ATCC 50818]	gi|384499401|gb|EIE89892.1| hypothetical protein RO3G_14603 [Rhizopus oryzae RA 99-880] (model%: 99, hit%: 94, score: 1331, %id: 59) [Rhizopus delemar RA 99-880]	234770	428.057	238.624	617.489	2.58771	1.37167	4.78e-06	0.000113486	140846	216.823	156.164	277.482	1.77686	0.829332	0.00311902	0.0193446	234770	392.512	185.575	599.449	3.23022	1.69163	1.1e-07	2e-06	140846	439.825	211.306	668.344	3.16292	1.66126	8.62e-08	1.6e-06	234770	198.653	207.099	181.76	0.877648	-0.188286	0.475877	0.836117	140846	234.895	248.854	206.978	0.831723	-0.265825	0.302722	0.713284
		267745	360.545	197.133	523.958	2.6579	1.41029	4.96e-06	0.000117492									267745	479.542	349.113	609.972	1.7472	0.805048	0.162945	0.357278									267745	300.726	280.129	341.92	1.22058	0.287565	0.265318	0.674909
gi|328852792|gb|EGG01935.1| hypothetical protein MELLADRAFT_75544 [Melampsora larici-populina 98AG31] (model%: 90, hit%: 86, score: 2936, %id: 66) [Melampsora larici-populina 98AG31]	gi|384492904|gb|EIE83395.1| plasma-membrane proton-efflux P-type ATPase [Rhizopus oryzae RA 99-880] (model%: 99, hit%: 98, score: 4419, %id: 92) [Rhizopus delemar RA 99-880]	10892	14109.9	9829.44	18390.4	1.87095	0.903771	5.06e-06	0.000119597	300529	9493.24	4891.25	14095.2	2.88173	1.52693	0.0189411	0.0801792	10892	13641.5	5917.74	21365.3	3.61037	1.85215	6.94e-11	2.21e-09	300529	12625.4	5500.74	19750.1	3.59044	1.84416	6.07e-12	2.25e-10	10892	8020.23	9133.9	5792.9	0.634219	-0.656947	1.53e-06	4.45e-05	300529	7360.34	8348.05	5384.93	0.645053	-0.63251	4.69e-06	0.000121536
gi|328773993|gb|EGF84030.1| hypothetical protein BATDEDRAFT_21692 [Batrachochytrium dendrobatidis JAM81] (model%: 89, hit%: 82, score: 877, %id: 33) [Batrachochytrium dendrobatidis JAM81]	gi|384495788|gb|EIE86279.1| hypothetical protein RO3G_10990 [Rhizopus oryzae RA 99-880] (model%: 99, hit%: 100, score: 1904, %id: 81) [Rhizopus delemar RA 99-880]	247163	470.646	709.377	231.915	0.326928	-1.61295	5.1e-06	0.000120209	306309	603.676	677.53	529.823	0.781992	-0.354775	0.102269	0.270206	247163	662.961	877.874	448.048	0.510378	-0.970361	0.00146589	0.00906014	306309	734.291	965.153	503.429	0.521605	-0.93897	0.000713884	0.00498022	247163	819.961	799.914	860.055	1.07518	0.104583	0.4262	0.807521	306309	909.066	890.832	945.535	1.06141	0.0859772	0.468022	0.83289
cne:CND03770 hypothetical protein (model%: 80, hit%: 77, score: 120, %id: 53) [&nbsp;Cryptococcus neoformans var. neoformans JEC21]	cne:CND03770 hypothetical protein (model%: 85, hit%: 100, score: 130, %id: 47) [&nbsp;Cryptococcus neoformans var. neoformans JEC21]	235350	378.665	194.941	562.388	2.88491	1.52853	5.26e-06	0.000123566	10931	357.379	126.123	588.636	4.66717	2.22255	4.23e-18	3.48e-16	235350	96.8305	58.0447	135.616	2.33641	1.2243	0.0112097	0.0477106	10931	516.998	204.942	829.055	4.04532	2.01625	7.33e-12	2.67e-10	235350	74.1776	82.8686	56.7957	0.685371	-0.545044	0.368814	0.767433	10931	208.018	211.845	200.363	0.945803	-0.0803884	0.578883	0.884567
gi|298247052|ref|ZP_06970857.1| Methyltransferase type 11 [Ktedonobacter racemifer DSM 44963] &gt;gi|297549711|gb|EFH83577.1| Methyltransferase type 11 [Ktedonobacter racemifer DSM 44963] (model%: 65, hit%: 71, score: 353, %id: 31) [Ktedonobacter racemifer DSM 44963]	gi|384498726|gb|EIE89217.1| hypothetical protein RO3G_13928 [Rhizopus oryzae RA 99-880] (model%: 90, hit%: 99, score: 745, %id: 56) [Rhizopus delemar RA 99-880]	267191	138.077	53.967	222.187	4.11709	2.04162	5.28e-06	0.000123801	247029	31.9349	13.9975	49.8724	3.56295	1.83307	0.0903096	0.248442	267191	97.8591	29.828	165.89	5.56156	2.47549	0.0367576	0.120538	247029	57.0224	20.3066	93.7383	4.61616	2.20669	0.000802713	0.0054818	267191	38.3225	42.8485	29.2704	0.683113	-0.549803	0.469871	0.833553	247029	19.5747	19.4052	19.9138	1.02621	0.0373228	0.976631	1
gi|328769285|gb|EGF79329.1| hypothetical protein BATDEDRAFT_31993 [Batrachochytrium dendrobatidis JAM81] (model%: 83, hit%: 91, score: 501, %id: 40) [Batrachochytrium dendrobatidis JAM81]	gi|384493096|gb|EIE83587.1| hypothetical protein RO3G_08292 [Rhizopus oryzae RA 99-880] (model%: 91, hit%: 99, score: 874, %id: 70) [Rhizopus delemar RA 99-880]	311715	652.678	384.314	921.043	2.39659	1.26098	5.3e-06	0.00012396	297844	416.874	597.014	236.734	0.39653	-1.3345	1.02e-08	3.06e-07	311715	609.469	604.108	614.831	1.01775	0.0253841	0.936959	0.992699	297844	609.469	604.108	614.831	1.01775	0.0253841	0.936959	0.992699	311715	627.522	645.293	591.979	0.917379	-0.124409	1	1	297844	627.522	645.293	591.979	0.917379	-0.124409	1	1
gi|343427786|emb|CBQ71312.1| probable ADE4-amidophosphoribosyltransferase [Sporisorium reilianum SRZ2] (model%: 97, hit%: 85, score: 1819, %id: 67) [Sporisorium reilianum SRZ2]	gi|384497866|gb|EIE88357.1| amidophosphoribosyltransferase [Rhizopus oryzae RA 99-880] (model%: 91, hit%: 99, score: 1971, %id: 91) [Rhizopus delemar RA 99-880]	274950	1019.03	1389.46	648.601	0.466802	-1.09912	5.43e-06	0.000126905	216920	1138.34	1153.55	1123.13	0.973625	-0.0385625	0.838033	0.957864	274950	1336.47	1513.4	1159.53	0.766176	-0.384253	0.147724	0.333242	216920	1033.57	1196.79	870.348	0.727236	-0.459504	0.094029	0.241737	274950	1549.33	1583.07	1481.85	0.936064	-0.0953208	0.5379	0.866319	216920	1189.18	1198.02	1171.51	0.977867	-0.0322894	1	1
gi|169860489|ref|XP_001836879.1| short-chain dehydrogenase [Coprinopsis cinerea okayama7#130] &gt;gi|116501601|gb|EAU84496.1| short-chain dehydrogenase [Coprinopsis cinerea okayama7#130] (model%: 97, hit%: 98, score: 1013, %id: 65) [Coprinopsis cinerea okayama7#130]		234372	1769.43	2366.86	1172	0.495169	-1.01401	5.7e-06	0.00013288									234372	2566.75	3722.48	1411.02	0.379052	-1.39953	5.5e-09	1.3e-07									234372	3889.02	4011.2	3644.67	0.908624	-0.138245	0.918436	0.994035
gi|328871497|gb|EGG19867.1| hypothetical protein DFA_06970 [Dictyostelium fasciculatum] (model%: 85, hit%: 80, score: 1420, %id: 8) [Dictyostelium fasciculatum]	gi|384493681|gb|EIE84172.1| hypothetical protein RO3G_08882 [Rhizopus oryzae RA 99-880] (model%: 99, hit%: 99, score: 5659, %id: 43) [Rhizopus delemar RA 99-880]	248088	129785	91767.3	167803	1.82857	0.870716	5.85e-06	0.00013604	305474	78257	69811.8	86702.2	1.24194	0.312598	0.0464646	0.156134	248088	114556	59965.3	169146	2.82073	1.49607	3.94e-11	1.3e-09	305474	106107	60189.3	152024	2.52576	1.33672	3.16e-09	7.75e-08	248088	80901.9	91999.8	58705.9	0.638109	-0.648125	2.61e-06	7.15e-05	305474	80816.7	91765.1	58920	0.642074	-0.639189	3.98e-05	0.000840146
gi|328773725|gb|EGF83762.1| hypothetical protein BATDEDRAFT_21210 [Batrachochytrium dendrobatidis JAM81] (model%: 34, hit%: 39, score: 382, %id: 40) [Batrachochytrium dendrobatidis JAM81]	gi|384498232|gb|EIE88723.1| hypothetical protein RO3G_13434 [Rhizopus oryzae RA 99-880] (model%: 89, hit%: 90, score: 1542, %id: 57) [Rhizopus delemar RA 99-880]	106002	223.95	106.201	341.698	3.21746	1.68592	5.9e-06	0.000136828	200914	104.459	11.6857	197.233	16.8782	4.07709	4.04e-19	3.59e-17	106002	274.149	146.479	401.82	2.7432	1.45586	0.0418637	0.132793	200914	174.277	101.491	247.063	2.43433	1.28352	0.0714502	0.196738	106002	93.8204	68.9742	143.513	2.08068	1.05705	0.0165303	0.127206	200914	62.8292	44.5059	99.4757	2.23511	1.16035	0.0194746	0.143448
gi|353238087|emb|CCA70044.1| probable PGM2-phosphoglucomutase [Piriformospora indica DSM 11827] (model%: 99, hit%: 98, score: 1913, %id: 63) [Piriformospora indica DSM 11827]	gi|384499203|gb|EIE89694.1| hypothetical protein RO3G_14405 [Rhizopus oryzae RA 99-880] (model%: 99, hit%: 100, score: 2586, %id: 89) [Rhizopus delemar RA 99-880]	231050	8737.65	6067.4	11407.9	1.8802	0.910886	5.98e-06	0.000138459	339694	5137.94	7001.84	3274.05	0.467598	-1.09666	3.36e-11	1.46e-09	231050	8219.74	4763.91	11675.6	2.45084	1.29328	1.71e-08	3.68e-07	339694	8220.68	4763.31	11678	2.45166	1.29376	1.69e-08	3.65e-07	231050	7213.02	8487.54	4663.99	0.54951	-0.863782	2.49e-07	8.25e-06	339694	7214.6	8490.2	4663.4	0.549269	-0.864415	2.43e-07	8.06e-06
afm:Afu5g05740 golgi GDP-mannose transporter (model%: 97, hit%: 98, score: 1050, %id: 56) [&nbsp;Aspergillus fumigatus Af293]		239041	1627.01	1079.14	2174.88	2.01539	1.01106	6.15e-06	0.000142133									239041	1432.48	894.5	1970.46	2.20286	1.13938	7.28e-06	9.1e-05									239041	1049.66	1136.42	876.15	0.770977	-0.37524	0.0389214	0.232438
		267935	364.899	197.349	532.449	2.69801	1.4319	6.23e-06	0.000143526									267935	601.037	684.571	517.503	0.755953	-0.403632	0.196815	0.406222									267935	580.204	535.317	669.977	1.25155	0.323717	0.00928531	0.0825928
gi|343425101|emb|CBQ68638.1| conserved hypothetical protein [Sporisorium reilianum SRZ2] (model%: 73, hit%: 29, score: 263, %id: 10) [Sporisorium reilianum SRZ2]	gi|384486501|gb|EIE78681.1| hypothetical protein RO3G_03385 [Rhizopus oryzae RA 99-880] (model%: 96, hit%: 95, score: 2528, %id: 43) [Rhizopus delemar RA 99-880]	281234	287.526	144.948	430.104	2.9673	1.56915	6.4e-06	0.000147047	211512	372.004	250.348	493.66	1.97189	0.979582	5.92e-05	0.000693457	281234	220.139	130.196	310.081	2.38164	1.25195	0.00488857	0.0243786	211512	642.447	513.012	771.883	1.50461	0.589388	0.0344726	0.114967	281234	117.909	113.142	127.444	1.12641	0.171728	0.946168	1	211512	459.282	437.712	502.422	1.14784	0.198918	0.597203	0.89232
gi|340521974|gb|EGR52207.1| predicted protein [Trichoderma reesei QM6a] (model%: 96, hit%: 94, score: 1148, %id: 63) [Trichoderma reesei QM6a]	gi|384495742|gb|EIE86233.1| 3-deoxy-7-phosphoheptulonate synthase [Rhizopus oryzae RA 99-880] (model%: 99, hit%: 99, score: 1582, %id: 85) [Rhizopus delemar RA 99-880]	246266	124.252	45.0604	203.444	4.51491	2.1747	6.53e-06	0.000149731	44790	112.649	168.696	56.6032	0.335535	-1.57547	1.69e-05	0.000242373	246266	1189.33	2131.89	246.767	0.11575	-3.11091	1.99e-29	3.45e-27	44790	1360.33	2431.97	288.689	0.118706	-3.07454	7.39e-30	1.36e-27	246266	781.071	128.202	2086.81	16.2774	4.0248	1.68e-106	9.24e-104	44790	891.421	146.687	2380.89	16.2311	4.02069	8.16e-113	5.62e-110
gi|281205176|gb|EFA79369.1| hypothetical protein PPL_07787 [Polysphondylium pallidum PN500] (model%: 72, hit%: 62, score: 1224, %id: 41) [Polysphondylium pallidum PN500]	gi|384500243|gb|EIE90734.1| hypothetical protein RO3G_15445 [Rhizopus oryzae RA 99-880] (model%: 95, hit%: 94, score: 2045, %id: 61) [Rhizopus delemar RA 99-880]	204159	52.6669	9.47167	95.8621	10.1209	3.33927	6.61e-06	0.000151383	329561	26.5758	12.6768	40.4749	3.19284	1.67484	0.020254	0.0845069	204159	77.4477	24.7228	130.173	5.26529	2.39651	0.135155	0.313457	329561	77.1396	24.7228	129.557	5.24037	2.38967	0.134304	0.312015	204159	17.7806	14.5626	24.2166	1.66293	0.733725	0.238506	0.646823	329561	17.7806	14.5626	24.2166	1.66293	0.733725	0.238506	0.646823
gi|330932396|ref|XP_003303761.1| hypothetical protein PTT_16104 [Pyrenophora teres f. teres 0-1] &gt;gi|311320040|gb|EFQ88158.1| hypothetical protein PTT_16104 [Pyrenophora teres f. teres 0-1] (model%: 91, hit%: 67, score: 571, %id: 50) [Pyrenophora teres f. teres 0-1]	gi|384487649|gb|EIE79829.1| hypothetical protein RO3G_04534 [Rhizopus oryzae RA 99-880] (model%: 99, hit%: 100, score: 1009, %id: 82) [Rhizopus delemar RA 99-880]	254270	340.132	498.812	181.451	0.363766	-1.45892	6.67e-06	0.000152259	229110	293.929	136.344	451.514	3.31157	1.72751	0.0169713	0.0738887	254270	324.336	415.138	233.535	0.562548	-0.829953	0.0108639	0.0465352	229110	324.336	415.138	233.535	0.562548	-0.829953	0.0108639	0.0465352	254270	391.582	384.016	406.715	1.05911	0.0828518	0.746325	0.941091	229110	391.582	384.016	406.715	1.05911	0.0828518	0.746325	0.941091
gi|328771405|gb|EGF81445.1| hypothetical protein BATDEDRAFT_87751 [Batrachochytrium dendrobatidis JAM81] (model%: 66, hit%: 67, score: 510, %id: 13) [Batrachochytrium dendrobatidis JAM81]	gi|384494080|gb|EIE84571.1| hypothetical protein RO3G_09281 [Rhizopus oryzae RA 99-880] (model%: 99, hit%: 100, score: 7209, %id: 80) [Rhizopus delemar RA 99-880]	81984	1783.89	1207.26	2360.51	1.95526	0.967364	6.99e-06	0.000159283	198650	982.909	955.313	1010.5	1.05777	0.0810294	0.716628	0.89154	81984	949.279	674.981	1223.58	1.81276	0.858186	0.059783	0.172713	198650	1959.77	1324.59	2594.96	1.95906	0.970164	0.0270799	0.0953499	81984	869.748	974.158	660.93	0.678463	-0.559658	0.0672339	0.331711	198650	1751.17	1978.26	1296.99	0.65562	-0.609068	0.0172205	0.131074
gi|325530070|sp|A6ZZR2|DEF1_YEAS7 RecName: Full=RNA polymerase II degradation factor 1; AltName: Full=RRM3-interacting protein 1 (model%: 87, hit%: 64, score: 324, %id: 21) [Saccharomyces cerevisiae YJM789]	gi|384500758|gb|EIE91249.1| hypothetical protein RO3G_15960 [Rhizopus oryzae RA 99-880] (model%: 97, hit%: 98, score: 1223, %id: 23) [Rhizopus delemar RA 99-880]	18570	396.4	198.113	594.687	3.00175	1.5858	7.03e-06	0.000159799	241596	198.404	50.4582	346.35	6.86411	2.77907	3.5e-07	7.59e-06	18570	361.399	107.301	615.497	5.73617	2.52009	1.23e-14	6.31e-13	241596	423.8	129.954	717.646	5.52229	2.46527	3.51e-15	1.91e-13	18570	127.985	139.528	104.899	0.751814	-0.411552	0.612479	0.898144	241596	145.159	154.217	127.043	0.823789	-0.279653	0.720102	0.932963
afm:Afu5g03080 septin (model%: 91, hit%: 94, score: 1346, %id: 71) [&nbsp;Aspergillus fumigatus Af293]	gi|384499626|gb|EIE90117.1| hypothetical protein RO3G_14828 [Rhizopus oryzae RA 99-880] (model%: 95, hit%: 96, score: 1795, %id: 95) [Rhizopus delemar RA 99-880]	34343	365.886	534.422	197.351	0.36928	-1.43721	7.09e-06	0.000160453	26232	1099.29	1074.53	1124.04	1.04608	0.064988	0.659605	0.857353	34343	1136.31	1903.35	369.264	0.194007	-2.36582	6.45e-18	4.78e-16	26232	1073.92	1810.1	337.74	0.186586	-2.42209	9.88e-17	6.44e-15	34343	1363.25	1113.39	1862.99	1.67327	0.742666	1.1e-07	3.83e-06	26232	1294.1	1055.39	1771.53	1.67856	0.747226	1.27e-07	4.39e-06
gi|328770655|gb|EGF80696.1| hypothetical protein BATDEDRAFT_88027 [Batrachochytrium dendrobatidis JAM81] (model%: 97, hit%: 83, score: 877, %id: 17) [Batrachochytrium dendrobatidis JAM81]	gi|384494158|gb|EIE84649.1| hypothetical protein RO3G_09359 [Rhizopus oryzae RA 99-880] (model%: 76, hit%: 76, score: 1728, %id: 52) [Rhizopus delemar RA 99-880]	267860	613.283	373.824	852.742	2.28113	1.18975	7.08e-06	0.000160453	23808	357.747	196.854	518.639	2.63463	1.3976	1.72e-08	4.91e-07	267860	667.529	323.015	1012.04	3.13312	1.6476	2.62e-09	6.55e-08	23808	666.685	321.943	1011.43	3.14164	1.65152	2.43e-09	6.09e-08	267860	340.519	352.768	316.021	0.895834	-0.158697	0.468482	0.83289	23808	335.4	345.615	314.971	0.911334	-0.133947	0.469744	0.833553
gi|328768429|gb|EGF78475.1| hypothetical protein BATDEDRAFT_26522 [Batrachochytrium dendrobatidis JAM81] (model%: 99, hit%: 100, score: 577, %id: 48) [Batrachochytrium dendrobatidis JAM81]	gi|384498786|gb|EIE89277.1| hypothetical protein RO3G_13988 [Rhizopus oryzae RA 99-880] (model%: 99, hit%: 100, score: 632, %id: 70) [Rhizopus delemar RA 99-880]	102433	1024.03	651.765	1396.29	2.14232	1.09917	7.16e-06	0.000161719	201734	355.701	236.993	474.408	2.00178	1.00128	2.68e-05	0.000359018	102433	986.654	617.667	1355.64	2.19478	1.13407	2.22e-05	0.000244916	201734	435.764	260.782	610.745	2.34197	1.22772	0.000105504	0.000969077	102433	620.85	628.786	604.979	0.962137	-0.0556855	0.595528	0.891775	201734	263.228	267.079	255.526	0.956742	-0.063798	0.554099	0.87358
gi|296416313|ref|XP_002837825.1| hypothetical protein [Tuber melanosporum Mel28] &gt;gi|295633708|emb|CAZ82016.1| unnamed protein product [Tuber melanosporum] (model%: 84, hit%: 74, score: 1064, %id: 45) [Tuber melanosporum Mel28]	gi|384499640|gb|EIE90131.1| hypothetical protein RO3G_14842 [Rhizopus oryzae RA 99-880] (model%: 70, hit%: 96, score: 1123, %id: 62) [Rhizopus delemar RA 99-880]	259772	2609.19	1763.75	3454.62	1.95868	0.969879	7.26e-06	0.000163741	221649	1683.34	1495.43	1871.25	1.25131	0.323443	0.0937603	0.254466	259772	2385.31	1755.37	3015.25	1.71772	0.780497	0.00149443	0.00921646	221649	2301.04	1669.86	2932.23	1.75597	0.81227	0.000959366	0.00636791	259772	1961.23	2081.86	1719.97	0.826169	-0.27549	0.138231	0.497726	221649	1884.53	2008.74	1636.11	0.814494	-0.296024	0.102941	0.424724
	gi|384488161|gb|EIE80341.1| hypothetical protein RO3G_05046 [Rhizopus oryzae RA 99-880] (model%: 95, hit%: 95, score: 336, %id: 62) [Rhizopus delemar RA 99-880]	259309	422.539	215.829	629.25	2.91551	1.54375	7.45e-06	0.000167298	227734	173.546	138.304	208.789	1.50964	0.594204	0.0676804	0.203503	259309	319.127	203.129	435.124	2.1421	1.09903	0.116061	0.281453	227734	317.762	203.48	432.044	2.12328	1.08629	0.135621	0.314214	259309	210.437	216.062	199.188	0.921901	-0.117317	0.890574	0.983309	227734	205.859	209.013	199.553	0.954739	-0.0668212	0.950259	1
gi|372325940|gb|AEX92720.1| putative cellulase [Neocallimastix patriciarum] (model%: 47, hit%: 52, score: 256, %id: 11) [Neocallimastix patriciarum]	gi|384485770|gb|EIE77950.1| hypothetical protein RO3G_02654 [Rhizopus oryzae RA 99-880] (model%: 98, hit%: 97, score: 1865, %id: 57) [Rhizopus delemar RA 99-880]	237760	2273.31	282.369	4264.24	15.1017	3.91664	7.45e-06	0.000167298	56694	447.969	176.832	719.107	4.06662	2.02383	0.0353147	0.128137	237760	1896.43	519.544	3273.32	6.30036	2.65543	0.00701837	0.0327344	56694	1940.58	571.251	3309.9	5.79413	2.53459	0.00879161	0.0392388	237760	335.961	249.676	508.532	2.03677	1.02628	4.02e-05	0.000846765	56694	369.572	274.764	559.188	2.03515	1.02514	5.33e-06	0.000137367
gi|323507975|emb|CBQ67846.1| conserved hypothetical protein [Sporisorium reilianum SRZ2] (model%: 78, hit%: 55, score: 1036, %id: 22) [Sporisorium reilianum SRZ2]	gi|384491494|gb|EIE82690.1| hypothetical protein RO3G_07395 [Rhizopus oryzae RA 99-880] (model%: 70, hit%: 99, score: 1706, %id: 72) [Rhizopus delemar RA 99-880]	276148	903.274	572.387	1234.16	2.15616	1.10847	7.61e-06	0.000170438	233206	377.341	424.54	330.141	0.777643	-0.362821	0.0945408	0.255801	276148	741.022	617.033	865.011	1.40189	0.487371	0.0743951	0.202729	233206	724.382	620.791	827.974	1.33374	0.415477	0.130997	0.306826	276148	609.199	611.74	604.119	0.987543	-0.0180839	0.886913	0.982669	233206	602.878	600.423	607.786	1.01226	0.0175837	0.871447	0.977515
gi|328772499|gb|EGF82537.1| hypothetical protein BATDEDRAFT_34502 [Batrachochytrium dendrobatidis JAM81] (model%: 59, hit%: 2, score: 100, %id: 41) [Batrachochytrium dendrobatidis JAM81]		309195	34.8013	2.61394	66.9886	25.6275	4.67962	7.89e-06	0.000176351									309195	4.01453	1.25266	6.77641	5.40964	2.43553	0.452851	0.688553									309195	3.22328	4.22381	1.22224	0.289368	-1.78902	0.542215	0.869784
gi|239608686|gb|EEQ85673.1| conserved hypothetical protein [Ajellomyces dermatitidis ER-3] (model%: 74, hit%: 55, score: 273, %id: 29) [Ajellomyces dermatitidis ER-3]	gi|384496346|gb|EIE86837.1| hypothetical protein RO3G_11548 [Rhizopus oryzae RA 99-880] (model%: 100, hit%: 93, score: 689, %id: 76) [Rhizopus delemar RA 99-880]	233295	729.98	1014.32	445.636	0.439343	-1.18658	8.13e-06	0.000181336	193973	811.234	934.563	687.906	0.736073	-0.44208	0.0312152	0.116751	233295	1118.46	1726.91	510.01	0.295332	-1.75959	7.38e-12	2.68e-10	193973	885.929	1378.19	393.667	0.28564	-1.80773	1.27e-11	4.4e-10	233295	1416.05	1278.13	1691.88	1.32372	0.404593	0.0058334	0.0581334	193973	1143.82	1040.69	1350.06	1.29727	0.375479	0.0146381	0.116051
gi|11602786|emb|CAC18553.1| putative 3-hydroxy-3-methylglutaryl coenzyme A synthase [Phycomyces blakesleeanus] (model%: 98, hit%: 98, score: 1906, %id: 79) [Phycomyces blakesleeanus]	gi|384497869|gb|EIE88360.1| hydroxymethylglutaryl-CoA synthase [Rhizopus oryzae RA 99-880] (model%: 99, hit%: 100, score: 2106, %id: 87) [Rhizopus delemar RA 99-880]	295994	4885.12	6388.64	3381.59	0.529314	-0.917806	8.15e-06	0.000181473	339292	7623.08	9348.11	5898.05	0.630935	-0.664436	9.85e-05	0.00107353	295994	6893.05	9137.09	4649.02	0.508807	-0.974809	2.45e-05	0.000268393	339292	6893.05	9137.09	4649.02	0.508807	-0.974809	2.45e-05	0.000268393	295994	9878.1	10344.5	8945.39	0.864752	-0.209642	0.465505	0.831649	339292	9878.1	10344.5	8945.39	0.864752	-0.209642	0.465505	0.831649
cal:orf19.4761 SIR2; NAD-dependent histone deacetylase (model%: 38, hit%: 17, score: 175, %id: 37) [&nbsp;Candida albicans SC5314]	gi|384497311|gb|EIE87802.1| hypothetical protein RO3G_12513 [Rhizopus oryzae RA 99-880] (model%: 99, hit%: 100, score: 412, %id: 23) [Rhizopus delemar RA 99-880]	67682	156.643	250.423	62.8627	0.251026	-1.99409	8.21e-06	0.000182292	30025	340.637	378.847	302.427	0.798283	-0.325027	0.491356	0.739283	67682	396.755	539.934	253.575	0.46964	-1.09037	0.00953294	0.0419606	30025	416.469	585.241	247.697	0.42324	-1.24045	0.0105077	0.0453622	67682	399.062	334.277	528.632	1.58142	0.661218	0.00140353	0.0185989	30025	438.247	370.912	572.919	1.54462	0.627256	0.000250119	0.0042802
cne:CNE03430 septin (model%: 95, hit%: 94, score: 1351, %id: 73) [&nbsp;Cryptococcus neoformans var. neoformans JEC21]	gi|384489604|gb|EIE80826.1| hypothetical protein RO3G_05531 [Rhizopus oryzae RA 99-880] (model%: 93, hit%: 96, score: 1615, %id: 95) [Rhizopus delemar RA 99-880]	286660	311.328	462.09	160.566	0.347477	-1.52501	8.23e-06	0.000182293	249171	1242.38	1299.3	1185.47	0.912393	-0.132273	0.51984	0.76066	286660	1165.09	2012.09	318.089	0.158089	-2.66119	3.66e-17	2.48e-15	249171	1163.52	2016.62	310.414	0.153928	-2.69967	1.24e-18	9.71e-17	286660	1450.03	1190.24	1969.62	1.65481	0.726668	2.92e-08	1.12e-06	249171	1452.86	1192.26	1974.07	1.65573	0.727471	2.5e-08	9.71e-07
gi|46121607|ref|XP_385358.1| hypothetical protein FG05182.1 [Gibberella zeae PH-1] (model%: 98, hit%: 97, score: 1052, %id: 12) [Gibberella zeae PH-1]	gi|384491302|gb|EIE82498.1| hypothetical protein RO3G_07203 [Rhizopus oryzae RA 99-880] (model%: 99, hit%: 99, score: 2972, %id: 53) [Rhizopus delemar RA 99-880]	312811	1066.44	688.854	1444.04	2.09629	1.06784	9.03e-06	0.000199687	314112	509.103	268.146	750.061	2.79721	1.48399	4.41e-11	1.91e-09	312811	1051.84	622.451	1481.23	2.37966	1.25076	1.28e-06	1.89e-05	314112	1016.88	623.779	1409.98	2.26039	1.17657	5.35e-06	6.88e-05	312811	580.174	565.718	609.085	1.07666	0.10656	0.891889	0.983624	314112	560.927	536.222	610.335	1.13821	0.186772	0.719381	0.932898
cme:CMG174C similar to glycogenin glucosyltransferase (model%: 83, hit%: 68, score: 581, %id: 30) [&nbsp;Cyanidioschyzon merolae]	gi|384496615|gb|EIE87106.1| hypothetical protein RO3G_11817 [Rhizopus oryzae RA 99-880] (model%: 99, hit%: 97, score: 1212, %id: 77) [Rhizopus delemar RA 99-880]	243585	2312.79	1556.78	3068.79	1.97124	0.979105	9.09e-06	0.000200668	248618	654.633	869.141	440.125	0.506391	-0.981677	1.15e-06	2.25e-05	243585	2047.06	1035.15	3058.97	2.9551	1.56321	3.28e-10	9.33e-09	248618	1029.95	506.632	1553.26	3.06586	1.61629	1.11e-09	2.92e-08	243585	1549.62	1817.38	1014.1	0.558002	-0.841657	2.41e-06	6.65e-05	248618	746.594	871.797	496.19	0.569157	-0.8131	3.09e-05	0.000675761
i:DDB0217043 hypothetical protein (model%: 91, hit%: 13, score: 120, %id: 23) [&nbsp;Dictyostelium discoideum]	gi|384487597|gb|EIE79777.1| hypothetical protein RO3G_04482 [Rhizopus oryzae RA 99-880] (model%: 95, hit%: 96, score: 760, %id: 44) [Rhizopus delemar RA 99-880]	272155	75.1814	20.4908	129.872	6.33808	2.66405	9.27e-06	0.000204127	296052	96.7109	68.6252	124.796	1.81852	0.862766	0.023483	0.0944378	272155	39.3124	27.2171	51.4077	1.88881	0.917474	0.223024	0.441575	296052	103.602	96.43	110.774	1.14875	0.200061	0.61747	0.819923	272155	23.9984	22.6563	26.6827	1.17772	0.235992	0.61312	0.898665	296052	83.9911	78.8189	94.3353	1.19686	0.259256	0.371772	0.769459
gi|30314178|gb|AAP12457.1| G protein alpha subunit [Mucor circinelloides] &gt;gi|30314182|gb|AAP12458.1| G protein alpha subunit [Mucor circinelloides] (model%: 99, hit%: 99, score: 1241, %id: 71) [Mucor circinelloides]	gi|384484236|gb|EIE76416.1| hypothetical protein RO3G_01120 [Rhizopus oryzae RA 99-880] (model%: 99, hit%: 100, score: 1381, %id: 75) [Rhizopus delemar RA 99-880]	195692	926.816	1263.96	589.676	0.466532	-1.09995	9.29e-06	0.000204188	132973	731.577	713.354	749.8	1.05109	0.0718873	0.637899	0.84331	195692	862.706	844.233	881.179	1.04376	0.0617935	0.906758	0.983181	132973	916.071	896.651	935.491	1.04332	0.0611774	0.913944	0.986581	195692	1061.3	1178.34	827.226	0.702026	-0.510403	0.00196652	0.0245943	132973	1116.58	1235.58	878.59	0.711075	-0.491927	0.00307846	0.0351842
gi|242814458|ref|XP_002486373.1| phospholipase D1 (PLD1), putative [Talaromyces stipitatus ATCC 10500] &gt;gi|218714712|gb|EED14135.1| phospholipase D1 (PLD1), putative [Talaromyces stipitatus ATCC 10500] (model%: 80, hit%: 62, score: 1779, %id: 22) [Talaromyces stipitatus ATCC 10500]	gi|384487406|gb|EIE79586.1| hypothetical protein RO3G_04291 [Rhizopus oryzae RA 99-880] (model%: 83, hit%: 97, score: 3562, %id: 70) [Rhizopus delemar RA 99-880]	269976	1383.97	907.705	1860.23	2.04938	1.03519	9.64e-06	0.000211376	221493	588.098	573.864	602.332	1.04961	0.0698505	0.675608	0.866101	269976	1422.93	1012.23	1833.64	1.81149	0.857173	0.000534952	0.00390518	221493	1423.08	1012.53	1833.64	1.81095	0.85675	0.000538803	0.00391642	269976	953.135	934.161	991.084	1.06094	0.0853363	0.811045	0.962882	221493	953.471	934.518	991.377	1.06084	0.0852103	0.810508	0.962882
gi|342876993|gb|EGU78524.1| hypothetical protein FOXB_10954 [Fusarium oxysporum Fo5176] (model%: 97, hit%: 28, score: 583, %id: 54) [Fusarium oxysporum Fo5176]	gi|384483848|gb|EIE76028.1| hypothetical protein RO3G_00732 [Rhizopus oryzae RA 99-880] (model%: 98, hit%: 98, score: 811, %id: 81) [Rhizopus delemar RA 99-880]	243227	2763.6	1892.16	3635.03	1.9211	0.941931	9.74e-06	0.000212619	208026	1109.74	1149.65	1069.83	0.930569	-0.103815	0.519082	0.760398	243227	2408.93	1408.64	3409.21	2.42021	1.27513	2.13e-07	3.67e-06	208026	2404.44	1402.74	3406.13	2.42819	1.27988	1.95e-07	3.39e-06	243227	1737.11	1915.64	1380.03	0.720402	-0.473127	0.00245363	0.0295852	208026	1732.24	1911.22	1374.26	0.719049	-0.475838	0.00235329	0.0285558
gga:423083 LOC423083; similar to RIKEN cDNA 5830435K17; P16H6 (model%: 91, hit%: 92, score: 206, %id: 11) [&nbsp;Gallus gallus]	gi|384483865|gb|EIE76045.1| hypothetical protein RO3G_00749 [Rhizopus oryzae RA 99-880] (model%: 93, hit%: 94, score: 852, %id: 33) [Rhizopus delemar RA 99-880]	236719	574.186	343.595	804.777	2.34222	1.22788	9.73e-06	0.000212619	251568	285.06	144.478	425.642	2.94606	1.55879	8.8e-09	2.69e-07	236719	535.014	327.067	742.96	2.27158	1.1837	4.73e-05	0.000482036	251568	533.381	339.297	727.465	2.14404	1.10033	0.00016102	0.0014007	236719	289.289	273.853	320.161	1.1691	0.225394	0.782231	0.952605	251568	276.269	248.358	332.09	1.33714	0.419153	0.164646	0.543573
gi|145606202|ref|XP_365762.2| hypothetical protein MGG_02464 [Magnaporthe oryzae 70-15] &gt;gi|351648787|gb|EHA56646.1| vacuolar amino acid transporter 3 [Magnaporthe oryzae 70-15] (model%: 87, hit%: 79, score: 1431, %id: 38) [Magnaporthe oryzae 70-15]	gi|384490332|gb|EIE81554.1| hypothetical protein RO3G_06259 [Rhizopus oryzae RA 99-880] (model%: 99, hit%: 100, score: 2745, %id: 76) [Rhizopus delemar RA 99-880]	273075	1306.83	846.529	1767.14	2.08751	1.06178	9.94e-06	0.000216554	224476	203.96	111.219	296.7	2.66771	1.4156	0.10776	0.280477	273075	814.27	217.77	1410.77	6.47827	2.69561	1.01e-20	1.01e-18	224476	814.27	217.77	1410.77	6.47827	2.69561	1.01e-20	1.01e-18	273075	449.451	567.479	213.397	0.376044	-1.41103	7.05e-13	4.33e-11	224476	449.451	567.479	213.397	0.376044	-1.41103	7.05e-13	4.33e-11
gi|297185890|gb|ADI24235.1| urease [Rhizophagus intraradices] (model%: 99, hit%: 100, score: 2985, %id: 64) [Rhizophagus intraradices]	gi|384490562|gb|EIE81784.1| urea amidohydrolase alpha subunit [Rhizopus oryzae RA 99-880] (model%: 99, hit%: 100, score: 3572, %id: 81) [Rhizopus delemar RA 99-880]	231560	1973.32	2700.66	1245.99	0.461365	-1.11602	9.97e-06	0.000216896	249907	1684.55	1807.23	1561.87	0.864235	-0.210504	0.293084	0.546525	231560	2197.34	2705.04	1689.63	0.624623	-0.678941	0.0044029	0.0223877	249907	1883.08	2447.79	1318.38	0.538599	-0.892717	0.000234013	0.00192626	231560	2648.74	2648.13	2649.97	1.0007	0.00100261	0.702509	0.92614	249907	2350	2326.24	2397.51	1.03063	0.0435325	0.814393	0.963857
gi|331231939|ref|XP_003328632.1| Gyltl1b protein [Puccinia graminis f. sp. tritici CRL 75-36-700-3] (model%: 82, hit%: 54, score: 954, %id: 52) [Puccinia graminis f. sp. tritici CRL 75-36-700-3]	gi|384489769|gb|EIE80991.1| hypothetical protein RO3G_05696 [Rhizopus oryzae RA 99-880] (model%: 98, hit%: 97, score: 1732, %id: 80) [Rhizopus delemar RA 99-880]	285039	2158.34	1450.43	2866.24	1.97613	0.982675	1.02e-05	0.000221017	237717	1222.35	975.643	1469.06	1.50574	0.590468	0.0103714	0.0506162	285039	1817.53	1356.14	2278.92	1.68045	0.748847	0.00273003	0.0151805	237717	2085.99	1564.76	2607.21	1.6662	0.736565	0.00290362	0.0159619	285039	1329.78	1330.33	1328.66	0.998744	-0.00181277	0.865823	0.975949	237717	1548.29	1555.92	1533.02	0.985285	-0.0213865	0.812407	0.963039
	gi|384494266|gb|EIE84757.1| hypothetical protein RO3G_09467 [Rhizopus oryzae RA 99-880] (model%: 93, hit%: 77, score: 788, %id: 63) [Rhizopus delemar RA 99-880]	232996	861.404	456.89	1265.92	2.77073	1.47027	1.03e-05	0.000223155	187285	476.37	301.634	651.106	2.1586	1.1101	1.05e-06	2.07e-05	232996	794.557	530.127	1058.99	1.99761	0.998276	0.000247256	0.00201998	187285	710.67	452.645	968.694	2.14007	1.09766	0.000407818	0.00311263	232996	495.319	483.498	518.961	1.07335	0.102116	0.747469	0.941185	187285	423.577	413.779	443.174	1.07104	0.0990129	0.793657	0.956991
gi|336369429|gb|EGN97770.1| glycoside hydrolase family 15 protein [Serpula lacrymans var. lacrymans S7.3] &gt;gi|336382214|gb|EGO23364.1| glycoside hydrolase family 15 protein [Serpula lacrymans var. lacrymans S7.9] (model%: 89, hit%: 98, score: 1982, %id: 49) [Serpula lacrymans var. lacrymans S7.3]	gi|384499477|gb|EIE89968.1| hypothetical protein RO3G_14679 [Rhizopus oryzae RA 99-880] (model%: 98, hit%: 98, score: 3212, %id: 86) [Rhizopus delemar RA 99-880]	248722	1071.36	695.342	1447.37	2.08152	1.05764	1.03e-05	0.000223155	211969	440.155	591.683	288.627	0.487807	-1.03562	2.7e-06	4.86e-05	248722	676.238	381.035	971.441	2.54948	1.3502	1.5e-06	2.16e-05	211969	523.751	290.221	757.28	2.60932	1.38368	3.2e-06	4.36e-05	248722	684.866	840.78	373.04	0.443684	-1.1724	1.38e-08	5.45e-07	211969	538.452	665.598	284.158	0.426921	-1.22796	2.33e-08	9.06e-07
gi|169779701|ref|XP_001824315.1| cipC protein [Aspergillus oryzae RIB40] &gt;gi|238500371|ref|XP_002381420.1| conserved hypothetical protein [Aspergillus flavus NRRL3357] &gt;gi|83773054|dbj|BAE63182.1| unnamed protein product [Aspergillus oryzae RIB40] &gt;gi|220693173|gb|EED49519.1| conserved hypothetical protein [Aspergillus flavus NRRL3357] (model%: 91, hit%: 70, score: 194, %id: 46) [Aspergi…	gi|384485779|gb|EIE77959.1| hypothetical protein RO3G_02663 [Rhizopus oryzae RA 99-880] (model%: 99, hit%: 100, score: 379, %id: 84) [Rhizopus delemar RA 99-880]	193123	21535.8	15209.4	27862.3	1.83192	0.873354	1.04e-05	0.000224357	214627	38017.9	23263.4	52772.4	2.26847	1.18172	9.48e-14	5.47e-12	193123	20560.9	24144.2	16977.7	0.70318	-0.508034	0.025555	0.0911475	214627	31603.2	37905.4	25301.1	0.667479	-0.583205	0.0078065	0.0357107	193123	19019.8	16706.1	23647.3	1.41549	0.501303	0.000104967	0.00201727	214627	29298	25385.7	37122.5	1.46234	0.548275	4.62e-06	0.000120076
afm:Afu2g02530 casein kinase I (model%: 93, hit%: 76, score: 1319, %id: 78) [&nbsp;Aspergillus fumigatus Af293]	gi|384501779|gb|EIE92270.1| hypothetical protein RO3G_17077 [Rhizopus oryzae RA 99-880] (model%: 99, hit%: 100, score: 2281, %id: 69) [Rhizopus delemar RA 99-880]	222669	1776.92	1176.54	2377.3	2.02059	1.01478	1.07e-05	0.000230298	309333	2089.58	1654.02	2525.15	1.52667	0.610392	0.000579114	0.00483619	222669	1622.82	1285.72	1959.92	1.52438	0.608219	0.0824527	0.218876	309333	2929.85	2045.77	3813.93	1.8643	0.898635	0.000117198	0.00106318	222669	1195.31	1163.64	1258.64	1.08164	0.113227	0.62975	0.90555	309333	1991.26	1985.35	2003.08	1.00893	0.0128267	0.972768	1
gi|91781340|ref|YP_556547.1| putative mandelate racemase/muconate lactonizing enzyme [Burkholderia xenovorans LB400] &gt;gi|91694000|gb|ABE37197.1| putative mandelate racemase/muconate lactonizing enzyme [Burkholderia xenovorans LB400] (model%: 96, hit%: 98, score: 1491, %id: 65) [Burkholderia xenovorans LB400]	gi|91781340|ref|YP_556547.1| putative mandelate racemase/muconate lactonizing enzyme [Burkholderia xenovorans LB400] &gt;gi|91694000|gb|ABE37197.1| putative mandelate racemase/muconate lactonizing enzyme [Burkholderia xenovorans LB400] (model%: 96, hit%: 98, score: 1491, %id: 65) [Burkholderia xenovorans LB400]	238597	1181.7	1676.39	687.019	0.409821	-1.28693	1.11e-05	0.000237804	70284	1972.92	2363.97	1581.86	0.669155	-0.579587	0.00296674	0.018578	238597	1438.16	1898.71	977.608	0.514881	-0.957688	0.000113753	0.00103663	70284	1572.59	2101.34	1043.83	0.496745	-1.00942	4.4e-05	0.000452156	238597	2232.97	2419.45	1860.02	0.768777	-0.379362	0.118372	0.45866	70284	2452.18	2649.15	2058.25	0.776947	-0.364112	0.113817	0.449149
gi|160858111|emb|CAP17174.1| isopentenyl pyrophosphate isomerase [Mucor circinelloides f. lusitanicus] (model%: 99, hit%: 100, score: 1075, %id: 86) [Mucor circinelloides f. lusitanicus]	gi|384498390|gb|EIE88881.1| isopentenyl-diphosphate delta-isomerase [Rhizopus oryzae RA 99-880] (model%: 99, hit%: 100, score: 1111, %id: 89) [Rhizopus delemar RA 99-880]	224756	866.46	1179.87	553.049	0.468737	-1.09315	1.12e-05	0.000239283	287788	1059.49	1294.06	824.921	0.637465	-0.649582	0.000815714	0.0064548	224756	1343	1959.08	726.912	0.371047	-1.43033	9.53e-09	2.16e-07	287788	1342.85	1958.79	726.912	0.371103	-1.43011	9.59e-09	2.17e-07	224756	1706.32	1599.86	1919.25	1.19964	0.262596	0.0400425	0.237388	287788	1706.22	1599.86	1918.95	1.19945	0.262375	0.0401974	0.238178
gi|241826831|ref|XP_002416629.1| aryl hydrocarbon receptor nuclear translocator, putative [Ixodes scapularis] &gt;gi|215511093|gb|EEC20546.1| aryl hydrocarbon receptor nuclear translocator, putative [Ixodes scapularis] (model%: 30, hit%: 17, score: 141, %id: 41) [Ixodes scapularis]	gi|384489767|gb|EIE80989.1| hypothetical protein RO3G_05694 [Rhizopus oryzae RA 99-880] (model%: 50, hit%: 38, score: 378, %id: 64) [Rhizopus delemar RA 99-880]	284556	591.941	357.582	826.3	2.3108	1.20839	1.12e-05	0.000240361	219956	442.193	425.046	459.339	1.08068	0.11194	0.678287	0.867914	284556	698.93	387.785	1010.08	2.60473	1.38114	0.0398999	0.128301	219956	699.169	388.262	1010.08	2.60153	1.37936	0.0400321	0.128613	284556	465.205	507.921	379.774	0.747703	-0.419462	0.201922	0.600234	219956	465.36	507.921	380.239	0.748618	-0.417698	0.203529	0.603057
gi|328773431|gb|EGF83468.1| hypothetical protein BATDEDRAFT_22193 [Batrachochytrium dendrobatidis JAM81] (model%: 73, hit%: 75, score: 780, %id: 20) [Batrachochytrium dendrobatidis JAM81]	gi|384486130|gb|EIE78310.1| hypothetical protein RO3G_03014 [Rhizopus oryzae RA 99-880] (model%: 93, hit%: 94, score: 1375, %id: 44) [Rhizopus delemar RA 99-880]	288130	307.025	154.568	459.482	2.97269	1.57177	1.14e-05	0.000244061	320689	101.382	44.4287	158.335	3.56381	1.83342	5.24e-06	8.72e-05	288130	350.897	90.728	611.065	6.73514	2.75171	1.02e-15	5.97e-14	320689	328.297	80.4734	576.121	7.15915	2.83979	7.58e-16	4.52e-14	288130	104.869	112.866	88.8752	0.787438	-0.344761	0.198274	0.593716	320689	100.398	111.171	78.8542	0.709308	-0.495515	0.0967457	0.409848
gi|170099584|ref|XP_001881010.1| multidrug resistance-associated ABC transporter [Laccaria bicolor S238N-H82] &gt;gi|164643689|gb|EDR07940.1| multidrug resistance-associated ABC transporter [Laccaria bicolor S238N-H82] (model%: 83, hit%: 81, score: 2816, %id: 36) [Laccaria bicolor S238N-H82]	gi|384500419|gb|EIE90910.1| hypothetical protein RO3G_15621 [Rhizopus oryzae RA 99-880] (model%: 99, hit%: 99, score: 5990, %id: 68) [Rhizopus delemar RA 99-880]	216817	2494.84	3282.63	1707.05	0.520027	-0.943341	1.18e-05	0.000249959	31715	2268.9	2502.15	2035.66	0.813564	-0.297672	0.429969	0.683915	216817	3110.81	3685.1	2536.52	0.688318	-0.538853	0.0263378	0.0933632	31715	3106.09	3690.8	2521.37	0.683148	-0.549729	0.0234258	0.0853436	216817	3608.06	3608.72	3606.74	0.99945	-0.000793691	0.929427	0.997234	31715	3619.31	3622.87	3612.2	0.997054	-0.00425575	0.949291	1
gi|358059295|dbj|GAA94983.1| hypothetical protein E5Q_01638 [Mixia osmundae IAM 14324] (model%: 87, hit%: 74, score: 1533, %id: 17) [Mixia osmundae IAM 14324]	gi|384497919|gb|EIE88410.1| hypothetical protein RO3G_13121 [Rhizopus oryzae RA 99-880] (model%: 92, hit%: 96, score: 4196, %id: 53) [Rhizopus delemar RA 99-880]	294076	855.51	512.456	1198.56	2.33887	1.22581	1.18e-05	0.000249959	292910	353.817	327.172	380.462	1.16288	0.217705	0.432883	0.686256	294076	1112.93	969.516	1256.34	1.29584	0.373891	0.324314	0.563391	292910	950.323	851.779	1048.87	1.23138	0.30028	0.407788	0.647769	294076	684.8	553.104	948.191	1.71431	0.777626	0.0166317	0.127807	292910	596.757	478.586	833.099	1.74075	0.799709	0.0181292	0.136459
gi|340959365|gb|EGS20546.1| hypothetical protein CTHT_0023790 [Chaetomium thermophilum var. thermophilum DSM 1495] (model%: 26, hit%: 18, score: 388, %id: 48) [Chaetomium thermophilum var. thermophilum DSM 1495]	gi|384483564|gb|EIE75744.1| hypothetical protein RO3G_00448 [Rhizopus oryzae RA 99-880] (model%: 97, hit%: 98, score: 595, %id: 89) [Rhizopus delemar RA 99-880]	237365	1307.98	500.464	2115.5	4.22707	2.07966	1.2e-05	0.000253673	206215	322.317	57.7047	586.93	10.1713	3.34643	1.87e-22	2.17e-20	237365	1912.28	298.259	3526.3	11.823	3.56352	1.65e-12	6.72e-11	206215	245.722	44.0739	447.369	10.1504	3.34347	2e-17	1.38e-15	237365	370.904	410.421	291.87	0.711147	-0.491781	0.00408839	0.043859	206215	48.9049	51.7568	43.2012	0.834697	-0.260676	0.625739	0.903536
gi|119479571|ref|XP_001259814.1| hypothetical protein NFIA_078570 [Neosartorya fischeri NRRL 181] &gt;gi|119407968|gb|EAW17917.1| predicted protein [Neosartorya fischeri NRRL 181] (model%: 60, hit%: 82, score: 203, %id: 3) [Neosartorya fischeri NRRL 181]	gi|119479571|ref|XP_001259814.1| hypothetical protein NFIA_078570 [Neosartorya fischeri NRRL 181] &gt;gi|119407968|gb|EAW17917.1| predicted protein [Neosartorya fischeri NRRL 181] (model%: 60, hit%: 82, score: 203, %id: 3) [Neosartorya fischeri NRRL 181]	304118	932.228	1274.93	589.526	0.462399	-1.11279	1.21e-05	0.000255466	313126	812.901	876.138	749.663	0.855644	-0.224917	0.208846	0.439098	304118	1096.38	1363.49	829.275	0.608202	-0.717377	0.00475615	0.0238208	313126	1096.38	1363.49	829.275	0.608202	-0.717377	0.00475615	0.0238208	304118	1348.51	1355.22	1335.1	0.985159	-0.021572	0.76383	0.946258	313126	1348.88	1355.77	1335.1	0.984757	-0.0221598	0.761198	0.945712
gi|221112119|ref|XP_002158344.1| PREDICTED: similar to predicted protein [Hydra magnipapillata] (model%: 42, hit%: 34, score: 602, %id: 38) [Hydra magnipapillata]	gi|384496517|gb|EIE87008.1| hypothetical protein RO3G_11719 [Rhizopus oryzae RA 99-880] (model%: 99, hit%: 99, score: 2107, %id: 54) [Rhizopus delemar RA 99-880]	312586	559.701	313.724	805.678	2.56811	1.36071	1.21e-05	0.000255466	273518	435.263	337.182	533.344	1.58177	0.66154	0.00335526	0.0204868	312586	782.477	773.974	790.98	1.02197	0.0313566	0.955763	1	273518	783.368	775.757	790.98	1.01962	0.0280365	0.962851	1	312586	531.272	418.196	757.422	1.81116	0.856916	0.00150086	0.0197225	273518	531.619	417.838	759.18	1.81692	0.861497	0.0013485	0.0179814
gi|13309886|gb|AAK18073.1|AF260124_1 aldehyde dehydrogenase ALDH15 [Emericella nidulans] (model%: 98, hit%: 93, score: 1455, %id: 54) [Emericella nidulans]	gi|384485145|gb|EIE77325.1| hypothetical protein RO3G_02029 [Rhizopus oryzae RA 99-880] (model%: 99, hit%: 100, score: 2368, %id: 91) [Rhizopus delemar RA 99-880]	206684	5010.88	7245.78	2775.97	0.383116	-1.38415	1.22e-05	0.000257216	303110	5046.64	6823.73	3269.55	0.479144	-1.06147	5.73e-07	1.18e-05	206684	6078.42	9279.83	2877	0.310027	-1.68954	1.78e-13	8.15e-12	303110	6693.36	10202.1	3184.64	0.312157	-1.67966	1.91e-13	8.65e-12	206684	8620.68	8385.71	9090.61	1.08406	0.116445	0.462349	0.83001	303110	9433.05	9152.49	9994.18	1.09196	0.126925	0.445773	0.818983
gi|290971462|ref|XP_002668519.1| predicted protein [Naegleria gruberi] &gt;gi|284081963|gb|EFC35775.1| predicted protein [Naegleria gruberi] (model%: 97, hit%: 96, score: 908, %id: 49) [Naegleria gruberi strain NEG-M]	gi|384497636|gb|EIE88127.1| hypothetical protein RO3G_12838 [Rhizopus oryzae RA 99-880] (model%: 98, hit%: 97, score: 1217, %id: 68) [Rhizopus delemar RA 99-880]	195660	101.831	34.5016	169.161	4.903	2.29367	1.31e-05	0.00027539	288588	31.2493	27.5409	34.9577	1.2693	0.344034	0.654473	0.854738	195660	37.3794	28.6502	46.1085	1.60936	0.686487	0.380387	0.620255	288588	51.1751	36.2079	66.1423	1.82674	0.869268	0.214357	0.429431	195660	31.386	33.0408	28.0765	0.849751	-0.234888	0.759891	0.94486	288588	37.1739	38.0092	35.5031	0.934066	-0.098403	0.985521	1
gi|328770641|gb|EGF80682.1| hypothetical protein BATDEDRAFT_16482 [Batrachochytrium dendrobatidis JAM81] (model%: 99, hit%: 100, score: 3042, %id: 67) [Batrachochytrium dendrobatidis JAM81]	gi|384500853|gb|EIE91344.1| hypothetical protein RO3G_16055 [Rhizopus oryzae RA 99-880] (model%: 99, hit%: 100, score: 3798, %id: 85) [Rhizopus delemar RA 99-880]	220095	411.895	592.524	231.265	0.390305	-1.35733	1.32e-05	0.000278225	273452	582.391	734.011	430.77	0.586872	-0.768883	0.000256577	0.00245329	220095	936.54	1593.56	279.524	0.175409	-2.51121	1.14e-19	9.84e-18	273452	939.025	1597.91	280.14	0.175317	-2.51197	1.09e-19	9.43e-18	220095	1094.81	861.9	1560.64	1.8107	0.856545	4.16e-08	1.54e-06	273452	1092.35	856.075	1564.89	1.82799	0.870254	2.56e-08	9.9e-07
gi|231787|sp|P30595|CHS2_RHIOL RecName: Full=Chitin synthase 2; AltName: Full=Chitin-UDP acetyl-glucosaminyl transferase 2 (model%: 99, hit%: 99, score: 4561, %id: 99) [Rhizopus microsporus var. oligosporus]	gi|231787|sp|P30595|CHS2_RHIOL RecName: Full=Chitin synthase 2; AltName: Full=Chitin-UDP acetyl-glucosaminyl transferase 2 (model%: 99, hit%: 99, score: 4561, %id: 99) [Rhizopus microsporus var. oligosporus]	221275	3103.38	2171.04	4035.72	1.85889	0.89444	1.35e-05	0.000283732	334297	1799.68	1222.22	2377.15	1.94494	0.959724	5.5e-08	1.39e-06	221275	2962.23	2128.15	3796.32	1.78386	0.835004	0.000284954	0.00228389	334297	2888.15	2122.54	3653.76	1.7214	0.783586	0.000631114	0.00449539	221275	2049.66	2033.11	2082.76	1.02442	0.0348057	0.888334	0.982952	334297	2034.26	2012.84	2077.1	1.03193	0.0453387	1	1
	gi|384498173|gb|EIE88664.1| hypothetical protein RO3G_13375 [Rhizopus oryzae RA 99-880] (model%: 96, hit%: 98, score: 606, %id: 73) [Rhizopus delemar RA 99-880]	266464	1159.72	750.763	1568.67	2.08943	1.06311	1.38e-05	0.000288596	294740	814.55	881.299	747.8	0.84852	-0.236979	0.250884	0.493922	266464	1068.78	999.619	1137.95	1.13838	0.186983	0.797545	0.932382	294740	1069.23	1000.51	1137.95	1.13737	0.185697	0.799728	0.933438	266464	1027.89	1052.15	979.372	0.930832	-0.103407	0.883894	0.982526	294740	1030.79	1056.06	980.252	0.928212	-0.107474	0.872709	0.978136
gi|328772604|gb|EGF82642.1| hypothetical protein BATDEDRAFT_9648 [Batrachochytrium dendrobatidis JAM81] (model%: 94, hit%: 94, score: 2960, %id: 28) [Batrachochytrium dendrobatidis JAM81]	gi|384494992|gb|EIE85483.1| hypothetical protein RO3G_10193 [Rhizopus oryzae RA 99-880] (model%: 94, hit%: 97, score: 5995, %id: 69) [Rhizopus delemar RA 99-880]	293805	3748.14	2570.47	4925.82	1.91631	0.938333	1.4e-05	0.000291696	263648	1754.93	1701.4	1808.46	1.06293	0.088041	0.679572	0.868689	293805	3485.45	2506.81	4464.09	1.78078	0.832512	0.00236458	0.0134873	263648	3486.39	2509.45	4463.34	1.77861	0.830754	0.00107645	0.00702372	293805	2590.58	2659.07	2453.61	0.922735	-0.116012	0.306421	0.716187	263648	2601.22	2673.75	2456.16	0.918618	-0.122463	0.309534	0.719
gi|313242964|emb|CBY39690.1| unnamed protein product [Oikopleura dioica] (model%: 53, hit%: 44, score: 97, %id: 27) [Oikopleura dioica]	gi|384493264|gb|EIE83755.1| hypothetical protein RO3G_08460 [Rhizopus oryzae RA 99-880] (model%: 100, hit%: 29, score: 231, %id: 60) [Rhizopus delemar RA 99-880]	254607	108.917	38.2233	179.61	4.69898	2.23235	1.42e-05	0.000295297	194129	184.297	121.476	247.118	2.0343	1.02453	0.00290902	0.0183102	254607	231.915	197.551	266.279	1.3479	0.430712	0.395319	0.635125	194129	25.5269	20.912	30.1418	1.44137	0.527436	0.646825	0.840384	254607	152.732	132.443	193.31	1.45957	0.545541	0.0235942	0.16439	194129	16.2322	14.1091	20.4783	1.45142	0.537465	0.295978	0.708021
gi|308198227|ref|XP_001386923.2| 3,4-dihydroxy-2-butanone 4-phosphate synthase (DHBP synthase) [Scheffersomyces stipitis CBS 6054] &gt;gi|149388922|gb|EAZ62900.2| 3,4-dihydroxy-2-butanone 4-phosphate synthase (DHBP synthase) [Scheffersomyces stipitis CBS 6054] (model%: 90, hit%: 97, score: 683, %id: 63) [Scheffersomyces stipitis CBS 6054]	gi|384484400|gb|EIE76580.1| 3,4-dihydroxy-2-butanone 4-phosphate synthase [Rhizopus oryzae RA 99-880] (model%: 98, hit%: 100, score: 1010, %id: 89) [Rhizopus delemar RA 99-880]	263939	493.495	695.241	291.75	0.419639	-1.25278	1.43e-05	0.00029723	43975	551.259	558.301	544.216	0.974771	-0.0368641	0.944803	1	263939	690.364	775.27	605.458	0.780965	-0.356671	0.180851	0.383232	43975	686.823	769.42	604.226	0.785301	-0.348683	0.18882	0.394623	263939	785.508	798.545	759.435	0.951024	-0.0724466	0.75559	0.943974	43975	782.429	796.774	753.738	0.945987	-0.0801076	0.72867	0.936084
	gi|384498933|gb|EIE89424.1| hypothetical protein RO3G_14135 [Rhizopus oryzae RA 99-880] (model%: 82, hit%: 87, score: 542, %id: 32) [Rhizopus delemar RA 99-880]	244810	204.97	312.833	97.1072	0.310413	-1.68774	1.44e-05	0.000298645	209578	203.336	87.0226	319.649	3.67318	1.87703	4.05e-09	1.3e-07	244810	311.718	487.462	135.975	0.278944	-1.84195	5.16e-08	1.01e-06	209578	192.936	310.294	75.5778	0.243568	-2.0376	2.23e-07	3.82e-06	244810	322.601	245.213	477.376	1.94679	0.961094	0.000260976	0.00444528	209578	192.902	137.439	303.829	2.21065	1.14447	0.000142014	0.00261954
ani:AN6260.2 hypothetical protein (model%: 94, hit%: 50, score: 277, %id: 32) [&nbsp;Aspergillus nidulans FGSC A4]	gi|384498965|gb|EIE89456.1| hypothetical protein RO3G_14167 [Rhizopus oryzae RA 99-880] (model%: 98, hit%: 98, score: 574, %id: 78) [Rhizopus delemar RA 99-880]	246076	106.184	36.4886	175.879	4.82009	2.26906	1.45e-05	0.000300036	249258	68.8312	41.2295	96.4329	2.33893	1.22585	0.00641378	0.0346143	246076	118.674	55.5922	181.756	3.26946	1.70905	0.000253007	0.00205932	249258	84.7912	51.3786	118.204	2.30064	1.20204	0.017675	0.0686696	246076	43.9755	38.7518	54.4228	1.40439	0.489947	0.346377	0.748049	249258	43.5102	40.1411	50.2482	1.25179	0.323991	0.464401	0.831205
gi|72006659|ref|XP_785986.1| PREDICTED: similar to maleylacetoacetate isomerase [Strongylocentrotus purpuratus] &gt;gi|115926055|ref|XP_001187770.1| PREDICTED: similar to maleylacetoacetate isomerase [Strongylocentrotus purpuratus] (model%: 87, hit%: 97, score: 390, %id: 31) [Strongylocentrotus purpuratus]	gi|72006659|ref|XP_785986.1| PREDICTED: maleylacetoacetate isomerase-like [Strongylocentrotus purpuratus] (model%: 87, hit%: 97, score: 390, %id: 31) [Strongylocentrotus purpuratus]	237694	1586.14	900.48	2271.8	2.52288	1.33507	1.45e-05	0.000300036	325835	351.118	268.743	433.492	1.61303	0.689777	0.674056	0.865554	237694	435.612	228.313	642.911	2.81592	1.49361	1.33e-06	1.94e-05	325835	495.54	261.654	729.426	2.78775	1.4791	9e-07	1.38e-05	237694	515.97	662.178	223.553	0.337602	-1.5666	1.41e-05	0.000332802	325835	559.492	711.104	256.268	0.360381	-1.47241	1.32e-06	3.88e-05
pfa:MAL3P2.17 hypothetical protein, conserved (model%: 80, hit%: 7, score: 90, %id: 31) [&nbsp;Plasmodium falciparum 3D7]	gi|384498692|gb|EIE89183.1| hypothetical protein RO3G_13894 [Rhizopus oryzae RA 99-880] (model%: 72, hit%: 77, score: 247, %id: 60) [Rhizopus delemar RA 99-880]	81501	1737.45	1185.55	2289.36	1.93105	0.949388	1.47e-05	0.000302776	130490	1568.61	1113.31	2023.91	1.81793	0.862295	2.91e-06	5.14e-05	81501	1747.2	1188	2306.39	1.9414	0.957095	0.00308032	0.0167455	130490	1762.31	1197.24	2327.37	1.94395	0.958989	0.00216091	0.0124867	81501	1364.96	1466.22	1162.45	0.792823	-0.33493	0.112415	0.446059	130490	1372.28	1472.67	1171.5	0.795492	-0.330081	0.115432	0.451607
gi|198432036|ref|XP_002129838.1| PREDICTED: similar to transportin 1 [Ciona intestinalis] (model%: 99, hit%: 96, score: 1655, %id: 34) [Ciona intestinalis]	gi|384491156|gb|EIE82352.1| hypothetical protein RO3G_07057 [Rhizopus oryzae RA 99-880] (model%: 98, hit%: 96, score: 2400, %id: 65) [Rhizopus delemar RA 99-880]	202699	1877.41	1141.68	2613.14	2.28886	1.19463	1.47e-05	0.000302776	205074	996.781	829.958	1163.6	1.402	0.48749	0.0133876	0.0616232	202699	1393.52	914.964	1872.08	2.04607	1.03285	3.79e-05	0.000396444	205074	1010.63	747.39	1273.87	1.70442	0.769279	0.0032833	0.0176831	202699	1089.3	1186.16	895.581	0.755027	-0.4054	0.239031	0.646994	205074	865.206	932.01	731.598	0.784968	-0.349294	0.375404	0.771129
gi|58266064|ref|XP_570188.1| hypothetical protein [Cryptococcus neoformans var. neoformans JEC21] &gt;gi|134110912|ref|XP_775920.1| hypothetical protein CNBD3270 [Cryptococcus neoformans var. neoformans B-3501A] &gt;gi|50258586|gb|EAL21273.1| hypothetical protein CNBD3270 [Cryptococcus neoformans var. neoformans B-3501A] &gt;gi|57226421|gb|AAW42881.1| conserved hypothetical protein [Cryptococcus …	gi|384490864|gb|EIE82060.1| hypothetical protein RO3G_06765 [Rhizopus oryzae RA 99-880] (model%: 94, hit%: 95, score: 1558, %id: 55) [Rhizopus delemar RA 99-880]	233989	1292.37	793.856	1790.88	2.25593	1.17372	1.47e-05	0.000302845	287998	542.006	506.728	577.285	1.13924	0.188072	0.527297	0.767566	233989	952.974	701.94	1204.01	1.71526	0.778425	0.0379097	0.123361	287998	957.844	687.133	1228.56	1.78794	0.838302	0.0341376	0.114278	233989	743.197	770.999	687.593	0.89182	-0.165175	0.639969	0.908286	287998	730.55	759.32	673.011	0.886333	-0.174079	0.520625	0.859635
gi|12229635|sp|O60037|6PGD_CUNEL RecName: Full=6-phosphogluconate dehydrogenase, decarboxylating (model%: 99, hit%: 98, score: 2159, %id: 84) [Cunninghamella elegans]	gi|384486161|gb|EIE78341.1| 6-phosphogluconate dehydrogenase, decarboxylating [Rhizopus oryzae RA 99-880] (model%: 99, hit%: 100, score: 2269, %id: 89) [Rhizopus delemar RA 99-880]	244885	244.413	364.802	124.023	0.339972	-1.55651	1.49e-05	0.000305663	81254	67.4431	110.164	24.7226	0.224417	-2.15575	1.9e-05	0.000268635	244885	150.276	220.083	80.4684	0.365627	-1.45156	0.000498417	0.00368614	81254	161.121	237.832	84.4097	0.354914	-1.49446	0.000243144	0.00199082	244885	249.553	266.484	215.691	0.809398	-0.305079	0.0791288	0.363599	81254	265.035	281.008	233.089	0.829475	-0.26973	0.108515	0.437252
gi|298709314|emb|CBJ31250.1| NADH-dependent fumarate reductase [Ectocarpus siliculosus] (model%: 97, hit%: 91, score: 1118, %id: 35) [Ectocarpus siliculosus]	gi|384486174|gb|EIE78354.1| hypothetical protein RO3G_03058 [Rhizopus oryzae RA 99-880] (model%: 96, hit%: 93, score: 1890, %id: 69) [Rhizopus delemar RA 99-880]	281469	723.386	995.488	451.284	0.453329	-1.14137	1.52e-05	0.000311868	235531	1264.71	1280.84	1248.59	0.974822	-0.0367886	0.804578	0.94251	281469	1356.55	2149.93	563.165	0.261946	-1.93266	2.61e-14	1.29e-12	235531	1356.55	2149.93	563.165	0.261946	-1.93266	2.61e-14	1.29e-12	281469	1692.48	1486.11	2105.22	1.4166	0.502432	0.000354284	0.00576388	235531	1692.48	1486.11	2105.22	1.4166	0.502432	0.000354284	0.00576388
gi|326916518|ref|XP_003204554.1| PREDICTED: rho-associated protein kinase 2-like [Meleagris gallopavo] (model%: 94, hit%: 20, score: 695, %id: 39) [Meleagris gallopavo]	gi|384490069|gb|EIE81291.1| hypothetical protein RO3G_05996 [Rhizopus oryzae RA 99-880] (model%: 96, hit%: 98, score: 1170, %id: 73) [Rhizopus delemar RA 99-880]	185441	736.077	262.579	1209.58	4.60652	2.20368	1.53e-05	0.000312768	252821	126.178	81.302	171.053	2.10393	1.07308	0.00289362	0.0182445	185441	203.029	187.647	218.411	1.16395	0.219023	0.565737	0.7825	252821	227.943	190.619	265.267	1.39161	0.476756	0.660487	0.850057	185441	179.713	177.742	183.653	1.03326	0.0471989	0.942225	1	252821	175.128	169.4	186.584	1.10144	0.13939	0.865121	0.975448
gi|353236884|emb|CCA68869.1| hypothetical protein PIIN_02729 [Piriformospora indica DSM 11827] (model%: 90, hit%: 80, score: 258, %id: 15) [Piriformospora indica DSM 11827]	gi|384492061|gb|EIE83257.1| hypothetical protein RO3G_07962 [Rhizopus oryzae RA 99-880] (model%: 100, hit%: 56, score: 296, %id: 61) [Rhizopus delemar RA 99-880]	114242	251.012	132.523	369.502	2.78822	1.47934	1.57e-05	0.000320185	181438	111.803	47.1345	176.472	3.74401	1.90458	0.000433478	0.00378949	114242	159.66	150.853	168.467	1.11677	0.159326	0.653714	0.844929	181438	37.6803	38.5241	36.8365	0.956195	-0.0646229	0.937628	0.992699	114242	134.981	128.61	147.722	1.14861	0.199888	0.647611	0.912095	181438	34.3431	32.7058	37.6179	1.15019	0.201874	0.732506	0.937317
gi|298247052|ref|ZP_06970857.1| Methyltransferase type 11 [Ktedonobacter racemifer DSM 44963] &gt;gi|297549711|gb|EFH83577.1| Methyltransferase type 11 [Ktedonobacter racemifer DSM 44963] (model%: 51, hit%: 54, score: 311, %id: 30) [Ktedonobacter racemifer DSM 44963]	gi|384484246|gb|EIE76426.1| hypothetical protein RO3G_01130 [Rhizopus oryzae RA 99-880] (model%: 88, hit%: 87, score: 726, %id: 48) [Rhizopus delemar RA 99-880]	263693	183.596	85.312	281.88	3.3041	1.72426	1.67e-05	0.000339113	287299	126.725	62.0838	191.366	3.08238	1.62404	5.64e-06	9.29e-05	263693	211.887	171.287	252.487	1.47406	0.559793	0.14678	0.33169	287299	211.887	171.287	252.487	1.47406	0.559793	0.14678	0.33169	263693	118.505	93.8899	167.736	1.78652	0.837152	0.00925061	0.0824172	287299	118.505	93.8899	167.736	1.78652	0.837152	0.00925061	0.0824172
gi|328769969|gb|EGF80012.1| hypothetical protein BATDEDRAFT_89214 [Batrachochytrium dendrobatidis JAM81] (model%: 100, hit%: 12, score: 182, %id: 40) [Batrachochytrium dendrobatidis JAM81]	gi|384491634|gb|EIE82830.1| hypothetical protein RO3G_07535 [Rhizopus oryzae RA 99-880] (model%: 46, hit%: 59, score: 472, %id: 44) [Rhizopus delemar RA 99-880]	189752	152.736	62.8152	242.657	3.86304	1.94973	1.68e-05	0.000340506	226611	166.92	185.107	148.733	0.803497	-0.315635	0.282313	0.533891	189752	20.7364	14.5431	26.9297	1.85171	0.888861	0.397291	0.637037	226611	323.549	274.861	372.238	1.35428	0.437521	0.287947	0.524074	189752	12.3601	11.4283	14.2239	1.24462	0.31571	0.843656	0.969347	226611	305.998	324.456	269.083	0.829337	-0.269969	0.207321	0.608247
gi|348575317|ref|XP_003473436.1| PREDICTED: golgin subfamily A member 4-like [Cavia porcellus] (model%: 56, hit%: 24, score: 179, %id: 6) [Cavia porcellus]	gi|384488475|gb|EIE80655.1| hypothetical protein RO3G_05360 [Rhizopus oryzae RA 99-880] (model%: 93, hit%: 65, score: 259, %id: 18) [Rhizopus delemar RA 99-880]	236443	233.689	22.3508	445.027	19.9111	4.3155	1.69e-05	0.000342756	309291	6.22412	6.73024	5.71801	0.8496	-0.235144	0.838941	0.958603	236443	23.2452	11.0934	35.397	3.19083	1.67393	0.210141	0.424018	309291	23.7229	12.0488	35.397	2.9378	1.55474	0.231719	0.453742	236443	15.3804	17.6562	10.8286	0.613302	-0.70533	0.795909	0.957456	309291	15.6901	17.6562	11.7578	0.665928	-0.586563	0.831719	0.968757
gi|121711575|ref|XP_001273403.1| phospholipase PldA, putative [Aspergillus clavatus NRRL 1] &gt;gi|119401554|gb|EAW11977.1| phospholipase PldA, putative [Aspergillus clavatus NRRL 1] (model%: 93, hit%: 89, score: 1777, %id: 38) [Aspergillus clavatus NRRL 1]	gi|384483668|gb|EIE75848.1| hypothetical protein RO3G_00552 [Rhizopus oryzae RA 99-880] (model%: 99, hit%: 100, score: 3459, %id: 79) [Rhizopus delemar RA 99-880]	209457	3788.18	1948.68	5627.67	2.88793	1.53004	1.74e-05	0.000351624	117091	1010.68	1087.11	934.259	0.859399	-0.218599	0.371933	0.630443	209457	2919.31	1512.11	4326.5	2.86123	1.51664	2.29e-10	6.64e-09	117091	2982.23	1555.97	4408.49	2.83327	1.50247	3.14e-10	8.95e-09	209457	1725.25	1847.6	1480.54	0.80133	-0.319531	0.0178492	0.134673	117091	1775.64	1901.73	1523.45	0.80109	-0.319964	0.0182885	0.137329
gi|322696559|gb|EFY88349.1| 60S ribosomal protein L16 [Metarhizium acridum CQMa 102] (model%: 86, hit%: 88, score: 765, %id: 72) [Metarhizium acridum CQMa 102]	gi|384500502|gb|EIE90993.1| 60S ribosomal protein L16 [Rhizopus oryzae RA 99-880] (model%: 99, hit%: 100, score: 987, %id: 94) [Rhizopus delemar RA 99-880]	47124	782.121	494.4	1069.84	2.16392	1.11365	1.76e-05	0.000356227	73926	116.975	77.7252	156.224	2.00996	1.00716	0.289506	0.542777	47124	532.873	363.715	702.032	1.93017	0.948726	0.244929	0.471298	73926	535.326	368.004	702.648	1.90935	0.933081	0.251412	0.479708	47124	345.15	339.448	356.553	1.05039	0.0709259	0.70461	0.926536	73926	346.964	340.068	360.756	1.06084	0.0852016	0.735786	0.938238
gi|60418616|gb|AAX19735.1| neutral trehalase [Funneliformis mosseae] (model%: 92, hit%: 89, score: 2592, %id: 64) [Funneliformis mosseae]	gi|384500537|gb|EIE91028.1| hypothetical protein RO3G_15739 [Rhizopus oryzae RA 99-880] (model%: 99, hit%: 100, score: 3474, %id: 84) [Rhizopus delemar RA 99-880]	248334	2877.54	2008.08	3746.99	1.86596	0.899917	1.77e-05	0.000357222	139341	1368.14	1349.59	1386.69	1.02749	0.0391281	0.977107	1	248334	1598.51	1282.55	1914.48	1.49272	0.57794	0.177323	0.377976	139341	1718.86	1412.14	2025.58	1.43441	0.520453	0.189009	0.394821	248334	1731.21	1968.94	1255.76	0.637789	-0.64885	9.41e-05	0.00183186	139341	1875.28	2121.6	1382.64	0.651699	-0.617722	0.000164765	0.00297686
i:DDB0220127 atg6B; hypothetical protein [KO:K08334] (model%: 60, hit%: 14, score: 101, %id: 27) [&nbsp;Dictyostelium discoideum]	gi|384488199|gb|EIE80379.1| hypothetical protein RO3G_05084 [Rhizopus oryzae RA 99-880] (model%: 63, hit%: 76, score: 329, %id: 54) [Rhizopus delemar RA 99-880]	258807	107.989	38.766	177.212	4.57132	2.19261	1.8e-05	0.000361961	224916	107.09	11.0035	203.177	18.4648	4.20671	0.114656	0.292617	258807	133.565	22.2175	244.913	11.0234	3.4625	1.22e-12	5.07e-11	224916	133.565	22.2175	244.913	11.0234	3.4625	1.22e-12	5.07e-11	258807	27.3974	30.2101	21.7721	0.72069	-0.472549	0.501283	0.849917	224916	27.3974	30.2101	21.7721	0.72069	-0.472549	0.501283	0.849917
i:DDB0201937 hypothetical protein (model%: 96, hit%: 93, score: 442, %id: 23) [&nbsp;Dictyostelium discoideum]	gi|384497111|gb|EIE87602.1| hypothetical protein RO3G_12313 [Rhizopus oryzae RA 99-880] (model%: 99, hit%: 99, score: 2375, %id: 58) [Rhizopus delemar RA 99-880]	240856	3787.5	2629.69	4945.31	1.88057	0.911168	1.8e-05	0.000361961	201570	2873.43	4369.92	1376.94	0.315096	-1.66614	2.95e-17	2.29e-15	240856	4244.53	1773.03	6716.03	3.78789	1.92139	1.05e-15	6.12e-14	201570	4300.02	2107.39	6492.65	3.08089	1.62335	9.2e-12	3.3e-10	240856	3098.88	3780.07	1736.5	0.459384	-1.12223	0.000300177	0.00499318	201570	3394.56	4059.8	2064.07	0.508417	-0.975916	3.72e-08	1.39e-06
gi|344296452|ref|XP_003419921.1| PREDICTED: serine/threonine-protein kinase MARK1 [Loxodonta africana] (model%: 30, hit%: 31, score: 560, %id: 41) [Loxodonta africana]	gi|384489968|gb|EIE81190.1| hypothetical protein RO3G_05895 [Rhizopus oryzae RA 99-880] (model%: 95, hit%: 100, score: 2274, %id: 67) [Rhizopus delemar RA 99-880]	29132	2664.96	1841.79	3488.12	1.89387	0.921338	1.81e-05	0.000362477	202788	1000.98	851.343	1150.61	1.35153	0.434591	0.0281198	0.107923	29132	2142.58	2036.57	2248.6	1.10411	0.142889	0.763841	0.912741	202788	1407.88	1286.51	1529.24	1.18868	0.249357	0.636193	0.833208	29132	1921.24	1884.79	1994.15	1.05803	0.0813766	0.766966	0.946801	202788	1183.31	1144.92	1260.08	1.10058	0.138262	0.540411	0.86819
spo:SPBC3B8.04c DASS transporter of unknown specificity (model%: 99, hit%: 100, score: 1557, %id: 37) [&nbsp;Schizosaccharomyces pombe]	gi|384490731|gb|EIE81953.1| hypothetical protein RO3G_06658 [Rhizopus oryzae RA 99-880] (model%: 99, hit%: 100, score: 2876, %id: 72) [Rhizopus delemar RA 99-880]	226087	62.2881	14.2187	110.357	7.76145	2.95633	1.81e-05	0.00036272	316745	16.4412	3.86066	29.0217	7.51728	2.91021	0.188195	0.410163	226087	48.6282	23.4701	73.7862	3.14384	1.65253	0.0310243	0.105835	316745	48.0121	23.4701	72.5542	3.09134	1.62823	0.0266537	0.0942556	226087	14.9791	10.9715	22.9944	2.09582	1.06752	0.252619	0.661869	316745	13.6024	8.90638	22.9944	2.58179	1.36837	0.12092	0.464044
gi|160693698|gb|ABX46547.1| tetraspanin Tsp4 [Rhizopus oryzae] (model%: 80, hit%: 63, score: 337, %id: 29) [Rhizopus oryzae]	gi|384487161|gb|EIE79341.1| hypothetical protein RO3G_04046 [Rhizopus oryzae RA 99-880] (model%: 90, hit%: 97, score: 820, %id: 74) [Rhizopus delemar RA 99-880]	207816	267.392	396.731	138.053	0.347976	-1.52294	1.82e-05	0.000363954	252663	569.59	518.66	620.521	1.19639	0.25869	0.22602	0.462939	207816	510.933	639.136	382.729	0.598823	-0.7398	0.0962914	0.246174	252663	454.048	572.123	335.973	0.58724	-0.767979	0.0747221	0.203204	207816	608.066	599.304	625.59	1.04386	0.06193	0.546236	0.871382	252663	549.101	543.687	559.931	1.02988	0.042473	0.635703	0.908286
gi|320582311|gb|EFW96528.1| Mitochondrial inner membrane transporter [Ogataea parapolymorpha DL-1] (model%: 95, hit%: 96, score: 918, %id: 54) [Ogataea parapolymorpha DL-1]	gi|384495234|gb|EIE85725.1| hypothetical protein RO3G_10435 [Rhizopus oryzae RA 99-880] (model%: 99, hit%: 100, score: 1239, %id: 87) [Rhizopus delemar RA 99-880]	237992	1447.32	2043.41	851.237	0.416577	-1.26334	1.83e-05	0.000364582	246836	1070.02	1324.29	815.758	0.615996	-0.699008	0.00534769	0.0298878	237992	1527.01	1734.1	1319.93	0.761162	-0.393725	0.190995	0.397836	246836	1581.74	1807.3	1356.18	0.750391	-0.414286	0.154478	0.34403	237992	1950.59	2076.23	1699.33	0.818469	-0.289	0.164381	0.543128	246836	2012.43	2133.1	1771.07	0.830278	-0.268334	0.205906	0.606088
gi|169847680|ref|XP_001830549.1| hypothetical protein CC1G_06815 [Coprinopsis cinerea okayama7#130] &gt;gi|116508285|gb|EAU91180.1| hypothetical protein CC1G_06815 [Coprinopsis cinerea okayama7#130] (model%: 80, hit%: 62, score: 390, %id: 38) [Coprinopsis cinerea okayama7#130]	gi|384488167|gb|EIE80347.1| hypothetical protein RO3G_05052 [Rhizopus oryzae RA 99-880] (model%: 83, hit%: 82, score: 899, %id: 80) [Rhizopus delemar RA 99-880]	211822	240.539	120.444	360.634	2.99421	1.58218	1.84e-05	0.000365615	276113	103.766	77.7731	129.758	1.66842	0.73848	0.0502688	0.164648	211822	295.749	110.687	480.811	4.34388	2.11899	5.61e-10	1.55e-08	276113	278.371	113.309	443.434	3.9135	1.96846	1.82e-06	2.6e-05	211822	111.115	112.551	108.245	0.961738	-0.0562844	0.557511	0.875223	276113	103.485	99.8216	110.811	1.11009	0.150671	0.735959	0.938238
xla:380491 vcp-prov; valosin containing protein (model%: 96, hit%: 98, score: 3273, %id: 78) [&nbsp;Xenopus laevis]	xla:380491 vcp-prov; valosin containing protein (model%: 96, hit%: 98, score: 3273, %id: 78) [&nbsp;Xenopus laevis]	290907	9140.15	6461.52	11818.8	1.8291	0.871136	1.89e-05	0.000375347	331808	6932.46	6677.28	7187.63	1.07643	0.106255	0.531513	0.76996	290907	10920.3	8987.34	12853.3	1.43015	0.516168	0.0184756	0.0710405	331808	10926.7	9001.52	12851.9	1.42774	0.513736	0.0190064	0.0726753	290907	8570.62	8457.04	8797.77	1.04029	0.0569847	0.585342	0.887665	331808	8590.27	8479.57	8811.65	1.03916	0.055421	0.58801	0.888763
gi|6453576|emb|CAB61437.1| putative septin [Mucor circinelloides] (model%: 96, hit%: 97, score: 1494, %id: 73) [Mucor circinelloides]	gi|384495688|gb|EIE86179.1| hypothetical protein RO3G_10890 [Rhizopus oryzae RA 99-880] (model%: 99, hit%: 84, score: 1746, %id: 85) [Rhizopus delemar RA 99-880]	285499	1252.27	1672.21	832.317	0.497733	-1.00656	1.9e-05	0.000375456	118567	1856.05	1856.74	1855.35	0.999251	-0.00108064	0.891019	0.979016	285499	1750.87	2448.98	1052.76	0.429877	-1.218	5.23e-07	8.38e-06	118567	1882.71	2640.4	1125.01	0.426076	-1.23082	3.3e-07	5.5e-06	285499	2227.75	2142.55	2398.16	1.1193	0.1626	0.156478	0.529459	118567	2378.69	2275.23	2585.62	1.13642	0.184494	0.114828	0.450637
gi|343424912|emb|CBQ68450.1| conserved hypothetical protein [Sporisorium reilianum SRZ2] (model%: 55, hit%: 34, score: 773, %id: 31) [Sporisorium reilianum SRZ2]	gi|384483337|gb|EIE75517.1| hypothetical protein RO3G_00221 [Rhizopus oryzae RA 99-880] (model%: 93, hit%: 98, score: 2041, %id: 76) [Rhizopus delemar RA 99-880]	315852	1414.21	933.992	1894.42	2.02831	1.02028	1.92e-05	0.000378589	206643	413.927	344.532	483.322	1.40284	0.488347	0.155982	0.360575	315852	1088.48	854.504	1322.45	1.54762	0.630055	0.0149039	0.0597191	206643	654.092	485.678	822.505	1.69352	0.760022	0.00632141	0.0301057	315852	887.942	913.481	836.865	0.916128	-0.126379	0.627435	0.904478	206643	533.897	563.037	475.618	0.844737	-0.243425	0.481278	0.839777
gi|328770494|gb|EGF80536.1| hypothetical protein BATDEDRAFT_25195 [Batrachochytrium dendrobatidis JAM81] (model%: 77, hit%: 74, score: 267, %id: 35) [Batrachochytrium dendrobatidis JAM81]	gi|384493094|gb|EIE83585.1| hypothetical protein RO3G_08290 [Rhizopus oryzae RA 99-880] (model%: 51, hit%: 93, score: 283, %id: 61) [Rhizopus delemar RA 99-880]	242402	845.256	1147.89	542.626	0.472717	-1.08095	1.94e-05	0.000382473	20760	1189.43	1434.36	944.504	0.658485	-0.602778	0.00216037	0.0143438	242402	676.725	910.299	443.151	0.48682	-1.03854	0.000262763	0.00212551	20760	1059.19	1542.29	576.096	0.373533	-1.42069	5.21e-08	1.02e-06	242402	936.715	959.364	891.416	0.929175	-0.105978	0.372702	0.770379	20760	1451.84	1422.68	1510.17	1.0615	0.0861068	0.136415	0.494633
gi|212535482|ref|XP_002147897.1| aminopeptidase P, putative [Penicillium marneffei ATCC 18224] &gt;gi|342161872|sp|B6QG01|AMPP1_PENMQ RecName: Full=Probable Xaa-Pro aminopeptidase P; Short=AMPP; Short=Aminopeptidase P; AltName: Full=Aminoacylproline aminopeptidase; AltName: Full=Prolidase &gt;gi|210070296|gb|EEA24386.1| aminopeptidase P, putative [Penicillium marneffei ATCC 18224] (model%: 95, hi…	gi|384493343|gb|EIE83834.1| hypothetical protein RO3G_08539 [Rhizopus oryzae RA 99-880] (model%: 92, hit%: 96, score: 1574, %id: 46) [Rhizopus delemar RA 99-880]	241380	316.484	463.325	169.644	0.366144	-1.44952	1.95e-05	0.000384453	324658	246.901	256.375	237.426	0.926088	-0.110779	0.7338	0.899214	241380	272.875	342.966	202.783	0.591263	-0.758129	0.0281336	0.098211	324658	252.832	315.283	190.381	0.603842	-0.727758	0.0392977	0.126902	241380	397.243	427.9	335.93	0.785068	-0.349111	0.0718586	0.344421	324658	371.519	402.898	308.761	0.766351	-0.383922	0.0558842	0.296149
gi|19115926|ref|NP_595014.1| sulfate transporter (predicted) [Schizosaccharomyces pombe 972h-] &gt;gi|48474684|sp|Q9URY8|SULH2_SCHPO RecName: Full=Probable sulfate permease C869.05c &gt;gi|6224596|emb|CAB60015.1| sulfate transporter (predicted) [Schizosaccharomyces pombe] (model%: 94, hit%: 85, score: 1344, %id: 32) [Schizosaccharomyces pombe 972h-]	gi|384499046|gb|EIE89537.1| hypothetical protein RO3G_14248 [Rhizopus oryzae RA 99-880] (model%: 90, hit%: 98, score: 1956, %id: 52) [Rhizopus delemar RA 99-880]	249536	811.074	100.999	1521.15	15.061	3.91275	1.99e-05	0.000390921	10760	456.759	200.45	713.068	3.55734	1.8308	1.34e-06	2.57e-05	249536	1238.05	654.496	1821.6	2.78321	1.47675	0.125783	0.298055	10760	1261.29	664.39	1858.19	2.79684	1.4838	0.132673	0.309698	249536	331.837	177.423	640.665	3.61095	1.85238	1.62e-18	1.5e-16	10760	344.504	191.585	650.343	3.39454	1.76322	5.53e-17	4.76e-15
cne:CNE04920 hypothetical protein (model%: 93, hit%: 72, score: 168, %id: 53) [&nbsp;Cryptococcus neoformans var. neoformans JEC21]	cne:CNE04920 hypothetical protein (model%: 93, hit%: 72, score: 168, %id: 53) [&nbsp;Cryptococcus neoformans var. neoformans JEC21]	275207	624.424	217.101	1031.75	4.75238	2.24865	1.99e-05	0.000391116	223293	737.286	188.967	1285.61	6.80333	2.76624	2.35e-36	7.84e-34	275207	787.016	317.308	1256.72	3.96058	1.98571	1.17e-07	2.11e-06	223293	780.195	316.597	1243.79	3.92863	1.97403	5.19e-07	8.33e-06	275207	270.215	249.863	310.921	1.24437	0.315412	0.313787	0.721897	223293	274.435	256.546	310.213	1.20919	0.274043	0.360177	0.760403
gi|356668406|gb|AET35423.1| GlrA [Syzygites megalocarpus] (model%: 98, hit%: 99, score: 1534, %id: 63) [Syzygites megalocarpus]	gi|384483138|gb|EIE75318.1| glutathione-disulfide reductase [Rhizopus oryzae RA 99-880] (model%: 99, hit%: 100, score: 1901, %id: 80) [Rhizopus delemar RA 99-880]	236325	176.247	273.169	79.3246	0.290387	-1.78395	2e-05	0.000391843	216239	135.738	197.083	74.3941	0.377477	-1.40554	5.55e-05	0.000655943	236325	208.763	351.057	66.4692	0.18934	-2.40095	1.14e-09	3.01e-08	216239	205.122	344.391	65.8532	0.191216	-2.38672	1.76e-09	4.49e-08	236325	305.012	285.661	343.713	1.20322	0.2669	0.241173	0.649623	216239	297.543	277.732	337.166	1.214	0.279765	0.236459	0.644767
gi|119496427|ref|XP_001264987.1| CBS and PB1 domain protein [Neosartorya fischeri NRRL 181] &gt;gi|119413149|gb|EAW23090.1| CBS and PB1 domain protein [Neosartorya fischeri NRRL 181] (model%: 84, hit%: 77, score: 1223, %id: 41) [Neosartorya fischeri NRRL 181]	gi|384501963|gb|EIE92454.1| hypothetical protein RO3G_16976 [Rhizopus oryzae RA 99-880] (model%: 85, hit%: 74, score: 1606, %id: 51) [Rhizopus delemar RA 99-880]	6316	1381.65	934.296	1829.01	1.95763	0.969109	2.03e-05	0.000397176	46621	618.13	610.611	625.649	1.02463	0.0350999	0.835798	0.956898	6316	1093.2	799.781	1386.62	1.73375	0.793895	0.00236435	0.0134873	46621	1036.95	796.448	1277.44	1.60392	0.681606	0.00964721	0.042345	6316	853.399	888.416	783.365	0.881755	-0.18155	0.223314	0.628614	46621	841.483	872.179	780.091	0.894416	-0.160981	0.447467	0.81996
	gi|384484217|gb|EIE76397.1| hypothetical protein RO3G_01101 [Rhizopus oryzae RA 99-880] (model%: 94, hit%: 91, score: 370, %id: 45) [Rhizopus delemar RA 99-880]	242799	113.23	186.081	40.3794	0.216999	-2.20424	2.06e-05	0.000401694	186645	490.003	710.806	269.2	0.378725	-1.40078	7.64e-10	2.71e-08	242799	895.665	1652.53	138.797	0.0839905	-3.57363	1.02e-34	2.38e-32	186645	871.632	1605.08	138.181	0.0860897	-3.53802	6.29e-34	1.41e-31	242799	947.719	612.724	1617.71	2.64019	1.40064	4.09e-20	4.11e-18	186645	922.196	597.634	1571.32	2.62924	1.39464	9.15e-20	8.88e-18
gi|331222322|ref|XP_003323835.1| hypothetical protein PGTG_05737 [Puccinia graminis f. sp. tritici CRL 75-36-700-3] &gt;gi|309302825|gb|EFP79416.1| hypothetical protein PGTG_05737 [Puccinia graminis f. sp. tritici CRL 75-36-700-3] (model%: 38, hit%: 45, score: 147, %id: 24) [Puccinia graminis f. sp. tritici CRL 75-36-700-3]	gi|384490756|gb|EIE81978.1| hypothetical protein RO3G_06683 [Rhizopus oryzae RA 99-880] (model%: 89, hit%: 100, score: 1024, %id: 54) [Rhizopus delemar RA 99-880]	127105	1206.54	799.065	1614.02	2.01989	1.01428	2.06e-05	0.000401694	41834	638.01	529.071	746.949	1.41181	0.49755	0.0574711	0.180931	127105	1039.04	390.645	1687.44	4.31963	2.11091	2.04e-15	1.14e-13	41834	1620.59	565.637	2675.53	4.73012	2.24188	1.77e-18	1.36e-16	127105	568.983	662.363	382.224	0.57706	-0.793206	1.06e-05	0.00025469	41834	780.166	893.472	553.555	0.619555	-0.690696	5.39e-05	0.0011053
gi|126329307|ref|XP_001364508.1| PREDICTED: ras-related protein Rab-4B-like [Monodelphis domestica] (model%: 98, hit%: 99, score: 719, %id: 59) [Monodelphis domestica]	gi|126329307|ref|XP_001364508.1| PREDICTED: ras-related protein Rab-4B-like [Monodelphis domestica] (model%: 98, hit%: 99, score: 719, %id: 59) [Monodelphis domestica]	241622	338.905	187.166	490.644	2.62144	1.39036	2.11e-05	0.000409484	303813	133.16	130.131	136.19	1.04656	0.0656582	0.904049	0.984878	241622	253.954	196.816	311.093	1.58063	0.660499	0.0648998	0.183216	303813	253.954	196.816	311.093	1.58063	0.660499	0.0648998	0.183216	241622	196.67	198.592	192.825	0.970962	-0.0425137	0.878428	0.980577	303813	196.67	198.592	192.825	0.970962	-0.0425137	0.878428	0.980577
[truncated: 12,157 more rows]

## Sheet: All_B(+)vsB(-_
		ATCC52813_B(+)_vs_B(-)								ATCC52814_B(+)_vs_B(-)								ATCC52813_mating_B(+)_vs_B(-)								ATCC52814_mating_B(+)_vs_B(-)
[truncated: 12,695 more rows]
