# Supplementary material for: Bacterial endosymbionts influence host sexuality and reveal reproductive genes of early divergent fungi
Source: Nat Commun. 2017 Nov 29;8:1843. doi: 10.1038/s41467-017-02052-8 (PMC5705715; doi:10.1038/s41467-017-02052-8)
Supplement: Supplementary file 6 — Supplementary Data 2 [file 41467_2017_2052_MOESM6_ESM.xlsx]

## Sheet: Sheet1
Cluster number	R. microsporus ATCC 52813 (Sex+) DE during reproduction	R. microsporus ATCC 52814 (Sex-) DE during reproduction	R. microsporus ATCC 52813	R. microsporus ATCC 52814	R. delemar	M. circinelloides	P. blakesleeanus	R. irregulare	B. dendrobatidis	U. maydis	C. neoformans	C. cinerea	A. nidulans	N. crassa	C. heterostrophus	S. cerevisiae	S. pombe	S. cerevisiae (sex-related)	U. maydis (sex-related)	A. nidulans (sex-related)	N. crassa (sex-related)	P. blakesleeanus (sex-related)	R. delemar (sex-related)	Known genes
0	0	0	6	5	800	1	8	3	0	2	0	0	15	0	0	0	0	0	0	0	0	0	0
2	0	0	1	1	0	0	0	425	1	0	0	4	0	0	2	0	0	0	0	0	0	0	0
5	0	0	0	0	0	0	1	291	0	1	0	0	0	0	0	0	0	0	0	0	0	0	0
58	0	0	0	1	3	0	0	0	1	1	10	1	32	0	1	0	10	0	0	0	0	0	0
1	0	0	8	8	412	15	26	0	0	0	0	1	0	0	0	0	0	0	0	0	0	0	0
4	0	0	4	9	237	3	89	0	0	0	0	0	0	0	0	0	0	0	0	0	0	0	0
43	0	0	0	0	0	0	0	0	18	38	6	0	4	1	1	0	0	0	0	0	0	0	0
71	0	0	0	0	0	53	0	0	0	0	0	0	0	0	0	0	0	0	0	0	0	0	0
73	0	0	0	0	0	50	0	0	0	0	0	0	0	0	0	0	0	0	0	0	0	0	0
6	0	0	0	0	0	3	260	0	0	0	0	0	0	0	0	0	0	0	0	0	0	0	0
3	0	0	1	1	159	1	202	1	0	0	0	3	0	0	0	0	0	0	0	0	0	0	0
7	0	0	6	7	136	29	5	0	0	1	0	0	0	0	0	0	0	0	0	0	0	0	0
557	0	0	0	22	0	0	0	0	0	0	0	0	0	0	0	0	0	0	0	0	0	0	0
55	0	0	1	1	2	1	2	0	0	3	8	3	6	3	7	17	8	0	0	0	0	0	0
106	0	0	0	0	0	0	0	0	0	13	0	0	19	0	9	0	0	0	0	0	0	0	0
89	0	0	0	0	0	0	0	0	0	0	0	0	0	0	0	44	0	0	0	0	0	0	0
151	0	0	0	0	0	0	0	0	0	0	0	0	0	0	0	35	0	0	0	0	0	0	0
187	0	0	0	0	0	0	0	0	0	0	0	0	0	0	0	32	0	0	0	0	0	0	0
188	0	0	0	0	0	0	0	0	0	0	0	0	0	0	0	32	0	0	0	0	0	0	0
482	0	0	0	0	0	0	0	0	0	22	0	1	0	0	0	0	0	0	0	0	0	0	0
2091	0	0	0	0	0	0	0	0	0	0	0	0	0	0	0	0	15	0	0	0	0	0	0
24	2	2	6	6	8	8	9	0	0	4	6	4	14	4	9	9	2	0	0	0	0	0	0
21	0	0	3	1	2	3	1	1	3	0	0	66	7	2	8	1	0	0	0	0	0	0	0
9	1	0	6	5	7	6	17	94	0	0	0	1	2	2	2	0	0	0	0	0	0	0	0
35	0	0	0	0	0	0	0	0	78	0	0	0	0	0	0	0	0	0	0	0	0	0	0
14	0	0	1	1	1	2	2	1	98	2	1	7	3	1	2	2	1	0	0	0	0	0	0
10	0	0	0	0	0	0	0	0	143	0	0	0	0	0	0	0	0	0	0	0	0	0	0
13	0	0	0	0	0	0	0	0	126	0	0	0	0	0	0	0	0	0	0	0	0	0	0
19	0	0	0	0	0	0	0	0	111	0	0	0	0	0	0	0	0	0	0	0	0	0	0
123	0	0	0	0	0	0	0	1	0	0	0	0	16	6	16	0	0	0	0	0	0	0	0
22	2	1	7	7	13	8	8	5	3	3	6	5	4	4	4	10	5	0	0	0	0	0	0
8	0	0	0	0	0	0	161	0	0	0	0	0	0	0	0	0	0	0	0	0	0	0	0
129	0	0	3	3	6	2	1	0	0	0	0	3	1	16	3	0	0	0	0	0	0	0	0
33	1	0	10	6	11	2	44	1	0	0	1	2	1	0	1	0	0	0	0	0	0	0	0
49	3	3	5	5	5	5	6	3	0	4	1	9	5	3	7	0	0	0	0	0	0	0	0
26	0	0	0	0	0	0	0	0	0	0	0	90	0	0	0	0	0	0	0	0	0	0	0
86	0	0	3	3	4	4	3	0	2	2	0	1	2	2	2	9	8	0	0	0	0	0	0
217	0	0	0	0	0	0	0	0	0	7	6	10	1	0	2	2	3	0	0	0	0	0	0
1252	0	0	0	0	0	0	0	0	0	0	17	0	0	0	0	0	0	0	0	0	0	0	0
52	0	0	1	4	0	12	45	0	0	0	0	0	0	0	0	0	0	0	0	0	0	0	0
61	1	0	2	2	4	9	7	2	1	3	1	3	8	4	7	1	1	1	0	0	1	0	0	S. cerevisiae Ste6
44	1	2	4	11	21	6	22	0	0	0	0	0	0	0	0	0	0	0	0	0	0	0	0
32	3	3	4	4	4	4	6	20	2	3	3	9	4	1	1	1	3	0	2	1	0	2	1	A. nidulans MAT2, U. maydis prf1, U. maydis rop1, P. blakesleeanus SexM, P. blakesleeanus SexP, R. delemar SexP
3418	0	0	13	0	0	0	0	0	0	0	0	0	0	0	0	0	0	0	0	0	0	0	0
82	0	0	1	1	1	2	2	3	3	2	5	17	1	3	3	2	1	0	0	0	0	0	0
54	0	0	0	0	5	3	44	0	0	0	1	0	4	1	0	1	3	0	0	0	0	0	0
83	1	1	4	4	5	3	2	0	1	3	1	4	6	5	7	0	0	0	0	0	0	0	0
59	0	1	1	2	41	0	6	0	0	0	5	0	0	0	0	3	0	0	0	0	0	0	0
11	0	0	3	2	11	9	102	0	0	0	0	0	0	0	0	0	0	0	0	0	0	0	0
115	0	0	0	0	0	0	0	0	10	1	0	15	4	2	7	0	0	0	0	0	1	0	0
56	1	1	1	1	3	1	3	1	0	2	0	42	1	1	2	0	0	0	0	0	0	0	0
57	0	0	9	8	11	11	9	2	2	1	1	1	1	1	1	1	1	0	0	0	0	0	0
41	1	2	9	9	9	11	7	2	6	2	2	2	2	2	2	0	0	0	0	0	1	0	0
53	1	1	9	8	10	7	7	3	6	2	2	2	1	1	1	1	0	0	0	0	0	0	0
223	0	0	0	0	0	0	0	0	2	3	0	1	13	3	8	0	1	0	0	1	0	0	0	A. nidulans SidC
879	0	0	0	0	0	0	0	0	0	0	0	0	10	3	7	0	0	0	0	0	0	0	0
75	3	3	5	5	7	4	5	2	3	1	1	1	5	2	1	1	1	0	0	0	0	0	0
20	0	0	0	0	0	0	0	101	0	0	0	0	0	0	0	0	0	0	0	0	0	0	0
28	0	0	0	0	0	0	0	84	0	0	0	0	0	0	0	0	0	0	0	0	0	0	0
16	0	0	1	1	0	3	104	0	0	0	2	6	0	0	0	0	0	0	0	0	0	0	0
17	0	0	0	1	0	0	113	0	0	0	0	0	0	0	0	0	0	0	0	0	0	0	0
405	0	0	1	1	1	0	0	0	2	0	3	1	6	2	1	1	6	0	0	0	0	0	0
78	0	0	2	2	2	4	4	9	0	0	0	13	4	3	6	0	0	0	0	0	0	0	0
196	1	1	1	1	2	2	2	0	1	2	2	1	8	2	2	2	2	0	0	0	0	0	0
244	0	1	1	3	3	21	0	0	0	0	0	0	0	0	0	0	0	0	0	0	0	0	0
156	1	1	1	1	5	6	3	0	0	1	0	1	4	3	3	1	4	0	0	0	0	0	0
3332	0	0	0	0	0	0	0	0	0	10	0	1	1	0	2	0	0	0	0	0	0	0	0
4142	0	0	0	0	0	0	0	0	0	11	0	0	0	0	0	0	0	0	0	0	0	0	0
25	0	0	4	4	19	0	65	0	0	0	0	0	0	0	0	0	0	0	0	0	0	0	0
37	0	0	4	4	1	4	63	0	0	0	0	0	0	0	0	0	0	0	0	0	0	0	0
190	1	1	7	9	7	2	5	0	0	0	0	0	0	0	0	0	0	0	0	0	0	0	0
245	1	1	7	7	7	2	4	0	0	0	0	0	0	0	0	0	0	0	0	0	0	0	0
39	1	1	6	6	9	8	7	5	6	3	3	4	2	2	2	3	3	0	0	0	1	0	0
38	0	0	0	4	65	3	2	0	0	0	0	0	0	0	0	0	0	0	0	0	0	0	0
60	1	1	8	5	7	6	14	0	2	1	2	1	3	2	2	2	2	0	0	0	0	0	0
426	1	1	2	2	4	14	0	0	0	0	0	0	0	0	0	0	0	0	0	0	0	0	0
1241	0	0	0	0	0	0	0	0	0	0	0	0	0	0	0	17	0	0	0	0	0	0	0
1572	0	0	0	0	0	0	0	0	0	0	0	0	0	0	0	16	0	0	0	0	0	0	0
495	0	0	0	0	0	0	0	0	0	0	0	9	3	0	11	0	0	0	0	0	0	0	0
112	2	2	3	3	6	5	4	1	2	4	1	2	2	1	2	0	0	0	0	0	0	0	0
269	2	2	2	2	2	3	3	0	0	2	0	0	4	2	5	0	0	0	0	0	0	0	0
5149	1	3	1	3	0	0	0	0	0	0	0	0	0	0	0	0	0	0	0	0	0	0	0
64	2	2	4	4	5	6	7	1	3	2	4	5	4	3	3	2	1	0	0	0	0	0	0
97	2	1	3	3	6	5	6	0	0	2	1	2	5	1	4	0	0	0	0	0	0	0	0
119	0	1	5	5	10	2	8	0	0	0	0	0	1	3	2	0	0	0	0	0	1	0	0
149	0	0	0	0	0	0	6	9	1	2	3	2	3	3	2	1	4	0	0	0	0	0	0
429	0	1	2	2	2	2	2	0	6	2	0	0	0	0	0	4	0	0	0	0	0	0	0
1059	2	1	2	1	2	2	2	0	0	0	0	1	0	1	4	0	0	0	0	0	0	0	0
2880	0	0	0	0	0	0	0	0	0	0	0	0	0	0	14	0	0	0	0	0	0	0	0
2881	0	0	0	0	0	0	0	0	0	0	0	0	0	0	14	0	0	0	0	0	0	0	0
3841	3	0	4	2	1	0	1	0	0	0	0	0	0	0	0	0	0	0	0	0	0	0	0
4144	3	1	5	1	0	0	0	0	0	0	0	0	0	0	0	0	0	0	0	0	0	0	0
3399	0	0	0	0	0	0	0	0	0	0	0	0	13	0	1	0	0	0	0	0	0	0	0
124	1	0	2	2	2	2	2	2	2	2	2	2	4	4	3	3	3	0	0	1	0	0	0	A. nidulans TrxA
871	0	0	1	1	1	1	0	1	0	1	0	0	1	0	3	7	3	0	0	0	0	0	0
173	3	2	5	3	9	4	4	3	0	0	0	0	0	0	0	0	0	0	0	0	0	0	0
916	0	0	1	1	1	1	1	0	0	7	0	3	0	2	2	0	0	0	0	0	0	0	0
3453	0	0	0	0	0	0	0	0	0	6	0	2	0	3	2	0	0	0	0	0	0	0	0
197	0	0	3	3	2	4	2	1	0	1	1	2	4	2	5	1	1	0	0	0	0	0	0
419	1	1	1	1	1	1	0	0	0	4	1	8	2	1	2	0	1	0	0	0	0	0	0
613	0	0	1	1	1	4	0	0	0	1	2	0	5	1	2	4	0	0	0	0	0	0	0
12	0	0	0	0	121	5	0	0	0	0	0	0	0	0	0	0	0	0	0	0	0	0	0
229	3	3	3	3	2	3	2	2	1	0	2	1	1	1	1	1	1	0	0	0	0	0	0
278	0	0	6	6	6	4	5	1	0	0	0	0	0	0	0	0	0	0	0	0	0	0	0
84	1	1	2	2	6	3	2	1	11	1	1	9	1	2	4	0	0	0	0	0	0	0	0
198	1	1	1	1	1	4	1	1	2	1	1	2	4	3	6	1	1	0	0	0	0	0	0
760	0	0	1	1	1	1	1	0	0	1	9	1	2	1	1	0	1	0	0	0	0	0	0
3678	0	0	0	0	0	0	0	0	0	2	5	0	1	1	4	0	0	0	0	0	0	0	0
131	1	1	5	5	6	5	5	1	0	0	2	1	2	2	2	0	0	0	0	0	0	0	0
2432	0	0	0	0	0	0	0	0	0	1	0	1	5	1	2	1	4	0	0	0	0	0	0
87	1	1	2	2	4	4	3	1	1	3	3	3	4	2	3	5	3	0	0	0	0	0	0
91	1	1	2	2	3	2	2	2	0	4	2	4	5	3	4	4	3	0	0	0	0	0	0
95	1	0	2	2	3	3	3	1	6	2	2	6	2	3	2	1	2	0	0	0	0	0	0
42	0	0	0	0	0	0	0	0	0	0	0	69	0	0	0	0	0	0	0	0	0	0	0
45	0	0	0	0	0	0	0	0	0	0	0	67	0	0	0	0	0	0	0	0	0	0	0
292	0	0	2	2	4	7	1	0	1	1	1	1	1	1	4	1	1	0	0	0	0	0	0
185	0	0	1	1	2	1	8	0	0	0	0	13	3	1	3	0	0	0	0	0	0	0	0
308	2	1	4	4	4	5	4	0	2	0	0	0	0	0	0	0	0	0	0	0	0	0	0
5595	0	0	7	0	0	0	0	0	0	0	0	0	0	0	0	0	0	0	0	0	0	0	0
128	2	2	4	4	10	4	1	9	0	1	0	0	0	1	0	0	0	0	0	0	0	0	0
467	2	2	5	5	5	3	0	0	0	0	0	0	1	0	1	0	0	0	0	0	0	0	0
232	0	0	1	1	2	4	3	0	0	1	2	3	7	3	2	1	0	0	0	0	0	0	0
230	0	0	4	5	2	5	0	2	1	1	0	2	4	2	1	0	1	0	0	0	0	0	0
1149	0	0	0	0	0	0	0	0	0	4	2	2	2	3	4	0	1	0	0	0	0	0	0
70	0	0	2	4	19	1	25	0	0	2	0	0	0	0	0	0	0	0	0	0	0	0	0
85	0	0	2	7	30	0	6	0	0	0	0	0	0	0	0	0	0	0	0	0	0	0	0
18	0	0	0	0	111	0	0	0	0	0	0	0	0	0	0	0	0	0	0	0	0	0	0
23	0	0	0	0	94	0	0	0	0	0	0	0	0	0	0	0	0	0	0	0	0	0	0
1187	0	0	1	1	1	0	0	0	0	1	0	0	2	4	1	6	1	0	0	0	0	0	0
202	2	1	2	1	5	3	4	1	1	1	1	3	3	1	2	0	1	0	0	0	0	0	0
184	2	2	2	2	3	5	3	1	0	1	1	1	1	2	3	2	2	0	0	0	0	0	0
247	1	2	3	3	4	2	2	3	2	0	1	1	0	0	1	2	1	0	0	0	0	0	0
344	1	2	3	3	6	3	2	4	0	0	0	1	0	0	0	0	0	0	0	0	0	0	0
182	1	2	2	4	4	3	3	1	6	1	1	2	1	1	1	0	0	0	0	0	0	0	0
556	1	2	2	3	3	3	2	1	1	1	0	1	1	1	1	0	0	0	0	0	0	0	0
1341	1	2	1	2	1	1	0	2	0	1	1	1	1	1	1	0	1	0	0	0	0	0	0
3734	1	2	1	2	2	0	0	0	0	0	0	0	2	2	1	0	0	0	0	0	0	0	0
66	0	0	0	0	0	0	0	49	4	0	0	0	3	0	0	0	0	0	0	0	0	0	0
218	2	1	2	2	2	2	2	1	1	1	4	1	3	1	2	2	1	0	0	0	0	0	0
5150	0	0	0	8	0	0	0	0	0	0	0	0	0	0	0	0	0	0	0	0	0	0	0
755	0	0	1	1	0	1	1	1	1	1	3	3	6	1	1	0	0	0	0	0	0	0	0
175	1	1	3	3	5	7	1	0	0	0	2	4	1	1	2	1	1	0	0	0	0	0	0
390	2	1	3	3	3	3	2	1	0	1	0	1	2	0	2	0	0	0	0	0	0	0	0
774	2	1	3	2	3	3	1	1	1	1	1	1	0	0	0	0	0	0	0	0	0	0	0
3243	2	1	3	2	4	1	0	0	0	0	0	0	1	0	0	0	0	0	0	0	0	0	0
4819	2	1	2	1	2	1	0	0	0	0	0	0	0	0	0	0	0	0	0	0	0	0	0
4826	2	1	2	1	1	1	1	0	0	0	0	0	0	0	0	0	0	0	0	0	0	0	0
4483	2	1	2	1	4	0	0	0	0	0	0	0	0	0	0	0	0	0	0	0	0	0	0
2866	2	1	2	1	8	0	0	0	0	0	0	0	0	0	0	0	0	0	0	0	0	0	0
6296	2	1	2	1	0	0	0	0	0	0	0	0	0	0	0	0	0	0	0	0	0	0	0
145	2	3	3	3	5	3	3	1	3	1	1	1	1	1	1	2	1	0	0	0	0	0	0
79	2	2	4	4	9	4	5	1	2	2	2	2	3	1	2	2	2	0	0	0	0	0	0
104	2	2	5	5	8	3	4	1	1	1	1	2	1	1	1	2	1	0	0	0	0	0	0
102	2	2	5	5	8	5	3	1	1	1	1	1	1	1	1	1	2	0	0	0	0	0	0
121	2	2	5	4	4	5	5	1	1	1	1	1	1	1	1	2	2	0	0	0	0	0	0
336	2	2	2	2	4	2	8	0	0	0	0	3	2	0	0	0	0	0	0	0	0	0	0
120	2	2	4	4	4	3	3	1	1	1	2	3	1	2	1	3	2	0	0	0	0	0	0
303	2	2	2	2	3	1	3	1	1	1	1	1	1	1	2	2	2	0	0	0	0	0	0
176	2	2	3	3	5	2	3	1	2	1	1	1	1	1	1	2	1	0	0	0	1	0	0
178	2	2	3	3	4	2	3	2	1	1	1	1	1	1	1	3	2	0	0	0	0	0	0
309	2	2	2	2	2	4	3	3	1	1	1	3	0	1	0	0	0	0	0	0	0	0	0
363	2	2	2	2	1	1	1	3	2	1	2	1	1	1	1	2	1	0	0	0	0	0	0
541	2	2	2	2	1	1	3	1	1	1	1	1	1	1	1	1	1	0	0	0	0	0	0
548	2	2	2	2	2	2	2	2	1	1	1	1	1	1	1	0	0	0	0	0	0	0	0
1235	2	2	2	2	2	2	1	0	0	1	1	0	1	1	1	0	0	0	0	0	0	0	0
551	2	2	2	2	2	2	2	1	1	1	1	1	1	1	1	1	0	0	0	0	0	0	0
210	2	2	2	2	4	3	3	3	2	1	1	2	1	1	1	1	0	0	0	0	0	0	0
373	2	2	2	2	2	3	3	2	1	1	1	1	1	1	1	1	0	0	0	0	0	0	0
771	2	2	2	4	3	3	2	0	1	0	0	0	0	0	0	0	0	0	0	0	0	0	0
1589	2	2	2	2	2	1	1	2	1	0	1	0	0	0	0	0	0	0	0	0	0	0	0
3849	2	2	2	2	2	1	1	0	0	0	0	0	0	0	0	0	0	0	0	0	0	0	0
2869	2	2	2	2	2	2	2	0	0	0	0	0	0	0	0	0	0	0	0	0	0	0	0
2871	2	2	2	2	2	2	2	0	0	0	0	0	0	0	0	0	0	0	0	0	0	0	0
274	1	1	2	2	2	3	1	4	0	1	3	2	1	1	4	0	1	0	0	0	0	0	0
144	1	1	1	1	3	3	8	1	7	1	0	4	1	1	3	0	0	0	0	0	0	0	0
113	0	0	1	1	1	1	0	0	0	1	1	27	4	0	3	0	0	0	0	0	0	0	0
890	0	0	0	0	0	2	0	1	0	1	1	2	4	3	3	0	3	0	0	0	0	0	0
647	1	1	3	3	4	0	1	0	0	3	0	1	0	1	2	0	1	0	0	0	0	0	0
171	0	0	2	2	2	4	1	0	10	2	1	2	2	2	1	3	0	0	0	0	0	0	0
2883	1	1	1	1	2	1	0	0	0	0	3	0	0	0	1	0	3	0	0	0	0	0	0
4126	0	0	0	0	0	0	0	0	0	0	0	0	9	0	3	0	0	0	0	0	0	0	0
2735	0	0	1	0	0	0	0	0	0	0	1	0	3	1	3	5	0	0	0	0	1	0	0
81	0	0	0	0	0	0	0	0	48	0	0	0	0	0	0	0	0	0	0	0	0	0	0
248	0	0	0	0	0	0	0	0	29	0	0	0	0	0	0	0	0	0	0	0	0	0	0
207	0	0	0	0	0	0	0	0	31	0	0	0	0	0	0	0	0	0	0	0	0	0	0
208	0	0	0	0	0	0	0	0	31	0	0	0	0	0	0	0	0	0	0	0	0	0	0
110	0	0	0	0	0	0	0	3	37	0	0	0	0	0	0	0	0	0	0	0	0	0	0
101	0	0	0	0	0	0	0	0	41	0	0	0	0	0	0	0	0	0	0	0	0	0	0
118	0	0	0	0	0	0	0	0	39	0	0	0	0	0	0	0	0	0	0	0	0	0	0
155	1	1	2	2	3	2	1	1	2	2	2	2	3	3	2	4	2	0	0	0	0	0	0
413	2	1	3	2	4	0	2	1	1	1	2	1	1	1	1	1	1	0	0	0	0	0	0
219	2	1	3	3	4	3	2	2	1	1	1	1	1	1	1	2	1	0	0	0	0	0	0
367	2	1	3	3	1	2	1	1	1	1	2	1	2	1	2	1	1	0	0	0	0	0	0
833	0	1	0	1	1	1	2	0	1	1	2	1	2	2	2	2	1	0	0	0	0	0	0
301	0	1	2	2	2	2	2	1	2	1	1	1	2	2	2	2	2	0	0	0	0	0	0
6330	0	1	3	1	0	0	1	0	0	0	0	0	0	0	0	0	0	0	0	0	0	0	0
761	0	1	2	3	14	0	0	0	0	0	0	0	0	0	0	0	0	0	0	0	0	0	0
1062	0	1	2	2	3	2	3	1	1	0	0	1	0	0	1	0	0	0	0	0	0	0	0
314	0	1	2	2	4	2	1	1	2	1	2	1	1	1	1	2	1	0	0	0	1	0	0
448	0	1	2	2	1	2	2	1	1	1	3	2	1	1	1	1	1	0	0	0	0	0	0
3445	0	1	2	2	2	1	2	0	0	1	1	0	0	0	0	0	0	0	0	0	0	0	0
296	0	1	3	3	3	3	2	1	3	1	1	1	1	1	1	1	1	0	0	0	0	0	0
5461	0	1	0	1	1	1	0	0	1	1	0	0	1	1	0	0	0	0	0	0	0	0	0
4627	0	1	1	1	1	1	0	2	1	0	0	0	0	0	0	0	1	0	0	0	0	0	0
4879	0	1	1	1	1	1	0	1	0	0	1	1	0	0	0	0	0	0	0	0	0	0	0
5348	0	1	1	1	0	1	1	0	0	0	1	1	0	0	0	0	0	0	0	0	0	0	0
6566	0	1	0	1	1	1	1	0	0	1	0	0	0	0	0	0	0	0	0	0	0	0	0
7477	0	1	0	1	2	1	0	0	0	0	0	0	0	0	0	0	0	0	0	0	0	0	0
9105	0	1	0	1	1	1	0	0	0	0	0	0	0	0	0	0	0	0	0	0	0	0	0
9098	0	1	0	1	1	1	0	0	0	0	0	0	0	0	0	0	0	0	0	0	0	0	0
9031	0	1	0	1	1	1	0	0	0	0	0	0	0	0	0	0	0	0	0	0	0	0	0
9143	0	1	0	1	1	1	0	0	0	0	0	0	0	0	0	0	0	0	0	0	0	0	0
8922	0	1	0	1	1	1	0	0	0	0	0	0	0	0	0	0	0	0	0	0	0	0	0
8917	0	1	0	1	1	1	0	0	0	0	0	0	0	0	0	0	0	0	0	0	0	0	0
9313	0	1	0	1	1	1	0	0	0	0	0	0	0	0	0	0	0	0	0	0	0	0	0
9392	0	1	0	1	1	1	0	0	0	0	0	0	0	0	0	0	0	0	0	0	0	0	0
10928	0	1	0	1	0	1	0	0	0	0	0	0	0	0	0	0	0	0	0	0	0	0	0
11030	0	1	0	1	0	1	0	0	0	0	0	0	0	0	0	0	0	0	0	0	0	0	0
7851	0	1	0	1	1	1	1	0	0	0	0	0	0	0	0	0	0	0	0	0	0	0	0
7599	0	1	0	1	1	1	1	0	0	0	0	0	0	0	0	0	0	0	0	0	0	0	0
7758	0	1	0	1	1	1	1	0	0	0	0	0	0	0	0	0	0	0	0	0	0	0	0
7942	0	1	0	1	1	1	1	0	0	0	0	0	0	0	0	0	0	0	0	0	0	0	0
6455	0	1	0	1	2	1	1	0	0	0	0	0	0	0	0	0	0	0	0	0	0	0	0
6463	0	1	0	1	2	1	1	0	0	0	0	0	0	0	0	0	0	0	0	0	0	0	0
6714	0	1	0	1	1	0	0	3	0	0	0	0	0	0	0	0	0	0	0	0	0	0	0
7216	0	1	0	1	3	0	0	0	0	0	0	0	0	0	0	0	0	0	0	0	0	0	0
10749	0	1	0	1	0	0	1	0	0	0	0	0	0	0	0	0	0	0	0	0	0	0	0
8789	0	1	0	1	1	0	1	0	0	0	0	0	0	0	0	0	0	0	0	0	0	0	0
8796	0	1	0	1	1	0	1	0	0	0	0	0	0	0	0	0	0	0	0	0	0	0	0
8843	0	1	0	1	1	0	1	0	0	0	0	0	0	0	0	0	0	0	0	0	0	0	0
11129	0	1	0	1	0	0	0	1	0	0	0	0	0	0	0	0	0	0	0	0	0	0	0
10387	0	1	0	1	1	0	0	0	0	0	0	0	0	0	0	0	0	0	0	0	0	0	0
10509	0	1	0	1	1	0	0	0	0	0	0	0	0	0	0	0	0	0	0	0	0	0	0
10470	0	1	0	1	1	0	0	0	0	0	0	0	0	0	0	0	0	0	0	0	0	0	0
10491	0	1	0	1	1	0	0	0	0	0	0	0	0	0	0	0	0	0	0	0	0	0	0
10658	0	1	0	1	1	0	0	0	0	0	0	0	0	0	0	0	0	0	0	0	0	0	0
10708	0	1	0	1	1	0	0	0	0	0	0	0	0	0	0	0	0	0	0	0	0	0	0
10690	0	1	0	1	1	0	0	0	0	0	0	0	0	0	0	0	0	0	0	0	0	0	0
10590	0	1	0	1	1	0	0	0	0	0	0	0	0	0	0	0	0	0	0	0	0	0	0
10579	0	1	0	1	1	0	0	0	0	0	0	0	0	0	0	0	0	0	0	0	0	0	0
10714	0	1	0	1	1	0	0	0	0	0	0	0	0	0	0	0	0	0	0	0	0	0	0
13828	0	1	0	1	0	0	0	0	0	0	0	0	0	0	0	0	0	0	0	0	0	0	0
13818	0	1	0	1	0	0	0	0	0	0	0	0	0	0	0	0	0	0	0	0	0	0	0
13809	0	1	0	1	0	0	0	0	0	0	0	0	0	0	0	0	0	0	0	0	0	0	0
13985	0	1	0	1	0	0	0	0	0	0	0	0	0	0	0	0	0	0	0	0	0	0	0
13904	0	1	0	1	0	0	0	0	0	0	0	0	0	0	0	0	0	0	0	0	0	0	0
13591	0	1	0	1	0	0	0	0	0	0	0	0	0	0	0	0	0	0	0	0	0	0	0
13580	0	1	0	1	0	0	0	0	0	0	0	0	0	0	0	0	0	0	0	0	0	0	0
13533	0	1	0	1	0	0	0	0	0	0	0	0	0	0	0	0	0	0	0	0	0	0	0
13693	0	1	0	1	0	0	0	0	0	0	0	0	0	0	0	0	0	0	0	0	0	0	0
13629	0	1	0	1	0	0	0	0	0	0	0	0	0	0	0	0	0	0	0	0	0	0	0
13612	0	1	0	1	0	0	0	0	0	0	0	0	0	0	0	0	0	0	0	0	0	0	0
13611	0	1	0	1	0	0	0	0	0	0	0	0	0	0	0	0	0	0	0	0	0	0	0
14007	0	1	0	1	0	0	0	0	0	0	0	0	0	0	0	0	0	0	0	0	0	0	0
14094	0	1	0	1	0	0	0	0	0	0	0	0	0	0	0	0	0	0	0	0	0	0	0
14088	0	1	0	1	0	0	0	0	0	0	0	0	0	0	0	0	0	0	0	0	0	0	0
14078	0	1	0	1	0	0	0	0	0	0	0	0	0	0	0	0	0	0	0	0	0	0	0
14076	0	1	0	1	0	0	0	0	0	0	0	0	0	0	0	0	0	0	0	0	0	0	0
14031	0	1	0	1	0	0	0	0	0	0	0	0	0	0	0	0	0	0	0	0	0	0	0
14025	0	1	0	1	0	0	0	0	0	0	0	0	0	0	0	0	0	0	0	0	0	0	0
14068	0	1	0	1	0	0	0	0	0	0	0	0	0	0	0	0	0	0	0	0	0	0	0
14067	0	1	0	1	0	0	0	0	0	0	0	0	0	0	0	0	0	0	0	0	0	0	0
14045	0	1	0	1	0	0	0	0	0	0	0	0	0	0	0	0	0	0	0	0	0	0	0
13271	0	1	0	1	0	0	0	0	0	0	0	0	0	0	0	0	0	0	0	0	0	0	0
13202	0	1	0	1	0	0	0	0	0	0	0	0	0	0	0	0	0	0	0	0	0	0	0
13410	0	1	0	1	0	0	0	0	0	0	0	0	0	0	0	0	0	0	0	0	0	0	0
13408	0	1	0	1	0	0	0	0	0	0	0	0	0	0	0	0	0	0	0	0	0	0	0
13367	0	1	0	1	0	0	0	0	0	0	0	0	0	0	0	0	0	0	0	0	0	0	0
13192	0	1	0	1	0	0	0	0	0	0	0	0	0	0	0	0	0	0	0	0	0	0	0
13191	0	1	0	1	0	0	0	0	0	0	0	0	0	0	0	0	0	0	0	0	0	0	0
13149	0	1	0	1	0	0	0	0	0	0	0	0	0	0	0	0	0	0	0	0	0	0	0
13144	0	1	0	1	0	0	0	0	0	0	0	0	0	0	0	0	0	0	0	0	0	0	0
13175	0	1	0	1	0	0	0	0	0	0	0	0	0	0	0	0	0	0	0	0	0	0	0
13184	0	1	0	1	0	0	0	0	0	0	0	0	0	0	0	0	0	0	0	0	0	0	0
13162	0	1	0	1	0	0	0	0	0	0	0	0	0	0	0	0	0	0	0	0	0	0	0
14105	0	1	0	1	0	0	0	0	0	0	0	0	0	0	0	0	0	0	0	0	0	0	0
4370	0	1	1	1	2	1	1	1	0	0	0	0	1	0	1	0	0	0	0	0	0	0	0
5625	0	1	1	2	1	1	1	0	0	0	0	0	0	0	0	0	0	0	0	0	0	0	0
5773	0	1	1	2	1	1	1	0	0	0	0	0	0	0	0	0	0	0	0	0	0	0	0
5168	0	1	1	2	2	0	2	0	0	0	0	0	0	0	0	0	0	0	0	0	0	0	0
8567	0	1	1	2	0	0	0	0	0	0	0	0	0	0	0	0	0	0	0	0	0	0	0
7165	0	1	1	2	1	0	0	0	0	0	0	0	0	0	0	0	0	0	0	0	0	0	0
7223	0	1	1	2	1	0	0	0	0	0	0	0	0	0	0	0	0	0	0	0	0	0	0
4882	0	1	1	1	1	1	1	0	0	0	0	1	0	0	1	0	0	0	0	0	0	0	0
5289	0	1	1	1	1	0	1	1	0	0	0	0	0	0	1	0	0	0	0	0	0	0	0
4773	0	1	1	1	2	2	1	0	0	0	0	0	1	0	0	0	0	0	0	0	0	0	0
4827	0	1	1	1	1	2	2	0	0	0	0	0	0	0	0	0	0	0	0	0	0	0	0
5607	0	1	1	1	2	0	1	0	0	0	0	0	0	0	0	0	0	0	0	0	0	0	0
6321	0	1	1	1	1	0	1	0	0	0	0	0	0	0	0	0	0	0	0	0	0	0	0
6337	0	1	1	1	1	0	1	0	0	0	0	0	0	0	0	0	0	0	0	0	0	0	0
5166	0	1	1	1	3	0	1	0	0	0	0	0	0	0	0	0	0	0	0	0	0	0	0
7241	0	1	1	1	0	0	1	0	0	0	0	0	0	0	0	0	0	0	0	0	0	0	0
5611	0	1	1	1	1	0	2	0	0	0	0	0	0	0	0	0	0	0	0	0	0	0	0
7193	0	1	1	1	1	0	0	0	0	0	0	0	0	0	0	0	0	0	0	0	0	0	0
7167	0	1	1	1	1	0	0	0	0	0	0	0	0	0	0	0	0	0	0	0	0	0	0
7194	0	1	1	1	1	0	0	0	0	0	0	0	0	0	0	0	0	0	0	0	0	0	0
8564	0	1	1	1	0	0	0	0	0	0	0	0	0	0	0	0	0	0	0	0	0	0	0
8554	0	1	1	1	0	0	0	0	0	0	0	0	0	0	0	0	0	0	0	0	0	0	0
8552	0	1	1	1	0	0	0	0	0	0	0	0	0	0	0	0	0	0	0	0	0	0	0
8584	0	1	1	1	0	0	0	0	0	0	0	0	0	0	0	0	0	0	0	0	0	0	0
8575	0	1	1	1	0	0	0	0	0	0	0	0	0	0	0	0	0	0	0	0	0	0	0
8611	0	1	1	1	0	0	0	0	0	0	0	0	0	0	0	0	0	0	0	0	0	0	0
8608	0	1	1	1	0	0	0	0	0	0	0	0	0	0	0	0	0	0	0	0	0	0	0
8603	0	1	1	1	0	0	0	0	0	0	0	0	0	0	0	0	0	0	0	0	0	0	0
8617	0	1	1	1	0	0	0	0	0	0	0	0	0	0	0	0	0	0	0	0	0	0	0
8621	0	1	1	1	0	0	0	0	0	0	0	0	0	0	0	0	0	0	0	0	0	0	0
8641	0	1	1	1	0	0	0	0	0	0	0	0	0	0	0	0	0	0	0	0	0	0	0
5956	0	1	1	1	1	1	0	0	0	0	0	1	0	0	0	0	0	0	0	0	0	0	0
4950	0	1	1	1	2	1	1	0	1	0	0	0	0	0	0	0	0	0	0	0	0	0	0
4517	0	1	1	1	2	1	1	2	0	0	0	0	0	0	0	0	0	0	0	0	0	0	0
6408	0	1	1	1	1	1	0	0	0	0	0	0	0	0	0	0	0	0	0	0	0	0	0
6524	0	1	1	1	1	1	0	0	0	0	0	0	0	0	0	0	0	0	0	0	0	0	0
6471	0	1	1	1	1	1	0	0	0	0	0	0	0	0	0	0	0	0	0	0	0	0	0
6561	0	1	1	1	1	1	0	0	0	0	0	0	0	0	0	0	0	0	0	0	0	0	0
6432	0	1	1	1	1	1	0	0	0	0	0	0	0	0	0	0	0	0	0	0	0	0	0
6610	0	1	1	1	1	1	0	0	0	0	0	0	0	0	0	0	0	0	0	0	0	0	0
5651	0	1	1	1	2	1	0	0	0	0	0	0	0	0	0	0	0	0	0	0	0	0	0
5685	0	1	1	1	2	1	0	0	0	0	0	0	0	0	0	0	0	0	0	0	0	0	0
7793	0	1	1	1	0	1	0	0	0	0	0	0	0	0	0	0	0	0	0	0	0	0	0
7736	0	1	1	1	0	1	0	0	0	0	0	0	0	0	0	0	0	0	0	0	0	0	0
7464	0	1	1	1	0	1	0	0	0	0	0	0	0	0	0	0	0	0	0	0	0	0	0
7863	0	1	1	1	0	1	0	0	0	0	0	0	0	0	0	0	0	0	0	0	0	0	0
5241	0	1	1	1	1	1	1	1	0	0	0	0	0	0	0	0	0	0	0	0	0	0	0
5271	0	1	1	1	1	1	1	1	0	0	0	0	0	0	0	0	0	0	0	0	0	0	0
5185	0	1	1	1	2	1	1	0	0	0	0	0	0	0	0	0	0	0	0	0	0	0	0
5213	0	1	1	1	2	1	1	0	0	0	0	0	0	0	0	0	0	0	0	0	0	0	0
5236	0	1	1	1	2	1	1	0	0	0	0	0	0	0	0	0	0	0	0	0	0	0	0
6492	0	1	1	1	0	1	1	0	0	0	0	0	0	0	0	0	0	0	0	0	0	0	0
5687	0	1	1	1	1	1	1	0	0	0	0	0	0	0	0	0	0	0	0	0	0	0	0
5725	0	1	1	1	1	1	1	0	0	0	0	0	0	0	0	0	0	0	0	0	0	0	0
5713	0	1	1	1	1	1	1	0	0	0	0	0	0	0	0	0	0	0	0	0	0	0	0
5751	0	1	1	1	1	1	1	0	0	0	0	0	0	0	0	0	0	0	0	0	0	0	0
5748	0	1	1	1	1	1	1	0	0	0	0	0	0	0	0	0	0	0	0	0	0	0	0
5772	0	1	1	1	1	1	1	0	0	0	0	0	0	0	0	0	0	0	0	0	0	0	0
5784	0	1	1	1	1	1	1	0	0	0	0	0	0	0	0	0	0	0	0	0	0	0	0
4680	0	1	1	1	1	1	1	1	0	0	0	0	1	1	0	0	0	0	0	0	0	0	0
5652	0	1	1	1	1	1	0	0	0	0	0	0	0	1	0	0	0	0	0	0	0	0	0
3714	0	1	1	1	1	1	1	1	1	0	0	0	1	1	2	0	0	0	0	0	0	0	0
3703	0	1	1	1	1	1	1	2	1	0	0	0	1	1	1	0	0	0	0	0	0	0	0
3943	0	1	1	1	1	1	1	0	1	0	0	1	1	1	1	0	0	0	0	0	0	0	0
3467	0	1	1	1	2	1	1	0	1	2	1	1	0	0	0	0	0	0	0	0	0	0	0
4586	0	1	1	1	1	0	1	0	1	1	1	1	0	0	0	0	0	0	0	0	0	0	0
858	0	1	2	2	2	2	1	1	0	2	1	1	2	1	1	0	0	0	0	0	0	0	0
758	0	1	2	2	2	2	2	1	1	1	1	1	1	1	1	1	0	0	0	0	0	0	0
684	0	1	2	2	3	3	1	1	1	1	1	1	1	1	1	0	0	0	0	0	0	0	0
873	0	1	2	2	2	2	2	1	1	1	1	1	1	1	1	0	0	0	0	0	0	0	0
3365	0	1	1	1	1	1	1	1	1	0	1	1	1	0	1	1	0	0	0	0	0	0	0
4044	0	1	1	1	1	1	1	0	0	0	1	0	1	1	1	1	0	0	0	0	0	0	0
968	0	1	1	1	1	2	2	1	1	1	1	1	1	2	1	0	1	0	0	0	0	0	0
730	0	1	1	1	1	2	1	1	1	1	1	4	1	1	1	1	1	0	0	0	0	0	0
2712	0	1	1	1	1	1	1	2	0	1	1	1	1	0	1	0	1	0	0	0	0	0	0
2056	0	1	1	1	1	1	1	1	1	1	1	1	1	1	1	0	1	0	0	0	0	0	0
2064	0	1	1	1	1	1	1	1	1	1	1	1	1	1	1	0	1	0	0	0	0	0	0
1096	0	1	1	1	1	1	1	2	1	1	1	1	1	1	1	1	1	0	0	0	0	0	0
1239	0	1	1	1	2	1	1	1	1	1	1	1	1	1	1	1	1	0	0	0	0	0	0
1358	0	1	1	1	1	1	1	1	1	1	1	1	1	1	1	1	1	0	0	0	0	0	0
1509	0	1	1	1	1	1	1	1	1	1	1	1	1	1	1	1	1	0	0	0	0	0	0
1555	0	1	1	1	1	1	1	1	1	1	1	1	1	1	1	1	1	0	0	0	0	0	0
853	0	1	1	1	2	2	1	1	1	1	1	1	2	1	1	1	0	1	0	1	0	0	0	A. nidulans SteA, S. cerevisiae Ste12
2974	0	1	1	1	1	2	1	0	0	1	1	1	1	1	1	0	0	0	0	0	0	0	0
4313	0	1	1	1	1	1	0	0	0	1	1	0	1	1	1	0	0	0	0	0	0	0	0
1313	0	1	1	1	1	1	1	3	1	1	1	1	1	1	1	0	0	0	0	0	0	0	0
2440	0	1	1	1	1	1	1	1	1	1	1	1	1	1	1	0	0	0	0	0	0	0	0
356	0	1	2	2	4	2	1	3	1	2	1	1	1	1	1	1	1	0	0	0	0	0	0
663	0	1	2	2	2	1	2	1	1	1	1	1	1	1	1	1	1	0	0	0	0	0	0
372	0	1	3	2	3	2	4	1	0	1	1	1	1	1	1	1	1	1	0	0	0	0	0	S. cerevisiae Ste20
389	0	1	2	2	3	3	3	1	1	1	1	1	1	1	1	1	1	0	0	0	0	0	0
616	1	1	1	1	3	1	0	1	0	1	0	2	6	1	3	0	0	0	0	3	0	0	0	A. nidulans PpoA, A. nidulans PpoB
136	1	1	3	3	3	4	4	7	1	0	0	4	2	1	1	2	0	0	0	1	0	0	0	A. nidulans FlbC
93	1	1	5	5	7	5	4	1	1	1	2	1	1	1	2	2	3	0	0	0	0	0	0
114	1	1	3	3	3	3	2	0	1	2	4	3	4	2	4	2	2	0	0	0	0	0	0
1180	1	1	2	4	3	1	1	0	0	0	0	0	1	1	0	2	0	0	0	0	1	0	0
332	1	1	2	2	3	2	1	2	0	1	3	1	3	1	1	2	1	0	0	0	0	0	0
150	1	1	2	2	3	2	2	2	1	2	2	3	3	3	4	1	1	0	0	0	1	0	0
327	1	1	1	1	1	2	4	0	0	2	2	1	3	3	3	2	0	0	0	0	0	0	0
139	1	1	3	3	5	3	3	1	1	1	1	2	4	2	2	2	2	0	0	1	0	0	0	A. nidulans TubA
222	1	1	2	3	3	2	1	1	8	0	2	2	1	1	1	0	1	0	0	0	1	0	0
250	1	1	3	3	2	4	2	0	0	1	2	0	1	3	3	3	0	0	0	0	0	0	0
132	1	1	3	3	5	6	5	1	1	1	0	2	2	1	1	3	2	0	0	1	0	0	0	A. nidulans MsnA
711	1	1	1	1	2	1	1	0	1	1	1	0	4	1	2	0	3	0	0	0	0	0	0
1220	1	1	1	1	1	1	3	0	0	0	1	0	4	1	3	0	0	0	0	0	0	0	0
836	1	1	1	1	1	1	2	0	1	0	0	7	1	1	1	1	0	0	0	0	0	0	0
307	1	1	1	1	2	5	3	6	0	1	1	3	0	1	1	0	0	0	0	0	0	0	0
312	1	1	2	2	2	2	1	0	1	2	3	2	2	1	1	1	3	0	0	0	0	0	0
570	1	1	2	2	3	2	1	0	1	0	2	1	2	2	2	0	0	0	0	0	0	0	0
231	1	1	3	3	2	2	3	1	1	2	2	2	2	2	2	0	1	0	0	0	0	0	0
130	1	1	3	3	3	4	3	1	1	2	3	2	3	2	2	2	2	0	0	0	0	0	0
135	1	1	3	3	5	4	3	1	1	2	2	2	2	2	2	2	2	0	0	0	0	0	0
96	1	1	4	4	6	4	3	0	2	2	2	2	2	2	2	3	2	0	0	0	0	0	0
111	1	1	4	4	4	4	4	2	1	1	2	2	2	2	2	2	2	0	0	0	0	0	0
226	1	1	3	3	3	4	2	1	1	1	2	1	2	2	2	1	0	0	0	0	0	0	0
2878	1	1	3	3	4	0	0	0	0	0	0	0	0	0	2	0	0	0	0	0	0	0	0
238	1	1	2	1	1	4	4	1	1	2	2	3	2	1	1	1	1	0	0	0	0	0	0
294	1	1	2	3	2	3	3	3	0	2	2	1	2	1	0	1	0	0	0	1	1	0	0	A. nidulans NsdD
138	1	1	3	3	5	2	1	10	0	2	1	3	2	1	2	0	0	0	0	0	0	0	0
169	1	1	2	2	2	4	4	2	0	1	1	2	3	3	3	2	1	0	0	0	0	0	0
887	1	1	1	1	2	1	1	0	0	1	2	1	3	1	1	1	2	0	0	0	0	0	0
180	1	1	3	3	4	4	4	1	1	1	1	1	1	1	3	2	1	0	0	0	0	0	0
143	1	1	4	4	4	4	4	1	1	1	1	2	1	1	1	3	2	0	0	0	0	0	0
3393	1	1	2	2	3	1	1	0	0	0	0	0	3	0	0	0	0	0	0	0	0	0	0
442	1	1	1	1	2	2	2	0	1	2	1	2	2	2	2	0	2	0	0	0	0	0	0
990	1	1	1	1	1	1	1	0	1	1	1	1	2	2	2	0	2	0	0	0	0	0	0
4867	1	1	1	1	0	1	1	0	0	0	3	0	0	0	0	0	0	0	0	0	0	0	0
268	1	1	3	2	3	2	2	0	1	1	1	2	1	1	1	3	3	0	0	0	1	0	0
631	1	1	1	1	1	1	1	2	0	2	2	2	1	1	1	3	1	0	0	0	0	0	0
351	1	1	1	1	2	2	1	2	4	1	2	4	1	1	2	0	0	0	0	0	0	0	0
1579	1	1	3	3	2	1	2	1	0	2	0	0	0	0	0	0	0	0	0	0	0	0	0
298	1	1	3	3	4	3	3	1	1	0	1	1	2	1	1	0	2	0	0	1	0	0	0	A. nidulans AtfA
295	1	1	3	3	5	3	3	2	0	0	0	1	1	1	1	0	2	0	0	0	1	0	0
302	1	1	3	3	4	3	3	2	2	0	0	0	1	1	1	1	2	0	0	0	0	0	0
194	1	1	3	2	2	2	2	2	2	2	2	2	2	1	1	2	2	0	0	1	1	0	0	A. nidulans Ste20
328	1	1	2	2	3	2	2	4	0	0	1	3	2	2	1	0	1	0	0	0	0	0	0
3691	1	1	2	2	1	0	0	1	0	1	1	1	1	1	0	0	0	0	0	0	0	0	0
1201	1	1	1	1	1	2	1	0	0	2	0	2	2	2	2	0	0	0	0	0	0	0	0
633	1	1	1	1	1	1	2	1	0	0	1	3	3	2	2	1	1	0	0	0	0	0	0
770	1	1	2	2	2	1	3	1	1	1	1	1	0	0	0	2	1	0	0	0	0	0	0
1111	1	1	1	1	1	2	1	0	2	0	2	1	1	1	0	2	1	0	0	0	0	0	0
573	1	1	3	3	3	3	2	1	2	0	0	0	1	1	1	0	0	0	0	0	0	0	0
166	1	1	3	3	4	4	3	1	2	2	2	2	1	1	1	2	1	0	0	0	0	0	0
1079	1	1	2	2	2	1	2	1	1	2	0	1	1	1	0	0	0	0	0	0	0	0	0
1253	1	1	2	2	2	1	2	0	0	0	1	3	0	1	0	0	0	0	0	0	1	0	0
896	1	1	1	1	2	3	4	1	1	1	0	0	2	1	1	0	0	0	0	0	0	0	0
271	1	1	2	2	3	2	6	5	0	1	0	1	1	1	2	0	1	0	0	0	0	0	0
384	1	1	2	2	2	2	1	5	2	1	1	3	0	0	0	2	0	0	0	0	0	0	0
1251	1	1	2	2	5	1	2	0	0	2	1	0	0	0	0	0	0	0	0	0	0	0	0
516	1	1	2	2	4	2	2	0	4	1	1	0	2	0	1	0	0	0	0	0	0	0	0
1167	1	1	2	2	2	2	1	0	1	1	1	1	2	0	1	0	0	0	0	0	0	0	0
179	1	1	4	4	4	3	2	6	2	1	0	0	1	1	1	1	0	0	0	0	1	0	0
251	1	1	4	4	1	3	4	3	1	1	1	1	1	1	1	1	0	0	0	0	0	0	0
624	1	1	1	1	2	1	1	0	1	1	1	2	2	2	2	2	1	0	0	0	0	0	0
333	1	1	2	2	1	2	3	1	1	1	1	1	2	2	3	2	1	0	0	0	0	0	0
617	1	1	1	1	2	1	2	4	2	0	1	1	1	1	1	0	2	0	0	0	0	0	0
214	1	1	2	2	3	3	2	3	2	2	1	1	2	2	2	1	1	0	0	0	0	0	0
360	1	1	2	2	1	2	1	1	1	2	1	2	2	2	2	2	1	0	0	0	0	0	0
263	1	1	3	3	4	3	3	3	0	1	1	2	2	1	1	0	0	0	0	1	0	0	0	A. nidulans LreB
469	1	1	3	3	3	4	2	1	0	1	1	1	1	1	1	0	0	0	0	0	0	0	0
3938	1	1	1	1	0	4	0	1	1	0	0	0	1	0	1	0	0	0	0	0	0	0	0
4772	1	1	1	1	0	3	0	0	0	0	0	0	2	0	1	0	0	0	0	0	0	0	0
3931	1	1	3	1	3	1	0	0	0	0	0	0	1	0	1	0	0	0	0	0	0	0	0
604	1	1	1	1	2	2	2	1	1	1	2	1	2	1	2	0	1	0	0	0	0	0	0
3390	1	1	1	1	1	1	1	0	0	0	1	1	3	2	0	0	0	0	0	0	0	0	0
1632	1	1	1	1	2	2	1	0	0	0	0	1	1	1	2	2	0	0	0	0	0	0	0
651	1	1	2	2	3	2	2	1	1	1	1	2	0	0	2	0	0	0	0	0	0	0	0
3749	1	1	1	1	1	1	0	0	0	0	0	0	2	2	1	1	1	0	0	0	0	0	0
799	1	1	1	1	2	2	2	2	0	1	2	1	1	1	1	1	0	0	0	0	0	0	0
3355	1	1	1	1	3	1	0	0	0	1	0	2	2	1	0	0	0	0	0	0	0	0	0
5030	1	1	2	2	0	0	0	0	0	0	0	0	1	1	1	0	0	0	0	0	0	0	0
1699	1	1	2	2	2	2	1	1	0	1	0	0	1	1	1	0	0	0	0	0	0	0	0
821	1	1	2	2	3	2	2	4	0	0	0	0	1	1	1	0	0	0	0	0	0	0	0
1291	1	1	2	2	2	2	2	1	0	0	0	1	1	1	1	0	0	0	0	0	0	0	0
2995	1	1	2	2	2	2	1	0	0	0	0	0	1	1	1	0	0	0	0	0	0	0	0
341	1	1	3	2	3	2	3	1	1	1	1	0	2	1	1	2	2	0	0	0	0	0	0
4449	1	1	2	1	1	1	1	0	0	1	0	0	1	0	1	0	0	0	0	0	0	0	0
291	1	1	1	2	3	2	6	1	1	1	1	1	2	1	2	1	1	0	0	0	0	0	0
580	1	1	2	2	3	1	3	2	0	1	0	1	1	1	1	2	0	0	0	0	0	0	0
685	1	1	1	1	2	2	2	0	0	1	1	2	2	2	2	1	0	0	0	0	0	0	0
528	1	1	2	2	4	4	3	1	0	1	1	1	1	0	1	0	0	0	0	0	0	0	0
920	1	1	2	2	2	2	2	1	2	1	1	2	0	0	0	0	0	0	0	0	0	0	0
2109	1	1	2	2	2	2	1	0	1	1	1	0	0	0	0	1	0	0	0	0	0	0	0
486	1	1	2	2	1	4	2	1	1	1	2	1	1	1	1	1	0	0	0	0	0	0	0
549	1	1	2	2	3	3	2	0	1	1	2	1	1	1	1	1	0	0	0	0	0	0	0
630	1	1	1	1	1	1	1	2	1	1	2	3	1	1	1	1	2	0	0	0	0	0	0
1063	1	1	2	2	4	4	2	1	1	0	0	0	0	0	0	0	0	0	0	0	0	0	0
3859	1	1	1	2	1	6	0	0	0	0	0	0	0	0	0	0	0	0	0	0	0	0	0
4159	1	1	1	2	1	5	0	0	0	0	0	0	0	0	0	0	0	0	0	0	0	0	0
725	1	1	1	1	1	2	1	1	1	1	1	2	2	1	2	1	1	0	0	0	0	0	0
1890	1	1	2	2	1	1	0	0	0	1	1	1	1	1	2	0	1	0	0	0	0	0	0
331	1	1	3	3	5	2	2	1	1	0	1	1	1	1	1	2	1	0	0	0	0	0	0
664	1	1	2	2	3	2	2	0	0	0	2	0	1	1	1	1	2	0	0	0	0	0	0
599	1	1	2	2	1	1	2	2	0	1	1	1	1	3	1	1	1	0	0	0	0	0	0
621	1	1	2	2	2	2	2	2	0	1	1	2	1	1	2	0	0	0	0	0	0	0	0
255	1	1	2	2	2	3	3	9	0	1	1	1	1	1	1	0	0	0	0	0	0	0	0
748	1	1	2	2	1	2	1	2	1	1	1	1	1	2	1	1	0	0	0	0	0	0	0
586	1	1	2	2	1	3	2	2	1	1	1	1	1	1	1	0	0	0	1	0	0	0	0	U. maydis Ras2
434	1	1	2	2	3	2	2	2	1	1	1	1	1	1	1	2	0	0	0	0	0	0	0
904	1	1	2	2	3	2	2	0	0	1	1	1	1	1	1	1	0	0	0	0	0	0	0
1023	1	1	2	2	2	2	1	1	0	1	1	1	1	1	1	1	0	0	0	0	0	0	0
256	1	1	3	3	5	2	2	1	1	1	2	1	1	1	1	1	2	0	0	0	0	0	0
708	1	1	2	2	2	2	2	1	1	1	0	0	1	1	1	1	2	0	0	0	0	0	0
563	1	1	2	2	1	2	2	1	1	1	0	1	1	1	1	2	2	0	0	0	0	0	0
759	1	1	2	2	1	2	2	1	1	1	0	0	1	1	1	2	2	0	0	0	0	0	0
348	1	1	2	2	2	2	2	1	2	1	2	1	1	1	1	1	2	0	0	0	1	0	0
1233	1	1	2	1	1	2	2	0	0	1	1	1	1	1	1	0	2	0	0	0	0	0	0
396	1	1	2	2	1	4	2	1	1	1	1	1	1	1	1	2	2	0	0	0	0	0	0
854	1	1	2	2	2	2	1	1	1	1	1	0	1	1	1	0	2	0	0	0	0	0	0
438	1	1	2	2	2	2	2	1	1	1	1	1	1	1	1	2	2	0	0	0	0	0	0
452	1	1	2	2	2	3	2	1	1	1	1	1	1	1	1	1	2	0	0	0	0	0	0
436	1	1	2	2	2	2	2	1	2	1	1	1	1	1	1	1	2	0	0	0	0	0	0
747	1	1	2	2	1	2	1	0	1	1	1	2	1	1	1	1	2	0	0	0	0	0	0
347	1	1	2	3	2	2	2	3	1	1	1	1	1	1	1	1	2	0	0	0	0	0	0
386	1	1	3	3	2	2	2	1	1	1	1	1	1	1	1	1	2	0	0	0	0	0	0
2052	1	1	1	1	5	2	2	0	0	0	0	0	1	0	2	0	0	0	0	0	0	0	0
608	1	1	1	1	2	2	1	1	1	1	1	1	1	2	1	2	2	0	0	0	0	0	0
1215	1	1	1	1	1	1	1	0	1	1	1	1	1	1	1	2	2	0	0	0	0	0	0
1086	1	1	1	1	1	1	1	1	1	1	1	1	1	1	1	1	2	0	0	0	0	0	0
1182	1	1	1	1	1	1	1	1	1	1	1	1	1	1	1	1	2	0	0	0	0	0	0
1142	1	1	2	2	2	1	2	1	1	0	0	0	1	1	1	1	1	0	0	0	0	0	0
2199	1	1	2	2	1	1	1	1	1	0	0	0	1	1	1	0	1	0	0	0	0	0	0
3017	1	1	1	1	1	0	0	1	3	0	0	1	1	1	1	0	1	0	0	0	0	0	0
2887	1	1	1	1	2	1	1	1	0	0	1	1	0	1	1	0	1	0	0	0	0	0	0
726	1	1	3	2	2	2	2	1	0	1	1	1	1	1	1	0	1	0	0	0	0	0	0
378	1	1	2	2	3	2	2	1	1	1	1	1	2	2	1	2	1	0	0	0	0	0	0
702	1	1	2	1	1	2	1	2	1	1	2	1	1	1	1	1	1	0	0	0	0	0	0
273	1	1	4	3	3	4	2	1	1	1	1	1	1	1	1	2	1	0	0	0	0	0	0
254	1	1	3	4	3	4	2	1	1	1	1	1	1	1	1	1	1	0	0	0	0	0	0
221	1	1	3	3	3	3	3	2	1	1	1	1	2	1	1	2	1	0	1	1	0	0	0	A. nidulans RasA, U. maydis Ras1-1
428	1	1	3	3	3	3	2	1	1	1	1	1	0	1	1	0	1	0	0	0	0	0	0
320	1	1	3	3	4	3	3	1	1	1	1	1	1	1	1	0	1	0	0	0	0	0	0
330	1	1	3	3	3	4	2	1	1	1	1	1	1	1	1	1	1	0	0	0	0	0	0
282	1	1	3	3	3	3	2	1	3	1	1	1	1	1	1	1	1	0	0	0	0	0	0
289	1	1	3	3	3	3	4	1	1	1	1	1	1	1	1	1	1	0	0	0	0	0	0
228	1	1	3	3	4	3	4	1	1	1	1	1	1	1	1	2	1	0	0	0	0	0	0
290	1	1	3	3	3	4	2	1	1	1	1	1	1	1	1	2	1	0	0	0	0	0	0
678	1	1	2	2	2	2	2	2	1	1	0	0	1	1	1	1	1	0	0	0	0	0	0
1905	1	1	1	1	1	1	1	0	0	1	2	0	1	2	1	1	1	0	0	0	0	0	0
530	1	1	2	2	2	4	2	1	0	0	1	1	1	1	1	2	1	0	0	0	0	0	0
154	1	1	3	2	4	3	3	4	2	1	1	2	1	1	1	2	1	0	0	0	0	0	0
629	1	1	2	2	2	2	3	1	2	0	1	1	1	1	1	0	1	0	0	0	0	0	0
490	1	1	2	2	3	2	2	1	1	0	1	1	1	1	1	2	1	0	0	0	0	0	0
554	1	1	2	2	4	2	1	2	1	0	1	1	1	1	1	1	1	0	0	0	0	0	0
728	1	1	2	2	3	2	1	1	1	0	1	1	1	1	1	1	1	0	0	0	0	0	0
719	1	1	1	1	1	2	1	3	1	2	1	1	1	1	1	1	1	0	0	0	0	0	0
515	1	1	2	2	2	2	1	1	1	2	1	2	1	1	1	1	1	0	0	0	0	0	0
683	1	1	2	1	1	2	1	1	2	2	1	1	1	1	1	1	1	0	0	0	0	0	0
3803	1	1	1	1	1	1	1	0	0	0	1	0	1	1	1	1	1	0	0	0	0	0	0
1325	1	1	1	1	1	1	1	1	1	0	1	2	1	1	1	1	1	0	0	0	0	0	0
1498	1	1	1	1	1	1	2	1	1	0	1	1	1	1	1	1	1	0	0	0	0	0	0
1386	1	1	1	1	1	1	1	2	1	0	1	1	1	1	1	1	1	0	0	0	0	0	0
1398	1	1	1	1	2	1	1	1	1	0	1	1	1	1	1	1	1	0	0	0	0	0	0
352	1	1	2	2	3	2	2	1	1	1	1	1	1	2	1	1	1	0	0	0	2	0	0
370	1	1	2	2	4	2	2	1	2	1	1	1	1	2	1	1	1	0	0	0	0	0	0
287	1	1	2	2	3	4	3	2	1	1	1	1	1	1	1	2	1	0	0	0	0	0	0
354	1	1	2	2	3	3	2	1	1	1	1	2	1	1	1	2	1	0	0	0	0	0	0
416	1	1	2	2	4	2	1	1	1	1	1	1	2	1	1	1	1	0	0	1	1	0	0	A. nidulans HogA
610	1	1	2	2	2	1	1	2	1	1	1	1	1	1	1	2	1	0	0	0	0	0	0
474	1	1	2	2	2	3	3	1	1	1	1	1	1	1	1	1	1	0	0	0	0	0	0
622	1	1	2	2	1	3	2	1	1	1	1	1	1	1	1	1	1	0	0	0	0	0	0
365	1	1	2	2	4	2	2	1	1	1	1	2	1	1	1	1	1	0	0	0	1	0	0
388	1	1	2	2	2	2	3	2	1	1	1	1	1	1	1	1	1	1	0	0	0	0	0	S. cerevisiae Ste23
503	1	1	2	2	2	2	2	2	1	1	1	1	1	1	1	1	1	0	0	0	0	0	0
488	1	1	2	2	3	2	2	1	1	1	1	1	1	1	1	1	1	0	0	0	0	0	0
435	1	1	2	2	4	2	2	1	1	1	1	1	1	1	1	1	1	0	0	0	0	0	0
576	1	1	2	2	2	2	2	1	1	1	1	1	1	1	1	1	1	0	0	0	0	0	0
615	1	1	2	2	2	2	2	1	1	1	1	1	1	1	1	1	1	0	0	0	0	0	0
472	1	1	2	2	3	2	2	1	2	1	1	1	1	1	1	1	1	0	0	0	0	0	0
627	1	1	2	2	2	2	2	2	0	1	1	1	1	1	1	1	1	0	0	0	0	0	0
717	1	1	2	2	2	2	2	1	0	1	1	1	1	1	1	1	1	0	0	0	0	0	0
713	1	1	2	2	3	1	2	1	1	1	1	0	1	1	1	1	1	0	0	0	0	0	0
662	1	1	2	2	3	1	1	1	1	1	1	1	1	1	1	1	1	0	0	0	0	0	0
724	1	1	2	2	1	1	2	1	1	1	1	1	1	1	1	1	1	0	0	0	1	0	0
979	1	1	2	1	2	1	1	1	1	1	1	1	1	1	1	1	1	0	0	0	0	0	0
3173	1	1	2	1	0	1	1	0	0	1	1	1	1	1	1	0	1	0	0	0	0	0	0
1721	1	1	1	1	1	0	1	3	1	1	1	1	1	1	0	0	1	0	0	0	0	0	0
670	1	1	1	1	1	1	0	2	4	1	1	1	1	1	1	2	1	0	0	0	0	0	0
1821	1	1	1	1	1	1	1	1	1	1	1	1	1	1	0	1	1	0	0	0	0	0	0
3721	1	1	1	1	1	0	0	1	0	1	1	1	1	1	0	1	1	0	0	0	0	0	0
1265	1	1	1	1	2	1	1	0	1	1	1	1	0	1	1	2	1	0	0	0	0	0	0
642	1	1	1	1	2	3	1	2	1	1	1	2	1	1	1	1	1	0	0	0	0	0	0
665	1	1	1	1	2	2	3	1	1	1	1	1	1	1	1	1	1	0	0	0	0	0	0
937	1	1	1	1	2	2	1	1	1	1	1	1	1	1	1	1	1	0	0	0	0	0	0
959	1	1	1	1	2	2	1	1	1	1	1	1	1	1	1	1	1	0	0	0	0	0	0
957	1	1	1	1	1	2	1	2	1	1	1	1	1	1	1	1	1	0	0	0	0	0	0
820	1	1	1	1	1	2	2	2	1	1	1	1	1	1	1	1	1	0	0	0	0	0	0
1039	1	1	1	1	1	2	2	1	1	1	1	1	1	1	1	1	1	0	0	0	0	0	0
856	1	1	1	1	1	2	1	2	2	1	1	1	1	1	1	1	1	0	0	0	0	0	0
1841	1	1	1	1	1	2	1	0	0	1	1	1	1	1	1	1	1	0	0	0	0	0	0
1129	1	1	1	1	2	2	1	1	0	1	1	1	1	1	1	1	1	0	0	0	0	0	0
1297	1	1	1	1	1	2	1	1	0	1	1	1	1	1	1	1	1	0	0	0	0	0	0
1560	1	1	1	1	1	2	1	1	0	1	1	1	1	1	1	1	1	0	0	0	0	0	0
1104	1	1	1	1	2	0	1	2	1	1	1	1	1	1	1	1	1	0	0	0	0	0	0
1337	1	1	1	1	2	0	1	1	1	1	1	1	1	1	1	1	1	0	0	0	0	0	0
1367	1	1	1	1	2	1	0	1	1	1	1	1	1	1	1	1	1	0	0	0	0	0	0
1030	1	1	1	1	2	1	2	1	1	1	1	1	1	1	1	1	1	0	0	0	0	0	0
1188	1	1	1	1	2	1	1	1	1	1	1	1	1	1	1	1	1	0	0	0	0	0	0
1185	1	1	1	1	2	1	1	1	1	1	1	1	1	1	1	1	1	0	0	0	0	0	0
1163	1	1	1	1	2	1	1	1	1	1	1	1	1	1	1	1	1	0	0	0	0	0	0
1126	1	1	1	1	2	1	1	1	1	1	1	1	1	1	1	1	1	0	0	0	0	0	0
1194	1	1	1	1	2	1	1	1	1	1	1	1	1	1	1	1	1	0	0	0	0	0	0
1396	1	1	1	1	1	1	1	1	1	1	1	1	1	1	1	1	1	0	0	0	0	0	0
1460	1	1	1	1	1	1	1	1	1	1	1	1	1	1	1	1	1	0	0	0	0	0	0
1457	1	1	1	1	1	1	1	1	1	1	1	1	1	1	1	1	1	0	0	0	0	0	0
1448	1	1	1	1	1	1	1	1	1	1	1	1	1	1	1	1	1	0	0	0	0	0	0
1347	1	1	1	1	1	1	1	1	1	1	1	1	1	1	1	1	1	0	0	0	0	0	0
1346	1	1	1	1	1	1	1	1	1	1	1	1	1	1	1	1	1	0	0	0	0	0	0
1510	1	1	1	1	1	1	1	1	1	1	1	1	1	1	1	1	1	0	0	0	0	0	0
1490	1	1	1	1	1	1	1	1	1	1	1	1	1	1	1	1	1	0	0	0	0	0	0
1563	1	1	1	1	1	1	1	1	1	1	1	1	1	1	1	1	1	0	0	0	0	0	0
1552	1	1	1	1	1	1	1	1	1	1	1	1	1	1	1	1	1	0	0	0	0	0	0
1284	1	1	1	1	1	1	1	1	1	1	1	1	1	1	1	1	1	0	0	0	0	0	0
1275	1	1	1	1	1	1	1	1	1	1	1	1	1	1	1	1	1	0	0	0	0	0	0
1203	1	1	1	1	1	1	1	1	1	1	1	1	1	1	1	1	1	0	0	0	1	0	0
1283	1	1	1	1	1	1	1	1	1	1	1	1	1	1	1	1	1	0	0	0	0	0	0
1312	1	1	1	1	1	1	1	1	1	1	1	1	1	1	1	1	1	0	0	0	0	0	0
1311	1	1	1	1	1	1	1	1	1	1	1	1	1	1	1	1	1	0	0	0	0	0	0
1310	1	1	1	1	1	1	1	1	1	1	1	1	1	1	1	1	1	0	0	0	0	0	0
1306	1	1	1	1	1	1	1	1	1	1	1	1	1	1	1	1	1	0	0	0	0	0	0
1300	1	1	1	1	1	1	1	1	1	1	1	1	1	1	1	1	1	0	0	0	0	0	0
1181	1	1	1	1	1	1	1	1	1	1	1	1	1	1	1	1	1	1	0	0	0	0	0	S. cerevisiae Ram1
1566	1	1	1	1	1	1	1	1	1	1	1	1	1	1	1	1	1	0	0	0	0	0	0
1616	1	1	1	1	1	1	1	0	1	1	1	1	1	1	1	1	1	0	0	0	0	0	0
1891	1	1	1	1	1	1	1	0	1	1	1	1	1	1	1	1	1	0	0	0	0	0	0
2004	1	1	1	1	1	1	1	0	1	1	1	1	1	1	1	1	1	0	0	0	0	0	0
2078	1	1	1	1	1	1	1	0	1	1	1	1	1	1	1	1	1	0	0	0	0	0	0
1016	1	1	1	1	2	1	1	2	1	1	1	1	1	1	1	1	1	0	0	0	0	0	0
1091	1	1	1	1	1	1	1	2	1	1	1	1	1	1	1	1	1	0	0	0	0	0	0
1100	1	1	1	1	1	1	1	2	1	1	1	1	1	1	1	1	1	0	0	0	0	0	0
1147	1	1	1	1	1	1	1	2	1	1	1	1	1	1	1	1	1	0	0	0	0	0	0
1160	1	1	1	1	2	1	2	1	0	1	1	1	1	1	1	1	1	0	0	0	0	0	0
1368	1	1	1	1	2	1	1	1	0	1	1	1	1	1	1	1	1	0	0	0	0	0	0
1617	1	1	1	1	1	1	1	1	0	1	1	1	1	1	1	1	1	0	0	0	0	0	0
1769	1	1	1	1	1	1	1	0	0	1	1	1	1	1	1	2	1	0	0	0	0	0	0
981	1	1	1	1	1	1	2	1	1	1	1	1	1	1	1	2	1	0	0	0	0	0	0
924	1	1	1	1	1	1	1	2	1	1	1	1	1	1	1	2	1	0	0	0	0	0	0
985	1	1	1	1	2	1	1	1	1	1	1	1	1	1	1	2	1	0	0	0	0	0	0
710	1	1	1	1	1	2	2	1	2	1	1	1	1	1	1	2	1	0	0	0	0	0	0
1109	1	1	1	1	1	2	1	0	1	1	1	1	1	1	1	2	1	0	0	0	0	0	0
2152	1	1	1	1	0	1	0	1	0	1	1	3	1	1	1	0	1	0	0	0	0	0	0
838	1	1	1	1	2	1	1	4	1	1	1	1	1	1	1	0	1	0	0	0	0	0	0
1600	1	1	1	1	1	1	1	1	1	1	1	1	1	1	1	0	1	0	0	0	0	0	0
2637	1	1	1	1	1	1	1	0	1	1	1	1	1	1	1	0	1	0	0	0	0	0	0
3669	1	1	1	1	1	1	0	0	0	1	1	1	1	1	1	0	1	0	0	0	0	0	0
2449	1	1	1	1	1	1	1	1	0	1	1	1	1	1	1	0	1	0	0	0	0	0	0
2521	1	1	1	1	1	1	1	1	0	1	1	1	1	1	1	0	1	0	0	0	0	0	0
1222	1	1	1	1	2	1	2	1	0	1	2	1	1	1	0	1	1	0	0	0	0	0	0
1387	1	1	1	1	1	1	1	0	1	1	2	1	1	1	1	1	1	0	0	0	0	0	0
954	1	1	1	1	2	2	1	1	1	1	0	1	1	1	1	2	1	0	0	0	0	0	0
3069	1	1	1	1	1	2	1	1	0	0	0	1	1	1	1	0	1	0	0	0	0	0	0
2135	1	1	1	1	1	2	1	1	1	0	0	0	1	1	1	1	1	0	0	0	0	0	0
3147	1	1	1	1	1	1	1	1	1	0	0	0	1	1	1	1	1	0	0	0	0	0	0
3829	1	1	1	1	1	1	0	1	1	0	0	0	1	1	1	1	1	0	0	0	0	0	0
2721	1	1	1	1	1	1	1	1	1	1	0	0	1	1	1	1	1	0	0	0	0	0	0
2970	1	1	1	1	1	1	1	1	0	1	0	1	1	1	1	0	1	0	0	0	0	0	0
4521	1	1	1	2	1	1	0	1	0	0	0	0	0	0	0	1	1	0	0	0	0	0	0
4619	1	1	1	1	1	1	1	1	1	0	0	0	0	0	0	0	1	0	0	0	0	0	0
4974	1	1	1	1	1	1	0	0	1	0	0	0	0	0	0	1	1	0	0	0	0	0	0
4282	1	1	1	1	1	1	1	0	1	0	1	1	0	0	0	0	1	0	0	0	0	0	0
2897	1	1	1	1	2	1	1	2	1	1	1	0	0	0	0	0	1	0	0	0	0	0	0
3909	1	1	1	1	1	1	1	0	1	1	1	1	0	0	0	0	1	0	0	0	0	0	0
4197	1	1	1	1	1	1	1	0	0	1	1	1	0	0	0	0	1	0	0	0	0	0	0
772	1	1	3	3	5	2	1	1	1	0	1	1	0	0	0	0	0	0	0	0	0	0	0
3450	1	1	1	1	1	1	2	0	0	1	2	1	0	0	1	0	0	0	0	0	0	0	0
1930	1	1	1	1	1	1	1	1	1	1	0	1	2	1	2	0	0	0	0	0	0	0	0
949	1	1	1	1	1	1	2	1	2	1	1	2	1	2	1	0	0	0	0	0	0	0	0
1538	1	1	1	1	1	1	1	1	1	1	1	1	1	2	2	0	0	0	0	0	0	0	0
4130	1	1	1	1	2	1	1	0	0	0	1	1	1	0	1	0	0	0	0	0	0	0	0
5160	1	1	1	3	0	0	1	0	0	0	0	0	0	0	0	0	0	0	0	0	0	0	0
3873	1	1	1	1	1	2	1	1	0	1	0	1	0	0	1	0	0	0	0	0	0	0	0
4575	1	1	1	1	1	1	1	0	0	1	0	1	0	0	1	0	0	0	0	0	0	0	0
4190	1	1	1	1	2	1	1	0	0	1	0	1	0	0	0	1	0	0	0	0	0	0	0
2898	1	1	1	1	2	2	2	1	1	1	0	1	0	0	0	0	0	0	0	0	0	0	0
4185	1	1	1	1	1	1	1	1	0	1	0	2	0	0	0	0	0	0	0	0	0	0	0
4231	1	1	1	1	2	1	1	0	1	1	0	1	0	0	0	0	0	0	0	0	0	0	0
4584	1	1	1	1	1	1	1	0	1	1	0	1	0	0	0	0	0	0	0	0	0	0	0
4845	1	1	1	1	1	1	1	1	0	1	0	0	0	0	0	0	0	0	0	0	0	0	0
5180	1	1	1	1	1	1	1	0	0	1	0	0	0	0	0	0	0	0	0	0	0	0	0
2892	1	1	2	2	1	2	2	1	0	1	0	1	0	0	0	0	0	0	0	0	0	0	0
3850	1	1	2	2	2	2	1	0	0	1	0	0	0	0	0	0	0	0	0	0	0	0	0
4859	1	1	1	1	0	0	1	2	0	0	0	0	0	1	1	0	0	0	0	0	0	0	0
4807	1	1	1	1	2	0	2	0	0	0	0	0	0	1	0	0	0	0	0	0	0	0	0
5198	1	1	1	1	1	1	1	0	0	0	0	0	0	1	0	0	0	0	0	0	0	0	0
1584	1	1	3	2	3	2	1	1	0	0	0	1	0	0	0	0	0	0	0	0	0	0	0
1055	1	1	3	3	6	2	2	0	0	0	0	0	0	0	0	0	0	0	0	0	0	0	0
1582	1	1	3	3	3	2	2	0	0	0	0	1	0	0	0	0	0	0	0	0	0	0	0
3837	1	1	2	3	5	0	0	0	0	0	0	0	0	0	0	0	0	0	0	0	0	0	0
912	1	1	2	2	3	2	1	7	0	0	0	0	0	0	0	0	0	0	0	0	0	0	0
3505	1	1	2	2	2	2	2	0	0	0	0	0	1	0	0	0	0	0	0	0	0	0	0
3704	1	1	2	2	1	2	1	1	1	0	0	0	1	0	0	0	0	0	0	0	0	0	0
2872	1	1	2	2	3	2	1	1	0	0	0	0	0	0	0	1	0	0	0	0	0	0	0
5161	1	1	2	2	1	0	1	0	0	0	0	0	0	0	0	0	0	0	0	0	0	0	0
6297	1	1	2	2	0	0	0	0	0	0	0	0	0	0	0	0	0	0	0	0	0	0	0
6298	1	1	2	2	0	0	0	0	0	0	0	0	0	0	0	0	0	0	0	0	0	0	0
4498	1	1	2	2	2	1	1	0	0	0	0	0	0	0	0	0	0	0	0	0	0	0	0
5233	1	1	2	2	1	1	0	0	0	0	0	0	0	0	0	0	0	0	0	0	0	0	0
2888	1	1	2	2	1	2	3	1	0	0	0	1	0	0	0	0	0	0	0	0	0	0	0
4504	1	1	2	2	1	2	1	0	0	0	0	0	0	0	0	0	0	0	0	0	0	0	0
4162	1	1	2	2	2	2	1	0	0	0	0	0	0	0	0	0	0	0	0	0	0	0	0
4824	1	1	2	2	0	2	1	0	0	0	0	0	0	0	0	0	0	0	0	0	0	0	0
3436	1	1	2	2	2	2	2	1	0	0	0	0	0	0	0	0	0	0	0	0	0	0	0
3858	1	1	2	2	2	2	2	0	0	0	0	0	0	0	0	0	0	0	0	0	0	0	0
4154	1	1	2	2	1	2	2	0	0	0	0	0	0	0	0	0	0	0	0	0	0	0	0
10318	1	1	0	1	0	0	0	0	0	0	0	0	0	0	0	0	0	0	0	0	0	0	0
3897	1	1	1	2	1	1	1	3	1	0	0	0	0	0	0	0	0	0	0	0	0	0	0
4502	1	1	1	2	3	1	1	0	0	0	0	0	0	0	0	0	0	0	0	0	0	0	0
5227	1	1	1	2	1	1	0	0	0	0	0	0	0	0	0	0	0	0	0	0	0	0	0
5196	1	1	1	2	1	1	1	0	0	0	0	0	0	0	0	0	0	0	0	0	0	0	0
5200	1	1	1	2	1	1	1	0	0	0	0	0	0	0	0	0	0	0	0	0	0	0	0
4967	1	1	1	1	0	1	1	1	1	0	0	1	0	0	0	0	0	0	0	0	0	0	0
4552	1	1	1	1	1	1	2	1	0	0	0	1	0	0	0	0	0	0	0	0	0	0	0
4551	1	1	1	1	3	1	1	0	0	0	0	1	0	0	0	0	0	0	0	0	0	0	0
5928	1	1	1	1	1	1	0	0	0	0	0	1	0	0	0	0	0	0	0	0	0	0	0
4222	1	1	1	1	2	1	2	1	1	0	0	0	0	0	0	0	0	0	0	0	0	0	0
5438	1	1	1	1	2	1	0	0	1	0	0	0	0	0	0	0	0	0	0	0	0	0	0
5998	1	1	1	1	1	1	0	0	1	0	0	0	0	0	0	0	0	0	0	0	0	0	0
4952	1	1	1	1	1	1	1	1	1	0	0	0	0	0	0	0	0	0	0	0	0	0	0
4984	1	1	1	1	1	1	1	1	1	0	0	0	0	0	0	0	0	0	0	0	0	0	0
6096	1	1	1	1	0	1	1	0	1	0	0	0	0	0	0	0	0	0	0	0	0	0	0
5387	1	1	1	1	1	1	1	0	1	0	0	0	0	0	0	0	0	0	0	0	0	0	0
5377	1	1	1	1	1	1	1	0	1	0	0	0	0	0	0	0	0	0	0	0	0	0	0
5374	1	1	1	1	1	1	1	0	1	0	0	0	0	0	0	0	0	0	0	0	0	0	0
5430	1	1	1	1	1	1	1	0	1	0	0	0	0	0	0	0	0	0	0	0	0	0	0
4532	1	1	1	1	1	1	0	4	0	0	0	0	0	0	0	0	0	0	0	0	0	0	0
4835	1	1	1	1	0	1	1	3	0	0	0	0	0	0	0	0	0	0	0	0	0	0	0
5245	1	1	1	1	1	1	0	2	0	0	0	0	0	0	0	0	0	0	0	0	0	0	0
4511	1	1	1	1	2	1	2	1	0	0	0	0	0	0	0	0	0	0	0	0	0	0	0
4811	1	1	1	1	2	1	2	0	0	0	0	0	0	0	0	0	0	0	0	0	0	0	0
4808	1	1	1	1	2	1	2	0	0	0	0	0	0	0	0	0	0	0	0	0	0	0	0
4812	1	1	1	1	2	1	2	0	0	0	0	0	0	0	0	0	0	0	0	0	0	0	0
5690	1	1	1	1	0	1	2	0	0	0	0	0	0	0	0	0	0	0	0	0	0	0	0
5204	1	1	1	1	1	1	2	0	0	0	0	0	0	0	0	0	0	0	0	0	0	0	0
5201	1	1	1	1	1	1	2	0	0	0	0	0	0	0	0	0	0	0	0	0	0	0	0
5199	1	1	1	1	1	1	2	0	0	0	0	0	0	0	0	0	0	0	0	0	0	0	0
5187	1	1	1	1	1	1	2	0	0	0	0	0	0	0	0	0	0	0	0	0	0	0	0
5184	1	1	1	1	1	1	2	0	0	0	0	0	0	0	0	0	0	0	0	0	0	0	0
5182	1	1	1	1	1	1	2	0	0	0	0	0	0	0	0	0	0	0	0	0	0	0	0
5181	1	1	1	1	1	1	2	0	0	0	0	0	0	0	0	0	0	0	0	0	0	0	0
5212	1	1	1	1	1	1	2	0	0	0	0	0	0	0	0	0	0	0	0	0	0	0	0
5208	1	1	1	1	1	1	2	0	0	0	0	0	0	0	0	0	0	0	0	0	0	0	0
5229	1	1	1	1	1	1	2	0	0	0	0	0	0	0	0	0	0	0	0	0	0	0	0
5695	1	1	1	1	2	1	0	0	0	0	0	0	0	0	0	0	0	0	0	0	0	0	0
5716	1	1	1	1	2	1	0	0	0	0	0	0	0	0	0	0	0	0	0	0	0	0	0
5711	1	1	1	1	2	1	0	0	0	0	0	0	0	0	0	0	0	0	0	0	0	0	0
5710	1	1	1	1	2	1	0	0	0	0	0	0	0	0	0	0	0	0	0	0	0	0	0
5709	1	1	1	1	2	1	0	0	0	0	0	0	0	0	0	0	0	0	0	0	0	0	0
5642	1	1	1	1	2	1	0	0	0	0	0	0	0	0	0	0	0	0	0	0	0	0	0
5720	1	1	1	1	2	1	0	0	0	0	0	0	0	0	0	0	0	0	0	0	0	0	0
7843	1	1	1	1	0	1	0	0	0	0	0	0	0	0	0	0	0	0	0	0	0	0	0
7811	1	1	1	1	0	1	0	0	0	0	0	0	0	0	0	0	0	0	0	0	0	0	0
7302	1	1	1	1	0	1	0	0	0	0	0	0	0	0	0	0	0	0	0	0	0	0	0
7673	1	1	1	1	0	1	0	0	0	0	0	0	0	0	0	0	0	0	0	0	0	0	0
7739	1	1	1	1	0	1	0	0	0	0	0	0	0	0	0	0	0	0	0	0	0	0	0
7737	1	1	1	1	0	1	0	0	0	0	0	0	0	0	0	0	0	0	0	0	0	0	0
7755	1	1	1	1	0	1	0	0	0	0	0	0	0	0	0	0	0	0	0	0	0	0	0
7724	1	1	1	1	0	1	0	0	0	0	0	0	0	0	0	0	0	0	0	0	0	0	0
7587	1	1	1	1	0	1	0	0	0	0	0	0	0	0	0	0	0	0	0	0	0	0	0
7555	1	1	1	1	0	1	0	0	0	0	0	0	0	0	0	0	0	0	0	0	0	0	0
7544	1	1	1	1	0	1	0	0	0	0	0	0	0	0	0	0	0	0	0	0	0	0	0
7932	1	1	1	1	0	1	0	0	0	0	0	0	0	0	0	0	0	0	0	0	0	0	0
6538	1	1	1	1	1	1	0	0	0	0	0	0	0	0	0	0	0	0	0	0	0	0	0
6613	1	1	1	1	1	1	0	0	0	0	0	0	0	0	0	0	0	0	0	0	0	0	0
6355	1	1	1	1	1	1	0	0	0	0	0	0	0	0	0	0	0	0	0	0	0	0	0
6396	1	1	1	1	1	1	0	0	0	0	0	0	0	0	0	0	0	0	0	0	0	0	0
6491	1	1	1	1	1	1	0	0	0	0	0	0	0	0	0	0	0	0	0	0	0	0	0
6468	1	1	1	1	1	1	0	0	0	0	0	0	0	0	0	0	0	0	0	0	0	0	0
6515	1	1	1	1	1	1	0	0	0	0	0	0	0	0	0	0	0	0	0	0	0	0	0
6479	1	1	1	1	1	1	0	0	0	0	0	0	0	0	0	0	0	0	0	0	0	0	0
6410	1	1	1	1	1	1	0	0	0	0	0	0	0	0	0	0	0	0	0	0	0	0	0
6525	1	1	1	1	1	1	0	0	0	0	0	0	0	0	0	0	0	0	0	0	0	0	0
6411	1	1	1	1	1	1	0	0	0	0	0	0	0	0	0	0	0	0	0	0	0	0	0
6618	1	1	1	1	1	1	0	0	0	0	0	0	0	0	0	0	0	0	0	0	0	0	0
6428	1	1	1	1	1	1	0	0	0	0	0	0	0	0	0	0	0	0	0	0	0	0	0
6447	1	1	1	1	1	1	0	0	0	0	0	0	0	0	0	0	0	0	0	0	0	0	0
6384	1	1	1	1	1	1	0	0	0	0	0	0	0	0	0	0	0	0	0	0	0	0	0
6582	1	1	1	1	1	1	0	0	0	0	0	0	0	0	0	0	0	0	0	0	0	0	0
6551	1	1	1	1	1	1	0	0	0	0	0	0	0	0	0	0	0	0	0	0	0	0	0
6379	1	1	1	1	1	1	0	0	0	0	0	0	0	0	0	0	0	0	0	0	0	0	0
6580	1	1	1	1	1	1	0	0	0	0	0	0	0	0	0	0	0	0	0	0	0	0	0
6497	1	1	1	1	1	1	0	0	0	0	0	0	0	0	0	0	0	0	0	0	0	0	0
6452	1	1	1	1	1	1	0	0	0	0	0	0	0	0	0	0	0	0	0	0	0	0	0
6548	1	1	1	1	1	1	0	0	0	0	0	0	0	0	0	0	0	0	0	0	0	0	0
6585	1	1	1	1	1	1	0	0	0	0	0	0	0	0	0	0	0	0	0	0	0	0	0
6380	1	1	1	1	1	1	0	0	0	0	0	0	0	0	0	0	0	0	0	0	0	0	0
6570	1	1	1	1	1	1	0	0	0	0	0	0	0	0	0	0	0	0	0	0	0	0	0
6559	1	1	1	1	1	1	0	0	0	0	0	0	0	0	0	0	0	0	0	0	0	0	0
6433	1	1	1	1	1	1	0	0	0	0	0	0	0	0	0	0	0	0	0	0	0	0	0
6503	1	1	1	1	1	1	0	0	0	0	0	0	0	0	0	0	0	0	0	0	0	0	0
6431	1	1	1	1	1	1	0	0	0	0	0	0	0	0	0	0	0	0	0	0	0	0	0
6511	1	1	1	1	1	1	0	0	0	0	0	0	0	0	0	0	0	0	0	0	0	0	0
6442	1	1	1	1	1	1	0	0	0	0	0	0	0	0	0	0	0	0	0	0	0	0	0
6370	1	1	1	1	1	1	0	0	0	0	0	0	0	0	0	0	0	0	0	0	0	0	0
6390	1	1	1	1	1	1	0	0	0	0	0	0	0	0	0	0	0	0	0	0	0	0	0
6372	1	1	1	1	1	1	0	0	0	0	0	0	0	0	0	0	0	0	0	0	0	0	0
6539	1	1	1	1	1	1	0	0	0	0	0	0	0	0	0	0	0	0	0	0	0	0	0
6540	1	1	1	1	1	1	0	0	0	0	0	0	0	0	0	0	0	0	0	0	0	0	0
6423	1	1	1	1	1	1	0	0	0	0	0	0	0	0	0	0	0	0	0	0	0	0	0
6546	1	1	1	1	1	1	0	0	0	0	0	0	0	0	0	0	0	0	0	0	0	0	0
6424	1	1	1	1	1	1	0	0	0	0	0	0	0	0	0	0	0	0	0	0	0	0	0
6425	1	1	1	1	1	1	0	0	0	0	0	0	0	0	0	0	0	0	0	0	0	0	0
6421	1	1	1	1	1	1	0	0	0	0	0	0	0	0	0	0	0	0	0	0	0	0	0
6458	1	1	1	1	1	1	0	0	0	0	0	0	0	0	0	0	0	0	0	0	0	0	0
6375	1	1	1	1	1	1	0	0	0	0	0	0	0	0	0	0	0	0	0	0	0	0	0
6543	1	1	1	1	1	1	0	0	0	0	0	0	0	0	0	0	0	0	0	0	0	0	0
6620	1	1	1	1	1	1	0	0	0	0	0	0	0	0	0	0	0	0	0	0	0	0	0
4833	1	1	1	1	1	1	1	2	0	0	0	0	0	0	0	0	0	0	0	0	0	0	0
4850	1	1	1	1	1	1	1	2	0	0	0	0	0	0	0	0	0	0	0	0	0	0	0
4837	1	1	1	1	2	1	1	1	0	0	0	0	0	0	0	0	0	0	0	0	0	0	0
5240	1	1	1	1	1	1	1	1	0	0	0	0	0	0	0	0	0	0	0	0	0	0	0
5249	1	1	1	1	1	1	1	1	0	0	0	0	0	0	0	0	0	0	0	0	0	0	0
5256	1	1	1	1	1	1	1	1	0	0	0	0	0	0	0	0	0	0	0	0	0	0	0
5265	1	1	1	1	1	1	1	1	0	0	0	0	0	0	0	0	0	0	0	0	0	0	0
5631	1	1	1	1	1	1	1	0	0	0	0	0	0	0	0	0	0	0	0	0	0	0	0
5627	1	1	1	1	1	1	1	0	0	0	0	0	0	0	0	0	0	0	0	0	0	0	0
5626	1	1	1	1	1	1	1	0	0	0	0	0	0	0	0	0	0	0	0	0	0	0	0
5624	1	1	1	1	1	1	1	0	0	0	0	0	0	0	0	0	0	0	0	0	0	0	0
5630	1	1	1	1	1	1	1	0	0	0	0	0	0	0	0	0	0	0	0	0	0	0	0
5632	1	1	1	1	1	1	1	0	0	0	0	0	0	0	0	0	0	0	0	0	0	0	0
5703	1	1	1	1	1	1	1	0	0	0	0	0	0	0	0	0	0	0	0	0	0	0	0
5702	1	1	1	1	1	1	1	0	0	0	0	0	0	0	0	0	0	0	0	0	0	0	0
5700	1	1	1	1	1	1	1	0	0	0	0	0	0	0	0	0	0	0	0	0	0	0	0
5699	1	1	1	1	1	1	1	0	0	0	0	0	0	0	0	0	0	0	0	0	0	0	0
5698	1	1	1	1	1	1	1	0	0	0	0	0	0	0	0	0	0	0	0	0	0	0	0
5696	1	1	1	1	1	1	1	0	0	0	0	0	0	0	0	0	0	0	0	0	0	0	0
5694	1	1	1	1	1	1	1	0	0	0	0	0	0	0	0	0	0	0	0	0	0	0	0
5693	1	1	1	1	1	1	1	0	0	0	0	0	0	0	0	0	0	0	0	0	0	0	0
5692	1	1	1	1	1	1	1	0	0	0	0	0	0	0	0	0	0	0	0	0	0	0	0
5691	1	1	1	1	1	1	1	0	0	0	0	0	0	0	0	0	0	0	0	0	0	0	0
5688	1	1	1	1	1	1	1	0	0	0	0	0	0	0	0	0	0	0	0	0	0	0	0
5707	1	1	1	1	1	1	1	0	0	0	0	0	0	0	0	0	0	0	0	0	0	0	0
5719	1	1	1	1	1	1	1	0	0	0	0	0	0	0	0	0	0	0	0	0	0	0	0
5718	1	1	1	1	1	1	1	0	0	0	0	0	0	0	0	0	0	0	0	0	0	0	0
5717	1	1	1	1	1	1	1	0	0	0	0	0	0	0	0	0	0	0	0	0	0	0	0
5715	1	1	1	1	1	1	1	0	0	0	0	0	0	0	0	0	0	0	0	0	0	0	0
5712	1	1	1	1	1	1	1	0	0	0	0	0	0	0	0	0	0	0	0	0	0	0	0
5682	1	1	1	1	1	1	1	0	0	0	0	0	0	0	0	0	0	0	0	0	0	0	0
5648	1	1	1	1	1	1	1	0	0	0	0	0	0	0	0	0	0	0	0	0	0	0	0
5647	1	1	1	1	1	1	1	0	0	0	0	0	0	0	0	0	0	0	0	0	0	0	0
5646	1	1	1	1	1	1	1	0	0	0	0	0	0	0	0	0	0	0	0	0	0	0	0
5639	1	1	1	1	1	1	1	0	0	0	0	0	0	0	0	0	0	0	0	0	0	0	0
5638	1	1	1	1	1	1	1	0	0	0	0	0	0	0	0	0	0	0	0	0	0	0	0
5635	1	1	1	1	1	1	1	0	0	0	0	0	0	0	0	0	0	0	0	0	0	0	0
5634	1	1	1	1	1	1	1	0	0	0	0	0	0	0	0	0	0	0	0	0	0	0	0
5654	1	1	1	1	1	1	1	0	0	0	0	0	0	0	0	0	0	0	0	0	0	0	0
5669	1	1	1	1	1	1	1	0	0	0	0	0	0	0	0	0	0	0	0	0	0	0	0
5677	1	1	1	1	1	1	1	0	0	0	0	0	0	0	0	0	0	0	0	0	0	0	0
5672	1	1	1	1	1	1	1	0	0	0	0	0	0	0	0	0	0	0	0	0	0	0	0
5671	1	1	1	1	1	1	1	0	0	0	0	0	0	0	0	0	0	0	0	0	0	0	0
5656	1	1	1	1	1	1	1	0	0	0	0	0	0	0	0	0	0	0	0	0	0	0	0
5665	1	1	1	1	1	1	1	0	0	0	0	0	0	0	0	0	0	0	0	0	0	0	0
5663	1	1	1	1	1	1	1	0	0	0	0	0	0	0	0	0	0	0	0	0	0	0	0
5661	1	1	1	1	1	1	1	0	0	0	0	0	0	0	0	0	0	0	0	0	0	0	0
5660	1	1	1	1	1	1	1	0	0	0	0	0	0	0	0	0	0	0	0	0	0	0	0
5791	1	1	1	1	1	1	1	0	0	0	0	0	0	0	0	0	0	0	0	0	0	0	0
5790	1	1	1	1	1	1	1	0	0	0	0	0	0	0	0	0	0	0	0	0	0	0	0
5786	1	1	1	1	1	1	1	0	0	0	0	0	0	0	0	0	0	0	0	0	0	0	0
5785	1	1	1	1	1	1	1	0	0	0	0	0	0	0	0	0	0	0	0	0	0	0	0
5752	1	1	1	1	1	1	1	0	0	0	0	0	0	0	0	0	0	0	0	0	0	0	0
5744	1	1	1	1	1	1	1	0	0	0	0	0	0	0	0	0	0	0	0	0	0	0	0
5743	1	1	1	1	1	1	1	0	0	0	0	0	0	0	0	0	0	0	0	0	0	0	0
5734	1	1	1	1	1	1	1	0	0	0	0	0	0	0	0	0	0	0	0	0	0	0	0
5732	1	1	1	1	1	1	1	0	0	0	0	0	0	0	0	0	0	0	0	0	0	0	0
5731	1	1	1	1	1	1	1	0	0	0	0	0	0	0	0	0	0	0	0	0	0	0	0
5754	1	1	1	1	1	1	1	0	0	0	0	0	0	0	0	0	0	0	0	0	0	0	0
5757	1	1	1	1	1	1	1	0	0	0	0	0	0	0	0	0	0	0	0	0	0	0	0
5783	1	1	1	1	1	1	1	0	0	0	0	0	0	0	0	0	0	0	0	0	0	0	0
5778	1	1	1	1	1	1	1	0	0	0	0	0	0	0	0	0	0	0	0	0	0	0	0
5771	1	1	1	1	1	1	1	0	0	0	0	0	0	0	0	0	0	0	0	0	0	0	0
5768	1	1	1	1	1	1	1	0	0	0	0	0	0	0	0	0	0	0	0	0	0	0	0
5767	1	1	1	1	1	1	1	0	0	0	0	0	0	0	0	0	0	0	0	0	0	0	0
5764	1	1	1	1	1	1	1	0	0	0	0	0	0	0	0	0	0	0	0	0	0	0	0
5793	1	1	1	1	1	1	1	0	0	0	0	0	0	0	0	0	0	0	0	0	0	0	0
5194	1	1	1	1	2	1	1	0	0	0	0	0	0	0	0	0	0	0	0	0	0	0	0
5193	1	1	1	1	2	1	1	0	0	0	0	0	0	0	0	0	0	0	0	0	0	0	0
5189	1	1	1	1	2	1	1	0	0	0	0	0	0	0	0	0	0	0	0	0	0	0	0
5188	1	1	1	1	2	1	1	0	0	0	0	0	0	0	0	0	0	0	0	0	0	0	0
5186	1	1	1	1	2	1	1	0	0	0	0	0	0	0	0	0	0	0	0	0	0	0	0
5183	1	1	1	1	2	1	1	0	0	0	0	0	0	0	0	0	0	0	0	0	0	0	0
5179	1	1	1	1	2	1	1	0	0	0	0	0	0	0	0	0	0	0	0	0	0	0	0
5224	1	1	1	1	2	1	1	0	0	0	0	0	0	0	0	0	0	0	0	0	0	0	0
5223	1	1	1	1	2	1	1	0	0	0	0	0	0	0	0	0	0	0	0	0	0	0	0
5211	1	1	1	1	2	1	1	0	0	0	0	0	0	0	0	0	0	0	0	0	0	0	0
5207	1	1	1	1	2	1	1	0	0	0	0	0	0	0	0	0	0	0	0	0	0	0	0
5226	1	1	1	1	2	1	1	0	0	0	0	0	0	0	0	0	0	0	0	0	0	0	0
6354	1	1	1	1	0	1	1	0	0	0	0	0	0	0	0	0	0	0	0	0	0	0	0
6412	1	1	1	1	0	1	1	0	0	0	0	0	0	0	0	0	0	0	0	0	0	0	0
6481	1	1	1	1	0	1	1	0	0	0	0	0	0	0	0	0	0	0	0	0	0	0	0
6401	1	1	1	1	0	1	1	0	0	0	0	0	0	0	0	0	0	0	0	0	0	0	0
6351	1	1	1	1	0	1	1	0	0	0	0	0	0	0	0	0	0	0	0	0	0	0	0
6407	1	1	1	1	0	1	1	0	0	0	0	0	0	0	0	0	0	0	0	0	0	0	0
6427	1	1	1	1	0	1	1	0	0	0	0	0	0	0	0	0	0	0	0	0	0	0	0
6502	1	1	1	1	0	1	1	0	0	0	0	0	0	0	0	0	0	0	0	0	0	0	0
6376	1	1	1	1	0	1	1	0	0	0	0	0	0	0	0	0	0	0	0	0	0	0	0
6459	1	1	1	1	0	1	1	0	0	0	0	0	0	0	0	0	0	0	0	0	0	0	0
6611	1	1	1	1	0	1	1	0	0	0	0	0	0	0	0	0	0	0	0	0	0	0	0
3904	1	1	1	1	2	2	2	1	1	0	0	0	0	0	0	0	0	0	0	0	0	0	0
4642	1	1	1	1	1	2	1	1	1	0	0	0	0	0	0	0	0	0	0	0	0	0	0
4543	1	1	1	1	2	2	1	0	0	0	0	1	0	0	0	0	0	0	0	0	0	0	0
4893	1	1	1	1	1	2	1	0	0	0	0	1	0	0	0	0	0	0	0	0	0	0	0
4160	1	1	1	1	2	2	3	0	0	0	0	0	0	0	0	0	0	0	0	0	0	0	0
4820	1	1	1	1	1	2	2	0	0	0	0	0	0	0	0	0	0	0	0	0	0	0	0
4821	1	1	1	1	1	2	2	0	0	0	0	0	0	0	0	0	0	0	0	0	0	0	0
4500	1	1	1	1	2	2	2	0	0	0	0	0	0	0	0	0	0	0	0	0	0	0	0
4503	1	1	1	1	2	2	2	0	0	0	0	0	0	0	0	0	0	0	0	0	0	0	0
4509	1	1	1	1	2	2	2	0	0	0	0	0	0	0	0	0	0	0	0	0	0	0	0
4822	1	1	1	1	2	2	1	0	0	0	0	0	0	0	0	0	0	0	0	0	0	0	0
4825	1	1	1	1	2	2	1	0	0	0	0	0	0	0	0	0	0	0	0	0	0	0	0
5195	1	1	1	1	1	2	1	0	0	0	0	0	0	0	0	0	0	0	0	0	0	0	0
5206	1	1	1	1	1	2	1	0	0	0	0	0	0	0	0	0	0	0	0	0	0	0	0
5220	1	1	1	1	1	2	1	0	0	0	0	0	0	0	0	0	0	0	0	0	0	0	0
5210	1	1	1	1	1	2	1	0	0	0	0	0	0	0	0	0	0	0	0	0	0	0	0
5222	1	1	1	1	1	2	1	0	0	0	0	0	0	0	0	0	0	0	0	0	0	0	0
5242	1	1	1	1	1	2	0	1	0	0	0	0	0	0	0	0	0	0	0	0	0	0	0
5209	1	1	1	1	2	2	0	0	0	0	0	0	0	0	0	0	0	0	0	0	0	0	0
5780	1	1	1	1	1	2	0	0	0	0	0	0	0	0	0	0	0	0	0	0	0	0	0
4508	1	1	1	1	1	3	2	0	0	0	0	0	0	0	0	0	0	0	0	0	0	0	0
4814	1	1	1	1	1	3	1	0	0	0	0	0	0	0	0	0	0	0	0	0	0	0	0
5390	1	1	1	1	1	0	1	1	1	0	0	0	0	0	0	0	0	0	0	0	0	0	0
5173	1	1	1	1	2	0	2	0	0	0	0	0	0	0	0	0	0	0	0	0	0	0	0
6313	1	1	1	1	1	0	1	0	0	0	0	0	0	0	0	0	0	0	0	0	0	0	0
6314	1	1	1	1	1	0	1	0	0	0	0	0	0	0	0	0	0	0	0	0	0	0	0
6316	1	1	1	1	1	0	1	0	0	0	0	0	0	0	0	0	0	0	0	0	0	0	0
6326	1	1	1	1	1	0	1	0	0	0	0	0	0	0	0	0	0	0	0	0	0	0	0
6325	1	1	1	1	1	0	1	0	0	0	0	0	0	0	0	0	0	0	0	0	0	0	0
6323	1	1	1	1	1	0	1	0	0	0	0	0	0	0	0	0	0	0	0	0	0	0	0
6318	1	1	1	1	1	0	1	0	0	0	0	0	0	0	0	0	0	0	0	0	0	0	0
6335	1	1	1	1	1	0	1	0	0	0	0	0	0	0	0	0	0	0	0	0	0	0	0
7244	1	1	1	1	0	0	1	0	0	0	0	0	0	0	0	0	0	0	0	0	0	0	0
7268	1	1	1	1	0	0	1	0	0	0	0	0	0	0	0	0	0	0	0	0	0	0	0
6307	1	1	1	1	0	0	2	0	0	0	0	0	0	0	0	0	0	0	0	0	0	0	0
6302	1	1	1	1	2	0	0	0	0	0	0	0	0	0	0	0	0	0	0	0	0	0	0
6300	1	1	1	1	2	0	0	0	0	0	0	0	0	0	0	0	0	0	0	0	0	0	0
6305	1	1	1	1	2	0	0	0	0	0	0	0	0	0	0	0	0	0	0	0	0	0	0
7226	1	1	1	1	1	0	0	0	0	0	0	0	0	0	0	0	0	0	0	0	0	0	0
7191	1	1	1	1	1	0	0	0	0	0	0	0	0	0	0	0	0	0	0	0	0	0	0
7198	1	1	1	1	1	0	0	0	0	0	0	0	0	0	0	0	0	0	0	0	0	0	0
7195	1	1	1	1	1	0	0	0	0	0	0	0	0	0	0	0	0	0	0	0	0	0	0
7192	1	1	1	1	1	0	0	0	0	0	0	0	0	0	0	0	0	0	0	0	0	0	0
7190	1	1	1	1	1	0	0	0	0	0	0	0	0	0	0	0	0	0	0	0	0	0	0
7189	1	1	1	1	1	0	0	0	0	0	0	0	0	0	0	0	0	0	0	0	0	0	0
7184	1	1	1	1	1	0	0	0	0	0	0	0	0	0	0	0	0	0	0	0	0	0	0
7182	1	1	1	1	1	0	0	0	0	0	0	0	0	0	0	0	0	0	0	0	0	0	0
7201	1	1	1	1	1	0	0	0	0	0	0	0	0	0	0	0	0	0	0	0	0	0	0
7202	1	1	1	1	1	0	0	0	0	0	0	0	0	0	0	0	0	0	0	0	0	0	0
7203	1	1	1	1	1	0	0	0	0	0	0	0	0	0	0	0	0	0	0	0	0	0	0
7225	1	1	1	1	1	0	0	0	0	0	0	0	0	0	0	0	0	0	0	0	0	0	0
7221	1	1	1	1	1	0	0	0	0	0	0	0	0	0	0	0	0	0	0	0	0	0	0
7219	1	1	1	1	1	0	0	0	0	0	0	0	0	0	0	0	0	0	0	0	0	0	0
7217	1	1	1	1	1	0	0	0	0	0	0	0	0	0	0	0	0	0	0	0	0	0	0
7215	1	1	1	1	1	0	0	0	0	0	0	0	0	0	0	0	0	0	0	0	0	0	0
7209	1	1	1	1	1	0	0	0	0	0	0	0	0	0	0	0	0	0	0	0	0	0	0
7208	1	1	1	1	1	0	0	0	0	0	0	0	0	0	0	0	0	0	0	0	0	0	0
7206	1	1	1	1	1	0	0	0	0	0	0	0	0	0	0	0	0	0	0	0	0	0	0
7205	1	1	1	1	1	0	0	0	0	0	0	0	0	0	0	0	0	0	0	0	0	0	0
7180	1	1	1	1	1	0	0	0	0	0	0	0	0	0	0	0	0	0	0	0	0	0	0
7179	1	1	1	1	1	0	0	0	0	0	0	0	0	0	0	0	0	0	0	0	0	0	0
7178	1	1	1	1	1	0	0	0	0	0	0	0	0	0	0	0	0	0	0	0	0	0	0
7176	1	1	1	1	1	0	0	0	0	0	0	0	0	0	0	0	0	0	0	0	0	0	0
7175	1	1	1	1	1	0	0	0	0	0	0	0	0	0	0	0	0	0	0	0	0	0	0
7174	1	1	1	1	1	0	0	0	0	0	0	0	0	0	0	0	0	0	0	0	0	0	0
7173	1	1	1	1	1	0	0	0	0	0	0	0	0	0	0	0	0	0	0	0	0	0	0
7169	1	1	1	1	1	0	0	0	0	0	0	0	0	0	0	0	0	0	0	0	0	0	0
7168	1	1	1	1	1	0	0	0	0	0	0	0	0	0	0	0	0	0	0	0	0	0	0
7166	1	1	1	1	1	0	0	0	0	0	0	0	0	0	0	0	0	0	0	0	0	0	0
7163	1	1	1	1	1	0	0	0	0	0	0	0	0	0	0	0	0	0	0	0	0	0	0
7230	1	1	1	1	1	0	0	0	0	0	0	0	0	0	0	0	0	0	0	0	0	0	0
8561	1	1	1	1	0	0	0	0	0	0	0	0	0	0	0	0	0	0	0	0	0	0	0
8570	1	1	1	1	0	0	0	0	0	0	0	0	0	0	0	0	0	0	0	0	0	0	0
8568	1	1	1	1	0	0	0	0	0	0	0	0	0	0	0	0	0	0	0	0	0	0	0
8566	1	1	1	1	0	0	0	0	0	0	0	0	0	0	0	0	0	0	0	0	0	0	0
8563	1	1	1	1	0	0	0	0	0	0	0	0	0	0	0	0	0	0	0	0	0	0	0
8562	1	1	1	1	0	0	0	0	0	0	0	0	0	0	0	0	0	0	0	0	0	0	0
8559	1	1	1	1	0	0	0	0	0	0	0	0	0	0	0	0	0	0	0	0	0	0	0
8558	1	1	1	1	0	0	0	0	0	0	0	0	0	0	0	0	0	0	0	0	0	0	0
8557	1	1	1	1	0	0	0	0	0	0	0	0	0	0	0	0	0	0	0	0	0	0	0
8556	1	1	1	1	0	0	0	0	0	0	0	0	0	0	0	0	0	0	0	0	0	0	0
8555	1	1	1	1	0	0	0	0	0	0	0	0	0	0	0	0	0	0	0	0	0	0	0
8553	1	1	1	1	0	0	0	0	0	0	0	0	0	0	0	0	0	0	0	0	0	0	0
8551	1	1	1	1	0	0	0	0	0	0	0	0	0	0	0	0	0	0	0	0	0	0	0
8572	1	1	1	1	0	0	0	0	0	0	0	0	0	0	0	0	0	0	0	0	0	0	0
8573	1	1	1	1	0	0	0	0	0	0	0	0	0	0	0	0	0	0	0	0	0	0	0
8574	1	1	1	1	0	0	0	0	0	0	0	0	0	0	0	0	0	0	0	0	0	0	0
8592	1	1	1	1	0	0	0	0	0	0	0	0	0	0	0	0	0	0	0	0	0	0	0
8591	1	1	1	1	0	0	0	0	0	0	0	0	0	0	0	0	0	0	0	0	0	0	0
8588	1	1	1	1	0	0	0	0	0	0	0	0	0	0	0	0	0	0	0	0	0	0	0
8586	1	1	1	1	0	0	0	0	0	0	0	0	0	0	0	0	0	0	0	0	0	0	0
8585	1	1	1	1	0	0	0	0	0	0	0	0	0	0	0	0	0	0	0	0	0	0	0
8583	1	1	1	1	0	0	0	0	0	0	0	0	0	0	0	0	0	0	0	0	0	0	0
8582	1	1	1	1	0	0	0	0	0	0	0	0	0	0	0	0	0	0	0	0	0	0	0
8580	1	1	1	1	0	0	0	0	0	0	0	0	0	0	0	0	0	0	0	0	0	0	0
8579	1	1	1	1	0	0	0	0	0	0	0	0	0	0	0	0	0	0	0	0	0	0	0
8578	1	1	1	1	0	0	0	0	0	0	0	0	0	0	0	0	0	0	0	0	0	0	0
8576	1	1	1	1	0	0	0	0	0	0	0	0	0	0	0	0	0	0	0	0	0	0	0
8594	1	1	1	1	0	0	0	0	0	0	0	0	0	0	0	0	0	0	0	0	0	0	0
8595	1	1	1	1	0	0	0	0	0	0	0	0	0	0	0	0	0	0	0	0	0	0	0
8596	1	1	1	1	0	0	0	0	0	0	0	0	0	0	0	0	0	0	0	0	0	0	0
8644	1	1	1	1	0	0	0	0	0	0	0	0	0	0	0	0	0	0	0	0	0	0	0
8642	1	1	1	1	0	0	0	0	0	0	0	0	0	0	0	0	0	0	0	0	0	0	0
8640	1	1	1	1	0	0	0	0	0	0	0	0	0	0	0	0	0	0	0	0	0	0	0
8639	1	1	1	1	0	0	0	0	0	0	0	0	0	0	0	0	0	0	0	0	0	0	0
8636	1	1	1	1	0	0	0	0	0	0	0	0	0	0	0	0	0	0	0	0	0	0	0
8615	1	1	1	1	0	0	0	0	0	0	0	0	0	0	0	0	0	0	0	0	0	0	0
8610	1	1	1	1	0	0	0	0	0	0	0	0	0	0	0	0	0	0	0	0	0	0	0
8609	1	1	1	1	0	0	0	0	0	0	0	0	0	0	0	0	0	0	0	0	0	0	0
8607	1	1	1	1	0	0	0	0	0	0	0	0	0	0	0	0	0	0	0	0	0	0	0
8606	1	1	1	1	0	0	0	0	0	0	0	0	0	0	0	0	0	0	0	0	0	0	0
8605	1	1	1	1	0	0	0	0	0	0	0	0	0	0	0	0	0	0	0	0	0	0	0
8604	1	1	1	1	0	0	0	0	0	0	0	0	0	0	0	0	0	0	0	0	0	0	0
8602	1	1	1	1	0	0	0	0	0	0	0	0	0	0	0	0	0	0	0	0	0	0	0
8600	1	1	1	1	0	0	0	0	0	0	0	0	0	0	0	0	0	0	0	0	0	0	0
8598	1	1	1	1	0	0	0	0	0	0	0	0	0	0	0	0	0	0	0	0	0	0	0
8597	1	1	1	1	0	0	0	0	0	0	0	0	0	0	0	0	0	0	0	0	0	0	0
8614	1	1	1	1	0	0	0	0	0	0	0	0	0	0	0	0	0	0	0	0	0	0	0
8616	1	1	1	1	0	0	0	0	0	0	0	0	0	0	0	0	0	0	0	0	0	0	0
8634	1	1	1	1	0	0	0	0	0	0	0	0	0	0	0	0	0	0	0	0	0	0	0
8633	1	1	1	1	0	0	0	0	0	0	0	0	0	0	0	0	0	0	0	0	0	0	0
8630	1	1	1	1	0	0	0	0	0	0	0	0	0	0	0	0	0	0	0	0	0	0	0
8629	1	1	1	1	0	0	0	0	0	0	0	0	0	0	0	0	0	0	0	0	0	0	0
8627	1	1	1	1	0	0	0	0	0	0	0	0	0	0	0	0	0	0	0	0	0	0	0
8626	1	1	1	1	0	0	0	0	0	0	0	0	0	0	0	0	0	0	0	0	0	0	0
8625	1	1	1	1	0	0	0	0	0	0	0	0	0	0	0	0	0	0	0	0	0	0	0
8624	1	1	1	1	0	0	0	0	0	0	0	0	0	0	0	0	0	0	0	0	0	0	0
8623	1	1	1	1	0	0	0	0	0	0	0	0	0	0	0	0	0	0	0	0	0	0	0
8622	1	1	1	1	0	0	0	0	0	0	0	0	0	0	0	0	0	0	0	0	0	0	0
8620	1	1	1	1	0	0	0	0	0	0	0	0	0	0	0	0	0	0	0	0	0	0	0
8619	1	1	1	1	0	0	0	0	0	0	0	0	0	0	0	0	0	0	0	0	0	0	0
8618	1	1	1	1	0	0	0	0	0	0	0	0	0	0	0	0	0	0	0	0	0	0	0
8645	1	1	1	1	0	0	0	0	0	0	0	0	0	0	0	0	0	0	0	0	0	0	0
4657	1	1	1	1	1	2	0	0	2	0	0	0	1	0	0	0	0	0	0	0	0	0	0
8328	1	1	1	1	0	0	0	0	0	0	0	0	1	0	0	0	0	0	0	0	0	0	0
4404	1	1	1	1	1	1	1	2	0	0	0	1	1	0	0	0	0	0	0	0	0	0	0
5043	1	1	1	1	1	1	1	0	0	0	0	1	1	0	0	0	0	0	0	0	0	0	0
5017	1	1	1	1	1	1	1	0	1	0	0	0	1	0	0	0	0	0	0	0	0	0	0
6162	1	1	1	1	1	1	0	0	0	0	0	0	1	0	0	0	0	0	0	0	0	0	0
6214	1	1	1	1	1	1	0	0	0	0	0	0	1	0	0	0	0	0	0	0	0	0	0
4016	1	1	1	1	1	1	1	1	1	0	0	1	1	0	1	0	0	0	0	0	0	0	0
4616	1	1	1	1	1	1	1	0	1	0	0	1	0	0	1	0	0	0	0	0	0	0	0
5293	1	1	1	1	2	1	0	0	0	0	0	0	0	0	1	0	0	0	0	0	0	0	0
1746	1	1	1	1	2	1	2	0	1	1	0	0	1	1	2	1	0	0	0	0	0	0	0
4534	1	1	1	1	1	1	1	0	0	1	0	0	0	1	1	0	0	0	0	0	0	0	0
4535	1	1	1	1	1	1	1	0	0	1	0	0	0	1	1	0	0	0	0	0	0	0	0
3632	1	1	1	1	0	1	0	1	1	1	0	1	1	1	1	1	0	0	0	0	0	0	0
2973	1	1	1	1	1	1	2	1	0	1	0	1	1	1	1	0	0	0	0	0	0	0	0
3588	1	1	1	1	1	1	2	0	0	1	0	1	1	1	1	0	0	0	0	0	0	0	0
3644	1	1	1	1	1	1	1	0	1	1	0	1	1	1	1	0	0	0	0	0	0	0	0
4113	1	1	1	1	1	1	1	1	0	1	0	0	1	1	1	0	0	0	0	0	0	0	0
3621	1	1	1	1	1	1	1	1	1	1	0	0	1	1	1	0	0	0	0	0	0	0	0
3990	1	1	1	1	1	1	1	0	1	1	0	0	1	1	1	0	0	0	0	0	0	0	0
4011	1	1	1	1	1	1	1	0	1	1	0	0	1	1	1	0	0	0	0	0	0	0	0
3268	1	1	1	1	1	1	2	1	1	0	0	0	1	2	1	0	0	0	0	0	0	0	0
4381	1	1	1	1	1	1	1	0	0	0	0	0	1	1	1	1	0	0	0	0	0	0	0
3499	1	1	1	1	2	2	1	1	0	0	0	0	1	1	1	0	0	0	0	0	0	0	0
4396	1	1	1	1	0	1	1	0	1	0	0	1	1	1	1	0	0	0	0	0	0	0	0
4740	1	1	1	1	1	1	1	0	0	0	0	0	1	1	1	0	0	0	0	0	0	0	0
3795	1	1	1	1	1	1	1	2	1	0	0	0	1	1	1	0	0	0	0	0	0	0	0
4055	1	1	1	1	1	1	1	1	1	0	0	0	1	1	1	0	0	0	0	0	0	0	0
7106	1	1	1	1	0	0	0	0	0	0	1	0	1	0	0	0	0	0	0	0	0	0	0
1403	1	1	1	1	1	1	1	2	1	1	1	1	2	1	0	1	0	0	0	0	0	0	0
1033	1	1	1	1	1	1	2	1	1	1	1	1	2	1	2	1	0	0	0	0	0	0	0
1963	1	1	1	1	1	1	2	0	0	1	1	1	2	1	2	0	0	0	0	0	0	0	0
1117	1	1	1	1	1	2	2	1	1	1	1	1	1	1	2	0	0	0	0	0	0	0	0
3671	1	1	1	1	1	1	0	0	0	1	1	1	1	1	2	0	0	0	0	0	0	0	0
3373	1	1	1	1	0	1	0	1	0	1	1	1	1	1	1	2	0	0	0	0	0	0	0
1519	1	1	1	1	2	1	1	1	1	1	1	1	2	1	1	0	0	0	0	0	0	0	0
3397	1	1	1	1	1	1	1	0	1	1	1	0	2	1	1	0	0	0	0	0	0	0	0
1001	1	1	1	1	2	1	1	1	1	1	1	2	2	1	1	1	0	0	0	0	0	0	0
1941	1	1	1	1	1	1	1	0	1	1	1	1	2	1	1	1	0	0	0	0	0	0	0
3458	1	1	1	1	2	1	1	0	0	1	1	1	0	1	1	0	0	0	0	0	0	0	0
3063	1	1	1	1	0	1	1	0	1	1	1	1	1	1	1	1	0	0	0	0	0	0	0
3377	1	1	1	1	2	1	1	0	0	1	1	0	1	1	1	1	0	0	0	0	0	0	0
3221	1	1	1	1	2	2	1	0	0	1	1	0	1	1	1	0	0	0	0	0	0	0	0
3987	1	1	1	1	1	1	0	0	1	1	1	0	1	1	1	0	0	0	0	0	0	0	0
3078	1	1	1	1	1	1	1	0	0	1	1	2	1	1	1	0	0	0	0	0	0	0	0
1883	1	1	1	1	1	1	1	2	1	1	1	1	1	1	1	0	0	0	0	0	0	0	0
2436	1	1	1	1	1	1	1	1	1	1	1	1	1	1	1	0	0	0	0	0	0	0	0
2556	1	1	1	1	1	1	1	1	1	1	1	1	1	1	1	0	0	0	0	0	0	0	0
2502	1	1	1	1	1	1	1	1	1	1	1	1	1	1	1	0	0	0	0	0	0	0	0
2319	1	1	1	1	1	1	1	1	1	1	1	1	1	1	1	0	0	0	0	0	0	0	0
2347	1	1	1	1	1	1	1	1	1	1	1	1	1	1	1	0	0	0	0	0	0	0	0
2660	1	1	1	1	1	1	1	1	1	1	1	1	1	1	1	0	0	0	0	0	0	0	0
2817	1	1	1	1	1	1	1	1	1	1	1	1	1	1	1	0	0	0	0	0	0	0	0
4086	1	1	1	1	1	1	0	0	0	1	1	1	1	1	1	0	0	0	0	0	0	0	0
3269	1	1	1	1	1	1	1	1	0	1	1	1	1	1	1	0	0	0	0	0	0	0	0
3531	1	1	1	1	1	1	1	0	0	1	1	1	1	1	1	0	0	0	0	0	0	0	0
3571	1	1	1	1	1	1	1	0	0	1	1	1	1	1	1	0	0	0	0	0	0	0	0
3911	1	1	1	1	0	1	1	1	1	1	1	1	0	0	1	0	0	0	0	0	0	0	0
4000	1	1	1	1	1	1	1	1	1	1	1	0	1	0	0	0	0	0	0	0	0	0	0
3889	1	1	1	1	1	2	1	1	0	1	1	1	0	0	0	0	0	0	0	0	0	0	0
4259	1	1	1	1	1	1	1	1	1	1	1	0	0	0	0	0	0	0	0	0	0	0	0
4871	1	1	1	1	1	1	1	0	0	1	1	0	0	0	0	0	0	0	0	0	0	0	0
3910	1	1	1	1	1	1	1	1	1	1	1	1	0	0	0	0	0	0	0	0	0	0	0
4244	1	1	1	1	1	1	1	0	1	1	1	1	0	0	0	0	0	0	0	0	0	0	0
4270	1	1	1	1	1	1	1	0	1	1	1	1	0	0	0	0	0	0	0	0	0	0	0
3463	1	1	1	1	2	1	2	1	0	1	1	1	0	0	0	0	0	0	0	0	0	0	0
4207	1	1	1	1	2	1	1	0	0	1	1	1	0	0	0	0	0	0	0	0	0	0	0
4564	1	1	1	1	1	1	1	0	0	1	1	1	0	0	0	0	0	0	0	0	0	0	0
4546	1	1	1	1	1	1	1	0	0	1	1	1	0	0	0	0	0	0	0	0	0	0	0
4583	1	1	1	1	1	1	1	0	0	1	1	1	0	0	0	0	0	0	0	0	0	0	0
4873	1	1	1	1	1	1	1	0	0	0	1	0	0	1	0	0	0	0	0	0	0	0	0
2654	1	1	1	1	1	1	1	2	1	0	1	1	2	1	0	0	0	0	0	0	0	0	0
3596	1	1	1	1	1	1	1	1	1	0	1	1	1	1	0	0	0	0	0	0	0	0	0
3008	1	1	1	1	1	1	1	0	0	0	1	1	2	1	1	1	0	0	0	0	0	0	0
4173	1	1	1	1	1	1	0	0	0	0	1	1	0	1	1	1	0	0	0	0	0	0	0
3347	1	1	1	1	1	1	1	1	1	0	1	1	1	1	1	0	0	0	0	0	0	0	0
4341	1	1	1	1	2	1	0	0	0	0	1	0	1	1	1	0	0	0	0	0	0	0	0
1373	1	1	1	1	2	2	1	1	0	0	1	1	1	1	1	1	0	0	0	0	1	0	0
3955	1	1	1	1	1	1	0	0	0	0	1	1	1	1	1	1	0	0	0	0	0	0	0
2196	1	1	1	1	1	1	1	1	1	0	1	1	1	1	1	1	0	0	0	0	0	0	0
3019	1	1	1	1	1	1	1	0	1	0	1	1	1	1	1	1	0	0	0	0	0	0	0
3464	1	1	1	1	1	1	1	0	0	0	1	5	0	0	0	0	0	0	0	0	0	0	0
2106	1	1	1	2	2	1	2	1	1	0	1	1	0	0	0	0	0	0	0	0	0	0	0
4862	1	1	1	1	1	1	1	0	0	0	1	0	0	0	0	1	0	0	0	0	0	0	0
3901	1	1	1	1	1	2	2	0	1	0	1	1	0	0	0	0	0	0	0	0	0	0	0
4206	1	1	1	1	2	1	1	0	0	0	1	2	0	0	0	0	0	0	0	0	0	0	0
4258	1	1	1	1	1	1	1	1	1	0	1	1	0	0	0	0	0	0	0	0	0	0	0
4251	1	1	1	1	1	1	1	1	1	0	1	1	0	0	0	0	0	0	0	0	0	0	0
4264	1	1	1	1	1	1	1	1	1	0	1	1	0	0	0	0	0	0	0	0	0	0	0
5307	1	1	1	1	0	1	1	1	0	0	1	0	0	0	0	0	0	0	0	0	0	0	0
5301	1	1	1	1	1	1	1	0	0	0	1	0	0	0	0	0	0	0	0	0	0	0	0
5305	1	1	1	1	1	1	1	0	0	0	1	0	0	0	0	0	0	0	0	0	0	0	0
183	1	1	3	4	5	4	4	1	2	1	1	1	2	1	1	1	0	0	0	0	0	0	0
200	1	1	2	3	5	3	5	1	2	1	1	1	2	1	1	1	0	1	0	1	0	0	0	A. nidulans FadA, S. cerevisiae Gpa1
1536	1	1	1	1	1	1	1	0	1	0	1	1	2	1	3	0	1	0	0	0	0	0	0
1757	1	1	1	1	1	1	1	0	0	1	0	1	2	1	3	0	1	0	0	0	0	0	0
4815	0	2	1	2	1	1	1	0	0	0	0	0	0	0	0	0	0	0	0	0	0	0	0
1535	0	0	0	0	0	0	0	0	4	0	0	0	1	6	3	2	1	0	0	0	0	0	0
63	0	0	0	0	0	0	0	0	0	0	0	58	0	0	0	0	0	0	0	0	0	0	0
65	0	0	0	0	0	0	0	0	0	0	0	56	0	0	0	0	0	0	0	0	0	0	0
1505	0	0	0	0	0	0	0	0	0	0	3	4	5	2	1	0	2	0	0	1	0	0	0	A. nidulans MutA
134	1	0	4	3	6	4	5	1	1	2	2	1	1	1	1	2	3	0	0	0	0	0	0
2921	1	0	1	1	1	2	1	1	0	2	0	0	1	0	2	0	0	0	0	0	0	0	0
258	1	0	5	4	3	3	1	1	1	1	1	1	1	1	1	2	1	0	0	0	0	0	0
489	1	0	2	2	3	2	2	0	1	1	0	1	1	2	3	0	1	0	0	0	0	0	0
1168	1	0	3	1	2	2	1	0	1	0	2	0	1	1	2	0	1	0	0	0	0	0	0
751	1	0	1	1	1	1	1	0	1	2	2	1	2	2	2	1	1	0	0	0	0	0	0
4149	1	0	3	3	2	0	2	0	0	0	0	0	0	0	0	0	0	0	0	0	0	0	0
318	1	0	2	1	2	2	2	3	2	1	1	1	2	2	2	1	2	0	0	0	0	0	0
1282	1	0	1	1	1	1	1	1	0	1	1	1	1	2	1	0	2	0	0	0	0	0	0
385	1	0	2	2	4	2	2	2	1	2	0	1	1	2	1	0	1	0	0	0	0	0	0
465	1	0	2	2	2	3	2	1	0	1	2	1	1	1	2	1	1	0	0	0	0	0	0
3447	1	0	1	1	2	2	1	1	0	0	1	0	0	0	0	1	1	0	0	0	0	0	0
517	1	0	2	2	2	4	1	1	1	1	1	2	1	1	1	0	1	0	0	0	0	0	0
628	1	0	2	2	3	3	1	1	0	2	1	1	1	1	1	0	1	0	0	0	0	0	0
270	1	0	2	2	5	3	3	1	1	1	1	1	1	1	1	2	2	0	0	0	0	0	0
213	1	0	3	3	5	3	2	1	1	1	1	2	1	1	1	2	1	0	0	0	1	0	0
233	1	0	3	3	4	3	3	1	1	1	1	1	1	1	1	2	2	0	0	0	0	0	0
4496	1	0	1	1	1	1	2	0	0	0	0	0	0	0	0	2	0	0	0	0	0	0	0
3857	1	0	2	2	2	2	2	0	0	0	0	0	0	0	0	0	0	0	0	0	0	0	0
4499	1	0	2	2	2	2	1	0	0	0	0	0	0	0	0	0	0	0	0	0	0	0	0
4513	1	0	1	1	1	1	2	1	0	1	0	0	0	0	0	0	0	0	0	0	0	0	0
7183	1	0	2	1	1	0	0	0	0	0	0	0	0	0	0	0	0	0	0	0	0	0	0
8565	1	0	2	1	0	0	0	0	0	0	0	0	0	0	0	0	0	0	0	0	0	0	0
8577	1	0	2	1	0	0	0	0	0	0	0	0	0	0	0	0	0	0	0	0	0	0	0
5395	1	0	2	1	1	1	1	0	1	0	0	0	0	0	0	0	0	0	0	0	0	0	0
6493	1	0	2	1	0	1	0	0	0	0	0	0	0	0	0	0	0	0	0	0	0	0	0
9046	1	0	1	0	0	1	0	0	0	0	0	0	0	0	0	1	0	0	0	0	0	0	0
6731	1	0	1	0	1	1	1	1	0	0	0	0	0	0	0	0	0	0	0	0	0	0	0
9100	1	0	1	0	0	1	1	0	0	0	0	0	0	0	0	0	0	0	0	0	0	0	0
10856	1	0	1	0	0	1	0	0	0	0	0	0	0	0	0	0	0	0	0	0	0	0	0
11059	1	0	1	0	0	1	0	0	0	0	0	0	0	0	0	0	0	0	0	0	0	0	0
9747	1	0	1	0	0	0	1	0	1	0	0	0	0	0	0	0	0	0	0	0	0	0	0
10390	1	0	1	0	1	0	0	0	0	0	0	0	0	0	0	0	0	0	0	0	0	0	0
10447	1	0	1	0	1	0	0	0	0	0	0	0	0	0	0	0	0	0	0	0	0	0	0
10633	1	0	1	0	1	0	0	0	0	0	0	0	0	0	0	0	0	0	0	0	0	0	0
8657	1	0	1	0	2	0	0	0	0	0	0	0	0	0	0	0	0	0	0	0	0	0	0
13134	1	0	1	0	0	0	0	0	0	0	0	0	0	0	0	0	0	0	0	0	0	0	0
13131	1	0	1	0	0	0	0	0	0	0	0	0	0	0	0	0	0	0	0	0	0	0	0
13130	1	0	1	0	0	0	0	0	0	0	0	0	0	0	0	0	0	0	0	0	0	0	0
13126	1	0	1	0	0	0	0	0	0	0	0	0	0	0	0	0	0	0	0	0	0	0	0
13124	1	0	1	0	0	0	0	0	0	0	0	0	0	0	0	0	0	0	0	0	0	0	0
13123	1	0	1	0	0	0	0	0	0	0	0	0	0	0	0	0	0	0	0	0	0	0	0
13122	1	0	1	0	0	0	0	0	0	0	0	0	0	0	0	0	0	0	0	0	0	0	0
13121	1	0	1	0	0	0	0	0	0	0	0	0	0	0	0	0	0	0	0	0	0	0	0
13085	1	0	1	0	0	0	0	0	0	0	0	0	0	0	0	0	0	0	0	0	0	0	0
13084	1	0	1	0	0	0	0	0	0	0	0	0	0	0	0	0	0	0	0	0	0	0	0
13083	1	0	1	0	0	0	0	0	0	0	0	0	0	0	0	0	0	0	0	0	0	0	0
13080	1	0	1	0	0	0	0	0	0	0	0	0	0	0	0	0	0	0	0	0	0	0	0
13079	1	0	1	0	0	0	0	0	0	0	0	0	0	0	0	0	0	0	0	0	0	0	0
13076	1	0	1	0	0	0	0	0	0	0	0	0	0	0	0	0	0	0	0	0	0	0	0
13075	1	0	1	0	0	0	0	0	0	0	0	0	0	0	0	0	0	0	0	0	0	0	0
13074	1	0	1	0	0	0	0	0	0	0	0	0	0	0	0	0	0	0	0	0	0	0	0
13073	1	0	1	0	0	0	0	0	0	0	0	0	0	0	0	0	0	0	0	0	0	0	0
13071	1	0	1	0	0	0	0	0	0	0	0	0	0	0	0	0	0	0	0	0	0	0	0
13120	1	0	1	0	0	0	0	0	0	0	0	0	0	0	0	0	0	0	0	0	0	0	0
13070	1	0	1	0	0	0	0	0	0	0	0	0	0	0	0	0	0	0	0	0	0	0	0
13069	1	0	1	0	0	0	0	0	0	0	0	0	0	0	0	0	0	0	0	0	0	0	0
13068	1	0	1	0	0	0	0	0	0	0	0	0	0	0	0	0	0	0	0	0	0	0	0
13067	1	0	1	0	0	0	0	0	0	0	0	0	0	0	0	0	0	0	0	0	0	0	0
13066	1	0	1	0	0	0	0	0	0	0	0	0	0	0	0	0	0	0	0	0	0	0	0
13065	1	0	1	0	0	0	0	0	0	0	0	0	0	0	0	0	0	0	0	0	0	0	0
13064	1	0	1	0	0	0	0	0	0	0	0	0	0	0	0	0	0	0	0	0	0	0	0
13063	1	0	1	0	0	0	0	0	0	0	0	0	0	0	0	0	0	0	0	0	0	0	0
13062	1	0	1	0	0	0	0	0	0	0	0	0	0	0	0	0	0	0	0	0	0	0	0
13060	1	0	1	0	0	0	0	0	0	0	0	0	0	0	0	0	0	0	0	0	0	0	0
13059	1	0	1	0	0	0	0	0	0	0	0	0	0	0	0	0	0	0	0	0	0	0	0
13088	1	0	1	0	0	0	0	0	0	0	0	0	0	0	0	0	0	0	0	0	0	0	0
13090	1	0	1	0	0	0	0	0	0	0	0	0	0	0	0	0	0	0	0	0	0	0	0
13119	1	0	1	0	0	0	0	0	0	0	0	0	0	0	0	0	0	0	0	0	0	0	0
13114	1	0	1	0	0	0	0	0	0	0	0	0	0	0	0	0	0	0	0	0	0	0	0
13113	1	0	1	0	0	0	0	0	0	0	0	0	0	0	0	0	0	0	0	0	0	0	0
13111	1	0	1	0	0	0	0	0	0	0	0	0	0	0	0	0	0	0	0	0	0	0	0
13102	1	0	1	0	0	0	0	0	0	0	0	0	0	0	0	0	0	0	0	0	0	0	0
13100	1	0	1	0	0	0	0	0	0	0	0	0	0	0	0	0	0	0	0	0	0	0	0
13099	1	0	1	0	0	0	0	0	0	0	0	0	0	0	0	0	0	0	0	0	0	0	0
13098	1	0	1	0	0	0	0	0	0	0	0	0	0	0	0	0	0	0	0	0	0	0	0
13096	1	0	1	0	0	0	0	0	0	0	0	0	0	0	0	0	0	0	0	0	0	0	0
13095	1	0	1	0	0	0	0	0	0	0	0	0	0	0	0	0	0	0	0	0	0	0	0
13091	1	0	1	0	0	0	0	0	0	0	0	0	0	0	0	0	0	0	0	0	0	0	0
13138	1	0	1	0	0	0	0	0	0	0	0	0	0	0	0	0	0	0	0	0	0	0	0
4731	1	0	1	1	1	1	1	1	0	0	0	1	1	0	0	0	0	0	0	0	0	0	0
5378	1	0	1	1	1	1	1	0	1	0	0	0	0	0	0	0	0	0	0	0	0	0	0
5251	1	0	1	1	1	1	0	2	0	0	0	0	0	0	0	0	0	0	0	0	0	0	0
5239	1	0	1	1	1	1	1	1	0	0	0	0	0	0	0	0	0	0	0	0	0	0	0
5255	1	0	1	1	1	1	1	1	0	0	0	0	0	0	0	0	0	0	0	0	0	0	0
5190	1	0	1	1	2	1	1	0	0	0	0	0	0	0	0	0	0	0	0	0	0	0	0
5197	1	0	1	1	2	1	1	0	0	0	0	0	0	0	0	0	0	0	0	0	0	0	0
5629	1	0	1	1	1	1	1	0	0	0	0	0	0	0	0	0	0	0	0	0	0	0	0
5705	1	0	1	1	1	1	1	0	0	0	0	0	0	0	0	0	0	0	0	0	0	0	0
5697	1	0	1	1	1	1	1	0	0	0	0	0	0	0	0	0	0	0	0	0	0	0	0
5658	1	0	1	1	1	1	1	0	0	0	0	0	0	0	0	0	0	0	0	0	0	0	0
5750	1	0	1	1	1	1	1	0	0	0	0	0	0	0	0	0	0	0	0	0	0	0	0
5745	1	0	1	1	1	1	1	0	0	0	0	0	0	0	0	0	0	0	0	0	0	0	0
5755	1	0	1	1	1	1	1	0	0	0	0	0	0	0	0	0	0	0	0	0	0	0	0
5243	1	0	1	1	2	1	0	1	0	0	0	0	0	0	0	0	0	0	0	0	0	0	0
5723	1	0	1	1	2	1	0	0	0	0	0	0	0	0	0	0	0	0	0	0	0	0	0
5667	1	0	1	1	2	1	0	0	0	0	0	0	0	0	0	0	0	0	0	0	0	0	0
5726	1	0	1	1	2	1	0	0	0	0	0	0	0	0	0	0	0	0	0	0	0	0	0
5742	1	0	1	1	2	1	0	0	0	0	0	0	0	0	0	0	0	0	0	0	0	0	0
5795	1	0	1	1	2	1	0	0	0	0	0	0	0	0	0	0	0	0	0	0	0	0	0
7530	1	0	1	1	0	1	0	0	0	0	0	0	0	0	0	0	0	0	0	0	0	0	0
7873	1	0	1	1	0	1	0	0	0	0	0	0	0	0	0	0	0	0	0	0	0	0	0
6527	1	0	1	1	1	1	0	0	0	0	0	0	0	0	0	0	0	0	0	0	0	0	0
6499	1	0	1	1	1	1	0	0	0	0	0	0	0	0	0	0	0	0	0	0	0	0	0
6374	1	0	1	1	1	1	0	0	0	0	0	0	0	0	0	0	0	0	0	0	0	0	0
6532	1	0	1	1	1	1	0	0	0	0	0	0	0	0	0	0	0	0	0	0	0	0	0
6875	1	0	1	1	1	0	0	0	1	0	0	0	0	0	0	0	0	0	0	0	0	0	0
7275	1	0	1	1	0	0	1	0	0	0	0	0	0	0	0	0	0	0	0	0	0	0	0
6308	1	0	1	1	1	0	1	0	0	0	0	0	0	0	0	0	0	0	0	0	0	0	0
6328	1	0	1	1	1	0	1	0	0	0	0	0	0	0	0	0	0	0	0	0	0	0	0
5620	1	0	1	1	1	0	2	0	0	0	0	0	0	0	0	0	0	0	0	0	0	0	0
7197	1	0	1	1	1	0	0	0	0	0	0	0	0	0	0	0	0	0	0	0	0	0	0
7188	1	0	1	1	1	0	0	0	0	0	0	0	0	0	0	0	0	0	0	0	0	0	0
7187	1	0	1	1	1	0	0	0	0	0	0	0	0	0	0	0	0	0	0	0	0	0	0
7185	1	0	1	1	1	0	0	0	0	0	0	0	0	0	0	0	0	0	0	0	0	0	0
7204	1	0	1	1	1	0	0	0	0	0	0	0	0	0	0	0	0	0	0	0	0	0	0
7212	1	0	1	1	1	0	0	0	0	0	0	0	0	0	0	0	0	0	0	0	0	0	0
7210	1	0	1	1	1	0	0	0	0	0	0	0	0	0	0	0	0	0	0	0	0	0	0
7177	1	0	1	1	1	0	0	0	0	0	0	0	0	0	0	0	0	0	0	0	0	0	0
7172	1	0	1	1	1	0	0	0	0	0	0	0	0	0	0	0	0	0	0	0	0	0	0
7171	1	0	1	1	1	0	0	0	0	0	0	0	0	0	0	0	0	0	0	0	0	0	0
7162	1	0	1	1	1	0	0	0	0	0	0	0	0	0	0	0	0	0	0	0	0	0	0
8712	1	0	1	1	1	0	0	0	0	0	0	0	0	0	0	0	0	0	0	0	0	0	0
8569	1	0	1	1	0	0	0	0	0	0	0	0	0	0	0	0	0	0	0	0	0	0	0
8571	1	0	1	1	0	0	0	0	0	0	0	0	0	0	0	0	0	0	0	0	0	0	0
8590	1	0	1	1	0	0	0	0	0	0	0	0	0	0	0	0	0	0	0	0	0	0	0
8589	1	0	1	1	0	0	0	0	0	0	0	0	0	0	0	0	0	0	0	0	0	0	0
8581	1	0	1	1	0	0	0	0	0	0	0	0	0	0	0	0	0	0	0	0	0	0	0
8643	1	0	1	1	0	0	0	0	0	0	0	0	0	0	0	0	0	0	0	0	0	0	0
8613	1	0	1	1	0	0	0	0	0	0	0	0	0	0	0	0	0	0	0	0	0	0	0
8612	1	0	1	1	0	0	0	0	0	0	0	0	0	0	0	0	0	0	0	0	0	0	0
8599	1	0	1	1	0	0	0	0	0	0	0	0	0	0	0	0	0	0	0	0	0	0	0
8635	1	0	1	1	0	0	0	0	0	0	0	0	0	0	0	0	0	0	0	0	0	0	0
8632	1	0	1	1	0	0	0	0	0	0	0	0	0	0	0	0	0	0	0	0	0	0	0
8631	1	0	1	1	0	0	0	0	0	0	0	0	0	0	0	0	0	0	0	0	0	0	0
10311	1	0	1	1	0	0	0	0	0	0	0	0	0	0	0	0	0	0	0	0	0	0	0
10315	1	0	1	1	0	0	0	0	0	0	0	0	0	0	0	0	0	0	0	0	0	0	0
5366	1	0	1	1	1	1	0	0	0	0	1	1	0	0	0	0	0	0	0	0	0	0	0
4191	1	0	1	1	1	1	1	0	0	1	1	1	0	0	0	1	0	0	0	0	0	0	0
4266	1	0	1	1	1	1	1	0	1	1	1	1	0	0	0	0	0	0	0	0	0	0	0
3461	1	0	1	1	1	1	1	0	0	1	1	1	0	0	1	1	1	0	0	0	0	0	0
2905	1	0	1	1	0	1	1	3	1	1	1	1	0	0	0	0	1	0	0	0	0	0	0
4227	1	0	1	1	0	1	1	0	1	1	1	1	0	0	0	0	1	0	0	0	0	0	0
2595	1	0	1	1	1	1	1	1	1	0	0	0	1	1	1	2	1	0	0	0	0	0	0
4071	1	0	1	1	1	0	1	0	1	0	0	0	1	1	1	1	1	0	0	0	0	0	0
817	1	0	2	1	1	2	1	2	0	1	1	1	1	1	1	1	2	0	0	0	0	0	0
973	1	0	2	1	2	2	1	2	1	1	1	1	1	1	1	0	0	0	0	0	0	0	0
3790	1	0	1	0	0	1	1	1	1	1	1	1	1	1	1	1	0	0	0	0	0	0	0
2180	1	0	1	1	1	1	1	1	0	1	1	1	1	1	1	1	0	0	0	0	0	0	0
2555	1	0	1	1	1	1	1	1	1	1	1	1	1	1	1	0	0	0	0	0	0	0	0
850	1	0	1	1	1	1	1	2	1	1	1	1	2	1	2	1	1	0	0	0	0	0	0
855	1	0	2	2	2	3	1	1	1	0	1	1	1	1	1	1	1	0	0	0	0	0	0
546	1	0	2	2	2	1	2	1	1	1	1	1	1	2	1	2	1	0	0	0	0	0	0
885	1	0	1	1	1	3	2	1	0	1	1	1	1	1	1	1	1	0	1	0	0	0	0	U. maydis Gpa3
1211	1	0	1	1	1	1	2	1	1	0	1	1	1	2	1	1	1	0	0	0	0	0	0
2121	1	0	1	1	0	1	1	1	1	0	1	1	1	1	1	1	1	0	0	0	0	0	0
2582	1	0	1	1	1	1	1	1	1	1	1	0	1	1	1	0	1	0	0	0	0	0	0
1816	1	0	1	1	1	0	1	1	1	1	1	1	1	1	1	1	1	0	0	0	0	0	0
2149	1	0	1	1	1	1	1	1	0	1	1	0	1	1	1	1	1	0	0	0	0	0	0
1072	1	0	1	1	2	1	2	0	0	1	1	1	1	1	1	1	1	0	0	0	1	0	0
2474	1	0	1	1	1	1	1	0	0	1	1	1	1	1	1	1	1	0	0	0	0	0	0
1788	1	0	1	1	1	1	0	1	1	1	1	1	1	1	1	1	1	0	0	0	0	0	0
1081	1	0	1	1	1	1	1	2	1	1	1	1	1	1	1	1	1	0	0	0	0	0	0
1150	1	0	1	1	1	1	1	2	1	1	1	1	1	1	1	1	1	0	0	0	0	0	0
926	1	0	1	1	2	1	1	2	1	1	1	1	1	1	1	1	1	0	0	0	0	0	0
1435	1	0	1	1	0	1	1	2	1	1	1	1	1	1	1	1	1	0	0	0	0	0	0
982	1	0	1	1	1	1	1	3	1	1	1	1	1	1	1	1	1	0	0	0	0	0	0
1644	1	0	1	1	0	1	1	1	1	1	1	1	1	1	1	1	1	0	0	0	0	0	0
1402	1	0	1	1	1	1	1	1	1	1	1	1	1	1	1	1	1	0	0	0	0	0	0
1449	1	0	1	1	1	1	1	1	1	1	1	1	1	1	1	1	1	0	0	0	0	0	0
1350	1	0	1	1	1	1	1	1	1	1	1	1	1	1	1	1	1	0	0	0	0	0	0
1359	1	0	1	1	1	1	1	1	1	1	1	1	1	1	1	1	1	0	0	0	0	0	0
1506	1	0	1	1	1	1	1	1	1	1	1	1	1	1	1	1	1	0	0	0	0	0	0
1272	1	0	1	1	1	1	1	1	1	1	1	1	1	1	1	1	1	0	0	0	0	0	0
1296	1	0	1	1	1	1	1	1	1	1	1	1	1	1	1	1	1	0	0	0	0	0	0
1544	1	0	1	1	1	1	1	1	1	1	1	1	1	1	1	1	1	0	0	0	0	0	0
943	1	0	1	1	2	1	1	1	2	1	1	1	1	1	1	1	1	0	0	0	0	0	0
1514	1	0	1	1	1	1	1	0	2	1	1	1	1	1	1	1	1	0	0	0	0	0	0
1937	1	0	2	1	1	1	1	0	1	1	1	1	1	1	1	1	1	0	0	0	0	0	0
1025	1	0	2	1	1	2	2	1	1	1	1	1	1	1	1	1	1	0	0	0	0	0	0
1218	1	0	2	1	1	2	2	1	0	1	1	1	1	1	1	1	1	0	0	0	0	0	0
518	1	0	2	2	1	2	2	2	1	1	1	1	1	1	1	2	1	0	0	0	0	0	0
625	1	0	2	2	2	2	2	1	1	1	1	1	1	1	1	1	1	0	0	0	1	0	0
638	1	0	2	2	2	2	2	1	1	1	1	1	1	1	1	1	1	0	0	0	0	0	0
857	1	0	2	2	2	0	1	2	1	1	1	1	1	1	1	1	1	0	0	0	0	0	0
590	1	0	2	2	1	1	2	3	1	1	1	1	1	1	1	1	1	0	0	0	0	0	0
792	1	0	2	2	2	1	1	1	1	1	1	1	1	1	1	1	1	0	0	0	0	0	0
501	1	0	2	2	2	3	3	2	0	1	1	1	1	1	1	1	0	0	0	0	0	0	0
815	1	0	2	2	3	3	2	0	1	1	0	1	1	1	1	0	0	0	0	0	0	0	0
1910	0	0	1	1	0	1	0	0	0	3	1	3	2	0	4	0	0	0	0	0	0	0	0
4377	0	0	0	0	0	0	0	0	0	0	1	1	2	2	0	0	5	0	0	0	0	0	0
1433	0	0	2	2	1	1	1	0	7	0	0	0	3	0	0	0	0	0	0	0	0	0	0
1040	0	0	0	0	0	0	0	1	0	1	3	9	3	0	1	1	0	0	0	0	0	0	0
225	0	0	0	0	0	0	0	17	13	0	0	0	0	0	0	0	0	0	0	0	0	0	0
69	0	0	7	6	7	6	6	2	2	2	2	3	2	2	2	2	3	0	0	0	0	0	0
88	0	0	4	4	6	4	3	2	2	3	1	3	3	1	3	2	4	0	0	0	0	0	0
6292	0	0	0	0	0	0	0	0	0	0	0	0	0	0	0	0	6	0	0	0	0	0	0
72	0	0	5	5	7	6	6	4	2	2	1	2	2	2	2	3	3	0	0	0	0	0	0
3193	0	0	0	0	0	0	0	0	0	0	6	1	4	1	1	1	0	0	0	0	0	0	0
276	0	0	1	1	1	1	1	4	11	1	1	2	1	1	1	1	1	0	0	0	0	0	0
4143	0	0	0	0	0	0	0	0	0	0	0	0	0	0	0	11	0	0	0	0	0	0	0
4480	0	0	0	0	0	0	0	0	0	0	0	0	0	0	0	10	0	0	0	0	0	0	0
94	0	0	4	4	6	6	4	2	2	2	2	2	2	2	1	2	2	0	0	0	0	0	0
2493	0	0	0	0	0	0	0	0	0	2	3	0	2	2	3	3	0	0	0	0	0	0	0
619	0	0	1	1	1	2	1	0	13	0	0	0	2	1	0	0	0	0	0	0	0	0	0
1596	0	0	0	0	0	0	0	2	6	0	2	0	0	1	4	0	0	0	0	0	1	0	0
3037	0	0	0	0	0	0	0	0	0	2	3	0	1	1	1	4	2	0	0	0	0	0	0
249	0	0	0	0	0	0	0	0	22	0	0	7	0	0	0	0	0	0	0	0	0	0	0
31	0	0	0	3	0	0	78	0	0	0	0	0	0	0	0	0	0	0	0	0	0	0	0
401	0	0	0	0	0	0	0	9	1	3	1	1	2	2	3	1	2	0	0	0	0	0	0
1002	0	0	0	0	0	0	0	5	0	1	1	3	3	1	1	4	0	0	0	0	0	0	0
780	0	0	2	2	2	7	1	0	0	0	2	0	1	0	1	1	1	0	0	0	0	0	0
159	0	0	3	3	4	4	3	2	2	2	1	1	2	1	3	1	3	0	0	0	0	0	0
722	0	0	0	0	0	5	3	0	0	2	0	2	5	1	3	0	0	0	0	0	0	0	0
4457	0	0	0	0	0	0	0	0	0	0	0	0	6	0	5	0	0	0	0	0	0	0	0
30	0	0	0	0	19	1	57	1	0	0	1	3	0	0	0	0	0	0	0	0	0	0	0
2179	0	0	0	0	0	0	0	0	0	2	0	5	1	0	7	0	0	0	0	0	0	0	0
103	0	0	4	5	7	4	1	5	2	2	2	2	2	2	2	0	1	0	0	0	0	0	0
158	0	0	4	4	5	4	5	0	0	2	1	1	3	1	1	1	3	0	0	0	0	0	0
117	0	0	1	1	22	14	1	0	0	0	0	0	0	0	0	0	0	0	0	0	0	0	0
5565	0	0	0	0	0	0	0	0	0	0	0	0	4	0	2	0	2	0	0	0	0	0	0
122	0	0	3	3	12	2	8	0	0	1	0	3	3	1	2	1	0	0	0	0	0	0	0
667	0	0	1	1	1	1	1	0	0	1	1	2	1	1	1	4	5	0	0	0	0	0	0
315	0	0	2	2	2	2	2	1	1	1	1	1	1	2	1	6	2	0	0	0	0	0	0
366	0	0	1	1	1	1	1	2	1	2	5	2	3	1	2	1	2	0	0	0	0	0	0
882	0	0	0	0	0	3	1	2	0	1	1	3	4	1	3	1	0	0	0	0	0	0	0
463	0	0	1	1	2	1	1	8	0	1	0	1	2	1	5	0	0	0	0	0	0	0	0
4537	0	0	0	0	0	0	0	0	0	0	0	0	0	6	4	0	0	0	0	0	0	0	0
529	0	0	1	1	1	2	2	0	0	2	1	4	2	2	5	0	0	0	0	0	0	0	0
1390	0	0	0	0	0	0	0	0	3	2	2	2	1	3	3	0	0	0	0	0	1	0	0
4692	0	0	0	0	0	0	0	0	0	0	1	0	2	1	0	5	1	0	0	0	0	0	0
3307	0	0	0	0	0	0	0	0	0	1	4	1	2	0	1	4	1	0	0	0	0	0	0
773	0	0	2	2	2	1	1	1	3	2	3	3	0	0	0	0	0	0	0	0	0	0	0
686	0	0	0	0	4	2	0	0	0	2	1	1	4	3	3	0	1	0	0	0	0	0	0
4542	0	0	0	0	0	0	0	0	0	0	10	0	0	0	0	0	0	0	0	0	0	0	0
4172	0	0	0	0	0	0	0	0	0	0	11	0	0	0	0	0	0	0	0	0	0	0	0
4872	0	0	0	0	0	0	0	0	0	0	9	0	0	0	0	0	0	0	0	0	0	0	0
788	0	0	1	1	1	1	1	0	0	2	5	2	1	1	1	2	1	0	0	0	0	0	0
1216	0	0	0	0	0	0	0	0	1	1	1	2	2	2	2	6	1	0	0	0	0	0	0
181	0	0	0	0	0	0	0	0	0	2	0	27	2	2	0	0	0	0	0	0	0	0	0
201	0	0	0	0	0	0	0	0	0	0	0	27	4	0	1	0	0	0	0	0	0	0	0
756	0	0	1	1	1	1	0	3	0	2	1	1	3	1	2	1	3	0	0	0	0	0	0
2891	0	0	0	0	0	0	0	0	0	0	4	9	0	0	0	0	1	0	0	0	0	0	0
872	0	0	0	0	2	0	0	1	1	1	3	0	5	2	3	0	1	0	0	0	1	0	0
2694	0	0	0	0	0	0	0	0	0	1	3	1	5	2	3	0	0	0	0	0	0	0	0
4737	0	0	0	0	0	0	0	0	0	0	2	2	2	1	0	0	3	0	0	0	0	0	0
547	0	0	0	0	0	2	5	3	0	2	0	5	3	1	2	0	0	0	0	0	0	0	0
596	0	0	1	1	1	1	1	0	7	2	1	1	1	2	1	2	0	0	0	0	0	0	0
170	0	0	3	3	4	3	3	2	2	2	2	2	2	2	2	2	0	0	0	0	0	0	0
4482	0	0	6	3	1	0	0	0	0	0	0	0	0	0	0	0	0	0	0	0	0	0	0
36	0	0	1	1	2	3	70	0	0	0	0	0	0	0	0	0	0	0	0	0	0	0	0
168	0	0	5	5	3	4	4	2	2	1	1	1	2	2	2	0	0	0	0	0	0	0	0
4384	0	0	0	0	0	0	0	0	0	0	2	0	6	0	3	0	0	0	0	0	0	0	0
1424	0	0	0	0	0	0	0	0	0	0	0	10	1	2	4	0	0	0	0	0	0	0	0
640	0	0	0	0	0	0	0	3	3	1	1	2	4	2	4	1	1	0	0	0	0	0	0
380	0	0	2	1	1	2	2	2	1	1	1	1	2	3	3	1	3	0	0	0	0	0	0
2811	0	0	0	0	0	0	0	0	0	1	2	0	2	1	3	3	3	0	0	0	0	0	0
5908	0	0	0	0	0	0	0	0	0	4	3	0	0	0	0	0	0	0	0	0	0	0	0
383	0	0	1	3	2	14	5	0	0	0	0	0	0	0	0	0	0	0	0	0	0	0	0
425	0	0	0	2	6	16	0	0	0	0	0	0	0	0	0	0	0	0	0	0	0	0	0
337	0	0	1	1	1	1	1	1	2	3	3	1	4	2	3	1	2	0	0	0	0	0	0
193	0	0	4	4	8	4	4	2	1	1	1	0	0	1	0	2	0	0	0	0	0	0	0
3834	0	0	0	0	0	0	0	0	0	3	0	0	5	2	3	0	0	0	0	0	0	0	0
3747	0	0	0	0	0	0	0	0	0	0	2	5	4	1	1	0	0	0	0	0	0	0	0
2548	0	0	0	0	0	0	0	0	1	1	2	1	2	2	1	4	1	0	0	0	0	0	0
611	0	0	1	1	1	2	2	0	0	1	3	1	4	2	2	0	2	0	0	0	0	0	0
777	0	0	1	1	1	1	2	2	5	0	1	4	0	0	2	0	0	0	0	0	0	0	0
1202	0	0	0	0	0	0	0	0	0	1	1	11	2	1	1	1	0	0	0	0	0	0	0
1247	0	0	1	1	5	5	1	0	0	1	0	0	0	2	0	1	0	0	0	0	0	0	0
299	0	0	1	1	2	3	2	3	2	0	2	6	1	2	2	0	1	0	0	0	0	0	0
1214	0	0	1	0	0	1	0	4	2	0	0	5	1	0	1	2	1	0	0	0	0	0	0
1258	0	0	2	2	1	5	2	2	0	0	0	1	0	2	0	0	0	0	0	0	0	0	0
4125	0	0	0	0	0	0	0	0	0	1	0	1	3	4	3	0	0	0	0	0	0	0	0
1078	0	0	0	0	0	0	0	0	13	1	0	1	1	1	1	0	0	0	0	0	0	0	0
174	0	0	0	0	0	0	0	0	0	2	0	31	0	0	0	0	0	0	0	0	0	0	0
585	0	0	2	3	4	4	2	1	0	0	0	0	2	1	1	2	0	0	0	1	0	0	0	A. nidulans StuA
163	0	0	0	0	0	0	0	0	0	1	0	30	1	1	1	0	0	0	0	0	0	0	0
172	0	0	0	0	0	0	0	0	0	0	0	31	2	0	1	0	0	0	0	0	0	0	0
506	0	0	2	2	2	6	2	1	1	1	1	1	1	1	1	1	0	0	0	0	0	0	0
5458	0	0	0	0	0	0	0	0	0	4	1	0	1	1	1	0	0	0	0	0	0	0	0
715	0	0	1	1	2	1	2	1	1	2	0	2	3	0	2	2	1	0	0	0	0	0	0
1606	0	0	1	1	1	1	0	0	0	1	1	2	1	0	2	1	4	0	0	0	0	0	0
499	0	0	3	3	3	2	5	0	0	2	0	1	1	2	1	0	0	0	0	0	0	0	0
481	0	0	0	0	0	0	0	20	0	0	0	0	0	2	0	0	0	0	0	0	1	0	0
3325	0	0	0	0	0	0	0	0	0	1	3	3	2	1	1	3	0	0	0	0	0	0	0
462	0	0	2	2	2	2	1	0	0	3	3	2	2	1	1	1	2	0	0	0	0	0	0
457	0	0	1	1	2	2	3	0	0	2	2	0	5	2	3	1	0	0	0	0	0	0	0
74	0	0	1	1	1	1	1	45	0	0	0	0	0	0	0	0	0	0	0	0	0	0	0
108	0	0	0	0	0	0	0	39	0	0	0	1	0	0	0	0	0	0	0	0	0	0	0
68	0	0	0	0	0	0	0	54	0	0	0	0	0	0	0	0	0	0	0	0	0	0	0
80	0	0	0	0	0	0	0	48	0	0	0	0	0	0	0	0	0	0	0	0	0	0	0
4337	0	0	0	0	0	0	0	0	0	0	0	4	2	1	1	0	3	0	0	0	0	0	0
147	0	0	3	2	4	3	3	11	1	2	2	0	1	1	1	1	1	0	0	0	0	0	0
206	0	0	0	0	0	3	0	0	0	0	0	28	0	0	0	0	0	0	0	0	0	0	0
1982	0	0	0	0	0	0	0	0	0	1	2	3	4	1	3	1	1	0	0	0	0	0	0
2804	0	0	0	0	0	0	0	0	0	0	2	3	5	1	3	0	1	0	0	0	0	0	0
433	0	0	1	1	3	2	2	1	1	1	1	1	1	4	1	2	2	0	0	0	0	0	0
3975	0	0	0	0	0	0	0	0	0	0	1	4	1	0	1	5	0	0	0	0	0	0	0
4708	0	0	0	0	0	0	0	0	0	0	0	5	1	0	0	4	0	0	0	0	0	0	0
5540	0	0	0	0	0	0	0	0	0	0	1	0	2	0	1	0	4	0	0	0	0	0	0
895	0	0	1	1	1	1	1	0	0	2	3	1	3	1	2	1	2	0	0	0	0	0	0
533	0	0	1	1	2	2	3	2	2	0	1	1	1	2	1	4	0	0	0	0	0	0	0
2948	0	0	0	0	0	2	1	0	0	1	2	1	1	1	3	1	1	0	0	0	0	0	0
1139	0	0	1	1	2	2	2	0	0	0	0	0	1	2	1	4	2	0	0	0	0	0	0
105	0	0	4	4	6	3	3	2	3	1	2	1	2	2	2	3	3	0	0	0	0	0	0
137	0	0	3	3	4	4	4	1	1	1	2	2	2	2	3	3	2	0	0	0	0	0	0
1176	0	0	1	1	1	1	1	0	4	1	0	1	2	1	1	0	3	0	0	0	0	0	0
1410	0	0	2	3	4	0	4	0	0	0	0	0	1	1	2	0	0	0	0	0	0	0	0
532	0	0	2	2	3	2	1	1	0	2	1	0	3	1	1	2	2	0	0	0	0	0	0
161	0	0	0	0	0	3	31	0	0	0	0	0	0	0	0	0	0	0	0	0	0	0	0
4775	0	0	0	0	0	0	0	0	0	0	0	0	3	2	3	2	0	0	0	0	0	0	0
1292	0	0	0	0	0	0	0	2	0	1	1	6	2	1	0	1	1	1	1	1	0	0	0	A. nidulans PreA, S. cerevisiae Ste3, U. maydis Pra1
411	0	0	1	1	2	1	2	0	1	1	1	5	5	2	2	1	0	0	0	0	0	0	0
4091	0	0	0	0	0	0	0	0	0	1	1	1	2	3	2	2	0	0	0	0	0	0	0
3755	0	0	0	0	0	1	0	1	1	2	1	0	1	1	2	3	0	0	0	0	0	0	0
1256	0	0	1	1	1	2	3	0	0	3	2	2	0	1	1	0	0	0	0	0	0	0	0
5089	0	0	0	0	0	0	0	0	1	0	3	0	1	3	1	0	0	0	0	0	0	0	0
406	0	0	1	1	1	2	2	1	1	1	2	6	2	2	1	1	1	0	0	0	0	0	0
27	0	0	0	0	0	0	86	0	0	0	0	0	0	0	0	0	0	0	0	0	0	0	0
34	0	0	0	0	0	0	78	0	0	0	0	0	0	0	0	0	0	0	0	0	0	0	0
1006	0	0	1	1	1	1	1	0	0	1	3	2	3	2	3	0	0	0	0	0	0	0	0
329	0	0	1	1	2	1	1	5	2	1	2	5	2	1	3	0	0	0	0	0	0	0	0
635	0	0	1	1	2	1	0	2	0	2	2	4	2	2	3	0	0	0	0	0	0	0	0
886	0	0	1	1	1	1	1	0	1	2	2	1	3	2	3	1	0	0	0	0	0	0	0
2594	0	0	0	0	0	0	0	0	0	2	3	1	3	2	2	1	1	0	0	0	0	0	0
826	0	0	0	0	1	0	0	7	0	1	4	1	3	1	2	0	0	0	0	0	0	0	0
3146	0	0	0	0	0	2	0	0	0	1	1	3	2	2	2	0	1	0	0	0	0	0	0
484	0	0	1	1	2	1	1	2	1	1	1	1	1	1	1	7	1	0	0	0	0	0	0
4412	0	0	0	0	0	0	0	1	0	0	0	1	9	0	0	0	0	0	0	0	0	0	0
4139	0	0	0	0	0	0	0	0	0	1	0	1	6	1	3	0	0	0	0	0	0	0	0
5287	0	0	0	0	0	0	0	0	0	2	0	0	0	1	1	3	1	0	0	0	0	0	0
513	0	0	1	1	3	4	1	1	0	1	1	1	1	1	1	4	2	0	0	0	0	0	0
1487	0	0	1	1	0	1	1	0	0	1	3	2	1	1	1	4	0	0	0	0	0	0	0
2452	0	0	0	0	0	1	0	0	2	2	1	1	2	2	3	0	1	0	0	0	0	0	0
3241	0	0	0	0	0	0	0	0	0	1	1	1	2	1	1	3	4	0	0	0	0	0	0
424	0	0	3	2	13	5	1	0	0	0	0	0	0	0	0	0	0	0	0	0	0	0	0
2677	0	0	0	0	0	0	0	0	0	1	5	3	2	1	1	1	1	0	0	0	0	0	0
3693	0	0	0	0	0	0	0	1	0	1	5	2	1	1	1	1	0	0	0	0	0	0	0
4369	0	0	0	0	0	0	0	0	1	1	4	2	1	1	1	0	0	0	0	0	0	0	0
2176	0	0	1	1	1	1	0	0	1	1	0	0	1	3	1	3	1	0	0	0	0	0	0
186	0	0	2	1	2	3	2	2	3	3	3	2	2	2	3	1	2	0	0	0	0	0	0
77	0	0	0	0	0	0	0	1	0	0	0	48	0	0	0	0	0	0	0	0	0	0	0
4342	0	0	0	0	0	0	0	0	0	3	0	2	2	2	2	0	0	0	0	0	0	0	0
870	0	0	1	1	2	1	2	0	0	1	1	2	3	1	1	2	2	0	0	0	0	0	0
915	0	0	0	0	0	0	0	13	0	1	0	4	0	0	0	1	0	0	0	0	0	0	0
3598	0	0	0	0	0	2	1	1	1	0	1	1	1	2	1	2	0	0	0	0	0	0	0
189	0	0	2	3	1	0	26	0	0	0	0	0	0	0	0	0	0	0	0	0	0	0	0
4998	0	0	0	0	0	0	0	0	0	3	2	2	1	0	0	1	0	0	0	0	0	0	0
901	0	0	1	1	2	1	1	1	0	1	2	1	2	1	3	2	1	0	0	0	0	0	0
6346	0	0	0	0	0	0	0	0	0	0	0	0	0	3	0	2	1	0	0	0	0	0	0
266	0	0	2	4	4	4	1	3	2	2	1	1	1	1	1	1	1	0	0	0	0	0	0
963	0	0	1	1	1	1	1	0	1	1	1	1	3	3	3	1	0	0	0	0	0	0	0
5127	0	0	0	0	0	0	0	0	0	0	0	0	4	2	3	0	0	0	0	0	0	0	0
6294	0	0	0	0	0	0	0	0	0	0	0	0	0	0	0	2	4	0	0	0	0	0	0
7156	0	0	0	0	0	0	0	0	0	0	0	0	0	0	0	2	3	0	0	0	0	0	0
133	0	0	3	3	3	3	4	4	1	1	2	3	2	2	2	2	3	0	0	0	0	0	0
275	0	0	3	3	2	2	3	2	0	1	2	2	2	2	2	1	2	0	0	0	0	0	0
579	0	0	1	1	1	1	2	1	1	1	1	1	2	4	2	2	1	0	0	0	0	0	0
790	0	0	1	1	2	2	1	1	1	1	1	1	1	2	2	0	3	0	0	0	0	0	0
5580	0	0	0	0	0	0	0	0	0	0	1	0	1	1	2	0	3	0	0	0	0	0	0
1065	0	0	2	2	3	1	1	0	3	0	1	5	0	0	0	0	0	0	0	0	0	0	0
1578	0	0	0	0	0	8	7	0	0	1	0	0	0	0	0	0	0	0	0	0	0	0	0
5083	0	0	0	0	0	0	0	0	0	1	1	0	1	2	2	0	2	0	0	0	0	0	0
4864	0	0	0	0	0	0	0	0	0	1	1	0	0	1	3	1	2	0	0	0	0	0	0
5091	0	0	0	0	0	0	0	0	0	1	1	0	1	1	3	0	2	0	0	0	0	0	0
3664	0	0	0	0	0	1	0	0	0	1	0	6	1	2	1	0	1	0	0	0	0	0	0
414	0	0	3	4	2	2	1	2	1	1	1	1	1	2	1	2	1	0	0	0	0	0	0
1026	0	0	1	1	0	1	1	2	1	1	1	1	4	2	2	0	0	0	0	2	1	0	0	A. nidulans VeA, A. nidulans VosA
164	0	0	4	4	7	4	3	0	2	1	1	1	1	1	1	3	1	0	0	0	0	0	0
477	0	0	3	3	4	1	3	1	2	0	1	1	1	1	0	1	2	0	0	0	0	0	0
907	0	0	4	5	9	0	1	0	0	0	0	0	0	0	0	0	0	0	0	0	0	0	0
1052	0	0	4	6	7	0	1	0	0	0	0	0	0	0	0	0	0	0	0	0	0	0	0
2886	0	0	1	1	1	1	2	1	0	2	2	2	0	0	0	0	1	0	0	0	0	0	0
1827	0	0	0	0	0	0	1	0	1	1	0	6	2	1	3	1	0	0	0	0	0	0	0
4891	0	0	0	0	0	0	0	0	0	2	4	3	0	0	0	0	0	0	0	0	0	0	0
4422	0	0	0	0	0	0	0	0	0	0	0	2	3	1	4	0	1	0	0	0	0	0	0
300	0	0	2	2	4	4	3	2	2	1	0	1	1	2	2	1	1	0	0	0	0	0	0
4466	0	0	0	0	0	0	0	1	0	0	1	0	2	2	5	0	0	0	0	0	0	0	0
211	0	0	4	4	5	4	4	2	2	1	1	1	1	1	1	0	0	0	0	0	0	0	0
326	0	0	2	2	3	3	3	1	0	1	1	1	1	1	1	3	4	0	0	0	0	0	0
2105	0	0	2	2	2	2	2	1	1	0	0	1	0	0	0	0	2	0	0	0	0	0	0
459	0	0	2	2	2	2	1	2	0	1	1	3	2	3	3	0	0	0	0	0	0	0	0
729	0	0	2	2	2	2	2	2	0	1	1	1	2	2	2	0	0	0	0	0	0	0	0
2058	0	0	1	1	1	1	0	1	1	1	2	1	3	1	2	0	0	0	0	0	0	0	0
3336	0	0	0	0	0	1	0	1	0	1	1	1	5	2	2	0	0	0	0	0	0	0	0
1022	0	0	2	2	0	2	1	0	1	2	1	2	1	3	1	0	1	0	0	0	0	0	0
4181	0	0	1	1	1	1	1	1	0	0	0	2	0	0	3	0	0	0	0	0	0	0	0
227	0	0	3	3	5	3	3	1	1	1	2	1	1	2	1	2	1	0	0	0	0	0	0
3729	0	0	0	0	0	0	0	0	0	1	2	1	3	1	2	1	2	0	0	0	0	0	0
4110	0	0	0	0	0	0	0	0	0	1	2	0	2	1	3	1	2	0	0	0	0	0	0
4776	0	0	0	0	0	0	0	0	0	2	2	0	3	1	1	1	0	0	0	0	0	0	0
46	0	0	1	1	0	0	64	0	0	0	0	0	0	0	0	0	0	0	0	0	0	0	0
40	0	0	0	1	0	0	69	0	0	0	0	0	0	0	0	0	0	0	0	0	0	0	0
62	0	0	0	0	0	0	58	0	0	0	0	0	0	0	0	0	0	0	0	0	0	0	0
48	0	0	0	0	0	0	64	0	0	0	0	1	0	0	0	0	0	0	0	0	0	0	0
47	0	0	0	0	0	0	66	0	0	0	0	0	0	0	0	0	0	0	0	0	0	0	0
51	0	0	0	0	0	0	62	0	0	0	0	0	0	0	0	0	0	0	0	0	0	0	0
496	0	0	3	3	3	2	2	0	1	2	1	1	2	1	1	0	1	0	0	0	0	0	0
4757	0	0	0	0	0	0	0	0	0	0	1	0	2	1	3	1	2	0	0	0	0	0	0
5070	0	0	0	0	0	0	0	0	0	1	3	0	2	1	0	1	1	0	0	0	0	0	0
4461	0	0	0	0	0	0	0	0	0	0	0	5	2	1	1	1	1	0	0	0	0	0	0
7077	0	0	0	0	0	0	0	0	0	0	1	0	1	0	3	0	1	0	0	0	0	0	0
4155	0	0	4	1	1	2	1	0	0	0	0	0	0	0	0	1	1	0	0	0	0	0	0
3635	0	0	0	0	0	0	1	1	0	3	0	3	3	1	1	0	0	0	0	0	0	0	0
141	0	0	2	3	26	1	4	0	0	0	0	0	0	0	0	0	0	0	0	0	0	0	0
4724	0	0	0	0	0	0	0	0	0	0	1	1	4	1	2	1	0	0	0	0	0	0	0
1630	0	0	2	2	3	4	1	0	0	1	1	1	1	0	0	0	0	0	0	0	0	0	0
1605	0	0	0	0	0	0	0	10	0	0	1	2	1	2	0	0	0	0	0	0	0	0	0
2039	0	0	0	0	0	0	0	1	2	2	1	3	3	2	2	0	0	0	0	0	0	0	0
451	0	0	1	1	2	1	2	1	0	2	2	2	2	2	1	2	1	1	1	1	0	0	0	A. nidulans mpkB, S. cerevisiae Fus3, U. maydis Kpp2
353	0	0	2	1	1	2	2	2	2	2	2	2	2	2	2	1	1	0	0	0	0	0	0
723	0	0	1	1	1	1	3	0	0	2	3	1	2	2	2	1	1	0	0	0	0	0	0
757	0	0	1	1	2	1	1	1	1	2	2	1	2	2	2	1	1	0	0	0	0	0	0
851	0	0	1	1	2	2	2	1	7	1	0	0	1	1	1	0	0	0	0	0	0	0	0
923	0	0	2	1	2	2	2	0	0	2	1	0	1	1	2	1	2	0	0	0	0	0	0
4589	0	0	0	0	0	3	2	0	1	1	0	2	0	0	1	0	0	0	0	0	0	0	0
157	0	0	3	4	6	5	5	1	1	1	1	1	1	1	1	1	3	0	0	0	0	0	0
834	0	0	1	1	2	3	4	0	0	1	2	1	2	1	2	0	0	0	0	0	0	0	0
5068	0	0	0	0	0	0	0	0	0	0	1	0	3	0	5	0	0	0	0	0	0	0	0
3983	0	0	0	0	0	0	0	0	1	1	1	1	1	2	3	1	1	0	0	0	0	0	0
4177	0	0	3	2	1	1	1	0	0	0	1	1	0	0	1	0	0	0	0	0	0	0	0
4065	0	0	0	0	0	0	0	0	0	1	0	4	1	2	4	0	0	0	0	0	0	0	0
1844	0	0	1	1	2	1	1	0	0	3	0	2	2	1	1	1	0	0	0	0	0	0	0
317	0	0	3	2	4	4	2	1	1	1	1	2	1	2	1	1	1	0	0	0	0	0	0
1801	0	0	0	1	1	1	1	1	1	1	2	1	1	1	1	3	0	0	0	0	0	0	0
705	0	0	3	3	3	2	2	1	2	1	0	0	2	1	1	0	0	0	0	0	0	0	0
4550	0	0	1	1	1	1	1	0	0	2	0	1	0	0	0	2	0	0	0	0	0	0	0
3133	0	0	0	0	0	0	0	2	1	2	1	1	2	1	2	1	1	0	0	0	0	0	0
4315	0	0	0	0	0	1	0	3	0	0	0	0	1	1	1	1	3	0	0	0	0	0	0
148	0	0	3	3	5	4	5	3	3	1	2	1	2	1	1	1	1	0	0	0	0	0	0
165	0	0	4	4	4	4	3	1	1	1	1	2	1	2	2	1	2	0	0	0	1	0	0
4766	0	0	0	0	0	0	0	0	0	0	1	1	5	2	1	0	0	0	0	0	0	0	0
526	0	0	1	1	1	2	1	1	3	2	2	2	1	1	1	2	2	0	0	0	0	0	0
423	0	0	2	2	2	0	18	0	0	0	0	0	0	0	0	0	0	0	0	0	0	0	0
1927	0	0	1	1	1	3	1	3	0	1	0	0	3	1	1	0	0	0	0	0	0	0	0
4157	0	0	1	1	2	3	2	0	0	0	0	0	0	0	0	0	2	0	0	0	0	0	0
1021	0	0	2	1	1	3	1	0	0	1	1	3	2	1	3	0	0	0	0	0	0	0	0
1353	0	0	1	1	2	3	1	0	0	1	1	1	2	1	3	0	0	0	0	0	0	0	0
4385	0	0	0	0	0	0	0	0	1	0	7	0	2	0	1	0	0	0	0	0	0	0	0
4652	0	0	0	1	2	0	0	0	6	1	0	0	0	0	0	0	0	0	0	0	0	0	0
4069	0	0	0	0	0	0	0	0	0	0	0	7	4	0	1	0	0	0	0	0	0	0	0
3601	0	0	1	1	1	1	1	0	0	0	1	0	3	1	2	0	1	0	0	0	0	0	0
5496	0	0	0	0	0	0	0	0	0	0	3	2	2	1	0	0	0	0	0	0	0	0	0
898	0	0	1	1	1	3	3	1	0	1	2	1	1	1	1	3	0	0	0	0	0	0	0
3906	0	0	1	1	1	2	1	0	2	1	1	0	0	0	0	0	2	0	0	0	0	0	0
6216	0	0	0	0	0	0	0	0	2	0	1	0	3	0	0	0	1	0	0	0	0	0	0
5769	0	0	1	1	1	1	0	0	0	0	0	0	0	3	0	0	0	0	0	0	0	0	0
4678	0	0	0	0	0	0	0	0	0	1	3	1	1	2	2	0	0	0	0	0	0	0	0
4780	0	0	0	0	0	0	0	0	0	1	3	1	2	1	2	0	0	0	0	0	0	0	0
8862	0	0	0	0	0	0	0	0	0	0	0	0	0	2	0	0	2	0	0	0	0	0	0
2040	0	0	1	1	1	1	1	0	1	1	1	1	2	1	3	1	0	0	0	0	0	0	0
945	0	0	1	1	2	1	1	2	1	3	1	2	1	1	1	1	0	0	0	0	0	0	0
738	0	0	2	2	2	2	1	0	1	1	2	0	2	2	2	1	1	0	0	0	0	0	0
816	0	0	3	3	5	3	3	0	0	1	0	0	2	0	0	0	0	0	0	0	0	0	0
1035	0	0	3	3	3	3	2	1	0	1	0	1	1	0	0	1	0	0	0	0	0	0	0
1482	0	0	1	1	2	1	1	4	0	1	2	0	1	1	0	2	0	0	0	0	0	0	0
1015	0	0	2	2	2	3	2	1	2	2	0	0	1	1	1	0	0	0	0	0	0	0	0
5472	0	0	0	0	0	0	0	0	0	0	0	0	1	2	2	1	2	0	0	0	0	0	0
5058	0	0	0	0	0	0	0	0	0	1	2	1	1	0	2	1	1	0	0	0	0	0	0
4416	0	0	0	0	0	1	0	0	0	1	1	0	2	2	1	1	2	0	0	0	0	0	0
4102	0	0	0	0	0	0	0	0	1	1	1	1	3	2	3	0	0	0	0	0	0	0	0
5888	0	0	0	0	0	0	0	0	0	0	0	0	0	1	1	5	0	0	0	0	0	0	0
1845	0	0	1	1	2	2	1	0	5	1	0	0	1	0	1	1	0	0	0	0	0	0	0
3475	0	0	2	1	1	1	1	0	1	0	1	1	0	1	0	2	0	0	0	0	1	0	0
1244	0	0	1	5	11	0	0	0	0	0	0	0	0	0	0	0	0	0	0	0	0	0	0
3371	0	0	1	1	1	1	1	0	0	1	3	1	2	1	1	0	0	0	0	0	0	0	0
3977	0	0	2	2	1	1	1	1	1	0	0	0	1	0	1	0	1	0	0	0	0	0	0
5142	0	0	0	0	0	0	0	0	0	3	1	0	3	1	1	0	0	0	0	0	0	0	0
8512	0	0	0	0	0	0	0	0	0	2	0	0	3	0	0	0	0	0	0	0	0	0	0
7127	0	0	0	0	0	0	0	0	0	4	0	0	2	0	0	0	0	0	0	0	0	0	0
8362	0	0	0	0	0	0	0	0	0	3	0	0	2	0	0	0	0	0	0	0	0	0	0
5007	0	0	0	0	0	0	0	0	0	1	3	1	1	1	1	0	1	0	0	0	0	0	0
5071	0	0	0	0	0	0	0	0	0	1	3	1	1	1	1	0	1	0	0	0	0	0	0
343	0	0	1	1	3	0	21	0	0	0	0	0	0	0	0	0	0	0	0	0	0	0	0
76	0	0	0	0	0	0	49	0	0	0	0	0	0	0	0	0	0	0	0	0	0	0	0
1858	0	0	3	2	2	2	1	0	0	1	1	1	1	1	0	0	1	0	0	0	0	0	0
311	0	0	3	3	3	3	4	1	1	0	1	1	1	1	1	0	3	0	0	0	1	0	0
6274	0	0	0	0	0	0	0	0	0	0	5	0	1	1	0	0	0	0	0	0	0	0	0
5509	0	0	0	0	0	0	0	0	0	1	1	1	3	0	1	0	1	0	0	0	0	0	0
6149	0	0	0	0	0	0	0	0	0	0	1	0	2	3	1	0	0	0	0	0	0	0	0
1192	0	0	1	1	1	1	1	0	1	2	1	3	1	1	2	2	0	0	0	0	0	0	0
1037	0	0	1	1	1	1	1	3	0	1	3	1	2	1	1	1	1	0	0	0	0	0	0
2010	0	0	1	1	1	1	1	0	2	1	0	1	1	1	2	1	2	0	0	0	0	0	0
153	0	0	3	3	5	3	3	4	1	1	1	1	2	2	2	2	2	0	0	0	0	0	0
235	0	0	2	2	3	2	2	1	1	1	1	4	2	2	2	3	2	0	0	0	0	0	0
1427	0	0	1	1	3	1	1	1	0	1	0	1	4	1	2	0	0	0	0	1	0	0	0	A. nidulans HxtA
3976	0	0	1	1	1	1	1	0	0	0	0	4	2	1	0	0	0	0	0	0	0	0	0
4395	0	0	0	0	0	0	0	0	0	1	0	1	5	1	1	1	0	0	0	2	1	0	0	A. nidulans NosA, A. nidulans RosA
7157	0	0	0	0	0	0	0	0	0	1	0	0	0	0	0	3	1	0	0	0	0	0	0
92	0	0	0	0	0	0	0	0	0	0	0	43	0	0	0	0	0	0	0	0	0	0	0
109	0	0	0	0	0	0	0	0	0	0	0	40	0	0	0	0	0	0	0	0	0	0	0
4127	0	0	0	0	0	0	0	0	0	0	0	5	2	2	3	0	0	0	0	0	0	0	0
142	0	0	0	0	0	0	0	0	0	0	0	36	0	0	0	0	0	0	0	0	0	0	0
4569	0	0	0	0	0	0	0	0	0	0	0	4	0	3	3	0	0	0	0	0	0	0	0
4910	0	0	0	0	0	0	0	0	0	0	0	4	0	2	3	0	0	0	0	0	0	0	0
4378	0	0	0	0	0	1	0	0	0	1	1	0	2	1	2	1	2	0	0	0	0	0	0
561	0	0	2	3	3	3	3	2	2	1	1	1	0	0	0	0	1	0	0	0	0	0	0
649	0	0	3	3	3	3	3	1	1	1	1	1	0	0	0	0	1	0	0	0	0	0	0
7056	0	0	1	1	0	0	0	0	0	0	0	0	4	0	0	0	0	0	0	0	0	0	0
4699	0	0	0	0	0	0	0	1	0	1	2	1	1	2	1	0	1	0	0	0	0	0	0
5506	0	0	0	0	0	0	0	0	0	1	0	0	1	2	1	2	1	0	0	0	0	0	0
776	0	0	0	0	1	0	3	5	3	1	1	1	0	1	1	2	1	0	0	0	0	0	0
3395	0	0	0	1	1	1	0	1	0	0	0	2	2	3	2	0	0	0	0	0	1	0	0
3819	0	0	0	0	0	0	0	0	0	2	1	3	4	1	2	0	0	0	0	0	0	0	0
3695	0	0	0	0	0	0	0	0	0	1	1	4	3	1	3	0	0	0	0	0	0	0	0
763	0	0	0	2	7	0	11	0	0	0	0	0	0	0	0	0	0	0	0	0	0	0	0
346	0	0	3	2	4	2	3	1	1	1	1	1	0	2	1	2	2	0	0	0	0	0	0
359	0	0	4	2	2	3	3	2	1	0	1	1	1	1	1	2	1	0	0	0	1	0	0
252	0	0	2	2	2	3	2	1	2	1	2	1	2	2	2	2	3	0	0	0	0	0	0
658	0	0	2	3	2	2	2	2	1	1	1	1	1	1	0	2	0	0	0	0	0	0	0
4661	0	0	2	1	1	1	1	0	0	0	0	1	1	0	2	0	0	0	0	0	0	0	0
3449	0	0	2	2	2	3	1	0	0	1	0	1	0	1	0	0	0	0	0	0	0	0	0
3375	0	0	1	1	1	1	1	0	0	1	2	1	1	2	2	0	0	0	0	0	0	0	0
565	0	0	1	2	1	1	1	4	2	2	1	1	1	1	1	1	2	0	0	0	0	0	0
8293	0	0	0	0	0	0	0	0	0	0	1	1	1	0	0	0	2	0	0	0	0	0	0
9566	0	0	0	0	0	0	0	0	0	0	1	0	0	0	0	1	2	0	0	0	0	0	0
1595	0	0	0	0	0	0	0	0	14	0	0	1	0	0	0	0	1	0	0	0	0	0	0
3394	0	0	1	1	2	1	0	0	0	0	0	2	3	2	2	0	0	0	0	0	0	0	0
2367	0	0	0	1	0	0	0	0	2	1	0	5	2	2	2	0	0	0	0	0	0	0	0
397	0	0	2	2	2	2	2	1	1	2	1	2	2	2	2	1	1	0	0	0	0	0	0
650	0	0	3	3	4	4	3	1	1	1	0	1	0	0	0	0	0	0	0	0	0	0	0
3764	0	0	0	0	0	0	0	0	0	0	0	7	3	1	2	0	0	0	0	0	0	0	0
4374	0	0	0	0	0	0	0	1	0	0	0	5	3	0	2	0	0	0	0	1	0	0	0	A. nidulans GprD
6801	0	0	0	0	0	0	0	0	0	1	2	1	0	0	0	0	2	0	0	0	0	0	0
239	0	0	2	2	3	3	4	1	1	0	2	2	2	2	2	2	2	0	0	0	0	0	0
215	0	0	2	2	2	3	2	2	2	1	3	2	2	2	2	2	2	0	0	0	0	0	0
236	0	0	2	2	2	2	1	2	1	1	3	3	3	2	2	2	2	0	0	0	0	0	0
195	0	0	2	2	2	2	2	3	2	2	2	2	2	2	2	2	3	0	0	0	0	0	0
260	0	0	2	1	1	2	3	2	2	2	2	2	2	2	3	1	2	0	0	0	0	0	0
285	0	0	1	2	2	2	2	2	2	2	2	2	2	2	2	1	2	0	0	0	0	0	0
339	0	0	1	1	1	2	2	2	2	2	2	2	2	2	2	1	2	0	0	0	1	0	0
216	0	0	2	2	2	2	3	2	2	2	2	2	2	2	1	3	2	0	0	0	0	0	0
267	0	0	2	2	3	2	3	2	2	1	1	1	2	2	2	2	2	0	0	0	0	0	0
545	0	0	2	2	2	2	2	0	0	1	1	1	2	2	2	2	2	0	0	0	0	0	0
199	0	0	2	2	3	2	3	2	2	1	2	2	2	2	2	2	2	0	0	0	1	0	0
203	0	0	2	2	3	2	2	3	2	1	2	3	2	2	2	2	2	0	0	0	0	0	0
381	0	0	2	1	1	2	2	0	2	2	2	2	2	2	2	2	2	0	0	0	0	0	0
237	0	0	2	2	2	2	2	2	2	2	2	2	2	2	2	2	2	0	0	0	0	0	0
272	0	0	2	2	2	2	2	1	2	2	2	2	2	2	2	2	2	0	0	0	0	0	0
4666	0	0	0	0	0	6	0	0	0	0	0	2	1	0	1	0	0	0	0	0	0	0	0
443	0	0	3	3	4	1	3	2	1	1	0	1	1	1	1	1	1	0	0	0	0	0	0
447	0	0	2	2	4	0	4	1	1	1	1	1	1	2	1	1	2	0	0	0	0	0	0
1250	0	0	2	2	3	2	6	0	0	0	0	0	0	1	1	0	0	0	0	0	0	0	0
1996	0	0	1	2	2	1	1	1	1	1	1	1	1	2	0	0	1	0	0	0	0	0	0
510	0	0	2	2	3	2	4	3	0	0	0	0	1	1	1	2	2	0	0	0	0	0	0
1804	0	0	2	2	2	2	1	1	0	0	0	0	1	1	1	1	2	0	0	0	0	0	0
3236	0	0	1	1	0	0	1	1	1	1	3	1	1	1	1	0	1	0	0	0	0	0	0
3940	0	0	0	0	0	0	0	1	2	1	0	5	2	0	1	0	0	0	0	0	0	0	0
1260	0	0	2	2	2	3	2	1	1	0	1	2	0	1	0	0	0	0	0	0	0	0	0
3446	0	0	2	2	3	3	1	0	0	0	1	0	0	1	0	0	0	0	0	0	0	0	0
3004	0	0	1	1	1	2	1	0	0	0	2	0	2	1	1	2	0	0	0	0	0	0	0
3352	0	0	0	0	0	0	1	1	0	0	0	4	4	1	3	0	0	0	0	0	0	0	0
1267	0	0	2	2	2	2	1	1	5	0	1	1	0	0	0	0	0	0	0	0	0	0	0
177	0	0	4	4	5	5	6	3	0	1	1	0	1	1	1	0	1	0	0	0	0	0	0
264	0	0	4	4	3	4	4	1	1	1	1	1	1	1	1	1	1	0	0	0	0	0	0
283	0	0	4	4	3	4	3	1	1	1	1	1	1	1	1	1	1	0	0	0	0	0	0
6222	0	0	0	0	0	0	0	1	0	0	2	0	1	0	1	1	1	0	0	0	0	0	0
8102	0	0	0	0	0	0	0	0	0	0	2	0	0	0	1	1	1	0	0	0	0	0	0
673	0	0	2	2	2	2	2	1	1	1	3	1	1	1	1	0	1	0	0	0	0	0	0
5520	0	0	0	0	0	1	0	0	0	0	1	0	4	0	2	0	0	0	0	0	0	0	0
1050	0	0	1	1	1	1	1	1	1	1	2	1	1	2	2	1	2	0	0	0	0	0	0
942	0	0	1	1	2	1	1	1	1	1	1	1	1	2	2	1	2	0	0	0	0	0	0
976	0	0	1	1	1	1	1	1	1	1	1	1	1	2	2	2	2	0	0	0	0	0	0
4813	0	0	1	1	2	1	1	0	0	0	0	0	0	0	0	1	2	0	0	0	0	0	0
4904	0	0	1	1	1	1	1	0	0	0	0	2	0	0	0	0	2	0	0	0	0	0	0
4717	0	0	0	0	0	0	0	0	0	1	1	2	1	0	2	2	1	0	0	0	0	0	0
4925	0	0	0	0	0	1	0	0	1	0	0	3	0	1	2	1	0	0	0	0	0	0	0
2969	0	0	1	1	1	2	1	3	1	0	0	0	1	0	1	0	2	0	0	0	0	0	0
737	0	0	1	1	2	2	2	0	1	1	2	1	3	1	2	1	1	0	0	0	0	0	0
8077	0	0	0	0	0	2	0	0	0	0	0	0	0	0	1	1	1	0	0	0	0	0	0
4317	0	0	0	0	0	0	0	1	1	0	1	1	2	1	2	1	1	0	0	0	0	0	0
1997	0	0	1	1	1	1	1	0	1	1	1	1	1	2	0	3	1	0	0	0	0	0	0
681	0	0	1	1	2	3	1	1	1	1	2	1	2	2	1	1	1	0	0	0	0	0	0
407	0	0	2	2	3	3	2	2	1	1	2	1	1	2	1	1	1	0	0	0	0	0	0
9571	0	0	0	0	0	1	0	0	0	0	2	0	0	0	0	0	1	0	0	0	0	0	0
5518	0	0	0	0	0	0	0	0	0	0	1	0	3	1	1	1	1	0	0	1	0	0	0	A. nidulans FhbA
2884	0	0	2	2	2	2	1	1	0	1	1	1	0	0	0	0	1	0	0	0	0	0	0
1591	0	0	2	2	2	2	2	2	1	1	0	1	0	0	0	0	1	0	0	0	0	0	0
2895	0	0	2	2	2	2	1	1	1	1	0	1	0	0	0	0	1	0	0	0	0	0	0
398	0	0	2	2	3	3	3	1	1	1	1	0	1	2	2	2	1	0	0	0	0	0	0
399	0	0	2	2	2	3	2	1	1	1	1	1	1	2	3	2	1	0	0	0	0	0	0
395	0	0	2	2	2	2	2	2	1	2	3	2	1	1	1	1	1	0	0	0	0	0	0
5401	0	0	1	0	0	1	1	0	1	0	1	1	0	0	1	0	1	0	0	0	0	0	0
1803	0	0	1	1	1	1	1	0	1	0	1	1	2	2	1	2	1	0	0	0	0	0	0
2069	0	0	1	1	2	1	0	0	0	0	1	1	2	3	1	2	1	0	0	0	0	0	0
4171	0	0	2	2	1	1	1	1	0	0	0	0	0	1	1	0	1	0	0	0	0	0	0
814	0	0	1	2	2	1	1	1	4	1	1	0	1	1	1	2	1	0	0	0	0	0	0
1011	0	0	1	1	1	2	1	0	1	1	2	2	1	2	1	2	1	0	0	0	0	0	0
1592	0	0	1	1	1	1	1	1	2	1	2	2	0	1	0	1	1	0	0	0	0	0	0
947	0	0	1	1	1	3	2	0	1	1	2	2	1	1	2	0	1	0	0	0	0	0	0
4565	0	0	0	0	0	0	1	1	0	2	1	2	0	0	1	1	1	0	0	0	0	0	0
4580	0	0	0	0	0	0	1	3	0	2	1	1	0	0	0	1	1	0	0	0	0	0	0
391	0	0	2	2	2	2	2	4	1	1	1	1	1	3	1	1	1	0	0	0	0	0	0
1199	0	0	1	1	1	1	1	1	1	2	1	2	2	1	2	0	1	0	0	0	0	0	0
2222	0	0	1	1	1	1	1	2	0	0	0	1	1	3	2	0	1	0	0	0	0	0	0
3512	0	0	1	1	1	1	1	0	1	1	0	1	1	2	0	1	1	0	0	0	0	0	0
1385	0	0	0	0	0	1	1	4	1	2	1	2	1	1	1	1	1	0	0	0	0	0	0
4769	0	0	2	1	1	2	1	0	0	0	0	0	1	0	0	1	1	0	0	0	0	0	0
5536	0	0	0	0	0	0	0	3	0	0	0	0	1	2	0	1	1	0	0	0	0	0	0
440	0	0	3	3	3	3	3	2	0	1	0	1	1	1	1	1	1	0	0	0	0	0	0
1061	0	0	1	1	1	2	2	1	2	1	2	0	0	1	1	2	1	0	0	0	0	0	0
3639	0	0	1	1	1	1	0	0	0	1	0	1	1	3	1	1	1	0	0	0	0	0	0
6926	0	0	0	0	0	0	0	0	1	1	2	1	0	0	0	0	1	0	0	0	0	0	0
9586	0	0	0	0	0	0	0	0	0	1	2	0	0	0	0	0	1	0	0	0	0	0	0
5299	0	0	0	0	1	1	1	1	0	1	1	0	0	1	0	0	1	0	0	0	0	0	0
2024	0	0	1	1	1	0	1	0	1	2	1	2	1	1	2	1	1	0	0	0	0	0	0
491	0	0	2	2	2	2	1	2	2	2	2	1	1	1	1	1	1	0	0	0	0	0	0
3573	0	0	1	1	1	1	1	1	0	0	0	0	2	2	2	0	1	0	0	0	0	0	0
4735	0	0	1	1	1	1	0	0	0	0	0	0	1	2	2	0	1	0	0	0	0	0	0
1590	0	0	1	2	1	2	3	1	1	1	1	1	0	0	1	0	1	0	0	0	0	0	0
567	0	0	2	1	2	2	2	2	1	1	2	1	1	1	2	1	1	0	0	0	0	0	0
334	0	0	2	2	3	3	3	2	1	1	1	1	2	2	2	1	1	0	0	0	0	0	0
412	0	0	2	2	3	3	3	1	1	1	1	1	2	2	1	1	1	0	0	0	0	0	0
1044	0	0	1	1	1	1	1	1	1	1	2	1	1	1	1	4	1	0	0	0	0	0	0
3688	0	0	1	1	1	0	0	0	0	2	2	1	1	1	1	1	1	0	0	0	0	0	0
983	0	0	1	1	2	1	1	2	1	2	2	1	1	1	1	1	1	0	0	0	0	0	0
2155	0	0	1	1	0	1	1	0	1	2	2	1	1	1	1	1	1	0	0	0	0	0	0
3150	0	0	1	2	1	1	1	0	1	0	2	0	1	1	1	1	1	0	0	0	0	0	0
3798	0	0	1	0	0	1	1	1	1	0	2	1	1	1	1	1	1	0	0	0	0	0	0
2412	0	0	1	1	1	1	1	1	1	0	2	1	1	1	1	1	1	0	0	0	0	0	0
3031	0	0	1	1	1	1	1	0	1	0	2	1	1	1	1	1	1	0	0	0	0	0	0
2575	0	0	1	1	1	1	1	0	1	1	2	1	1	2	1	0	1	0	0	0	0	0	0
989	0	0	1	1	1	3	1	2	0	1	2	1	1	1	1	2	1	0	0	0	0	0	0
553	0	0	1	1	2	2	3	1	1	1	2	3	1	1	1	2	1	0	0	0	0	0	0
721	0	0	1	1	2	2	1	1	1	1	2	2	1	1	1	3	1	0	0	0	0	0	0
2427	0	0	0	1	1	1	1	1	1	1	2	1	1	1	1	1	1	0	0	0	0	0	0
1586	0	0	1	1	1	1	2	2	0	1	2	1	0	1	1	1	1	0	0	0	0	0	0
1810	0	0	1	1	1	1	1	1	1	1	2	1	2	1	1	0	1	0	0	0	0	0	0
883	0	0	1	1	3	2	2	0	1	1	2	1	2	1	1	1	1	0	0	0	0	0	0
1880	0	0	1	1	1	2	1	0	0	1	2	1	2	1	1	1	1	0	0	0	0	0	0
1776	0	0	1	1	0	1	1	2	0	1	2	1	1	1	1	2	1	0	0	0	0	0	0
1365	0	0	1	1	1	1	1	2	1	1	2	0	1	1	1	2	1	0	0	0	0	0	0
1191	0	0	1	1	2	1	1	1	1	1	2	1	1	1	1	2	1	0	0	0	0	0	0
1917	0	0	1	1	1	1	1	0	1	1	2	1	1	1	1	2	1	0	0	0	0	0	0
2292	0	0	1	1	1	1	1	1	1	1	2	0	1	1	1	1	1	0	0	0	0	0	0
1121	0	0	1	1	1	1	2	2	1	1	2	1	1	1	1	1	1	0	0	0	0	0	0
1277	0	0	1	1	1	1	2	1	1	1	2	1	1	1	1	1	1	0	0	0	0	0	0
1653	0	0	1	1	1	1	1	1	1	1	2	1	1	1	1	1	1	0	0	0	0	0	0
1645	0	0	1	1	1	1	1	1	1	1	2	1	1	1	1	1	1	0	0	0	0	0	0
1657	0	0	1	1	1	1	1	1	1	1	2	1	1	1	1	1	1	0	0	0	0	0	0
1656	0	0	1	1	1	1	1	1	1	1	2	1	1	1	1	1	1	0	0	0	0	0	0
1967	0	0	1	1	1	1	1	1	1	1	2	1	1	1	1	1	1	0	0	0	0	0	0
1999	0	0	1	1	1	1	1	1	1	1	2	1	1	1	1	1	1	0	0	0	0	0	0
1763	0	0	1	1	1	1	1	1	1	1	2	1	1	1	1	1	1	0	0	0	0	0	0
1714	0	0	1	1	1	1	1	1	1	1	2	1	1	1	1	1	1	0	0	0	0	0	0
1669	0	0	1	1	1	1	1	1	1	1	2	1	1	1	1	1	1	0	0	0	0	0	0
1870	0	0	1	1	1	1	1	1	1	1	2	1	1	1	1	1	1	0	0	0	0	0	0
2013	0	0	1	1	1	1	1	1	1	1	2	1	1	1	1	1	1	0	0	0	0	0	0
1565	0	0	1	1	2	1	1	1	1	1	2	1	1	1	1	1	1	0	0	0	0	0	0
2123	0	0	1	1	0	1	1	1	1	1	2	1	1	1	1	1	1	0	0	0	0	0	0
2184	0	0	1	1	0	1	1	1	1	1	2	1	1	1	1	1	1	0	0	0	0	0	0
2345	0	0	1	1	1	1	1	0	1	1	2	1	1	1	1	1	1	0	0	0	0	0	0
1430	0	0	1	1	1	1	1	2	1	1	2	1	1	1	1	1	1	0	0	0	0	0	0
1209	0	0	1	1	1	1	1	2	1	1	2	1	1	1	1	1	1	0	0	0	1	0	0
1553	0	0	1	1	1	1	1	2	1	1	2	1	1	1	1	1	1	0	0	0	0	0	0
1518	0	0	1	1	1	2	2	1	0	1	2	1	1	1	1	1	1	0	0	0	0	0	0
1019	0	0	1	1	2	2	2	0	1	1	2	1	1	1	1	1	1	0	0	0	1	0	0
1190	0	0	1	1	2	2	1	1	1	1	2	1	1	1	1	1	1	0	0	0	0	0	0
1526	0	0	1	1	1	2	1	1	1	1	2	1	1	1	1	1	1	0	0	0	0	0	0
2629	0	0	1	1	1	2	1	0	1	1	2	1	1	1	1	0	1	0	0	0	0	0	0
2200	0	0	1	1	1	1	1	1	0	1	2	2	1	1	1	0	1	0	0	0	0	0	0
2560	0	0	1	1	1	1	1	1	0	1	2	2	1	1	1	0	1	0	0	0	0	0	0
1571	0	0	1	1	1	1	1	3	1	1	2	1	1	1	1	0	1	0	0	0	0	0	0
3297	0	0	1	1	1	1	1	0	1	1	2	1	1	1	1	0	1	0	0	0	0	0	0
743	0	0	2	2	3	3	2	2	1	1	0	0	1	1	1	1	1	0	0	0	0	0	0
1138	0	0	2	2	2	2	2	1	1	1	0	0	1	1	1	1	1	0	0	0	0	0	0
536	0	0	1	1	2	2	2	1	2	1	1	1	2	2	2	2	1	0	0	0	0	0	0
731	0	0	1	1	2	2	1	1	1	1	1	1	1	1	1	5	1	0	0	0	0	0	0
3745	0	0	1	2	0	2	1	0	2	0	1	0	1	1	1	0	1	0	0	0	0	0	0
3231	0	0	2	2	1	1	1	1	1	0	1	0	1	1	1	0	1	0	0	0	0	0	0
566	0	0	3	2	3	3	2	2	0	0	1	2	1	1	0	1	1	0	0	0	0	0	0
4928	0	0	2	1	1	1	0	1	1	0	1	0	0	0	0	0	1	0	0	0	0	0	0
5412	0	0	0	1	1	1	1	0	1	0	1	1	0	0	0	0	1	0	0	0	0	0	0
4334	0	0	1	1	1	1	1	2	0	0	1	1	1	0	0	0	1	0	0	0	0	0	0
4192	0	0	1	1	1	1	1	0	0	0	1	3	0	0	0	1	1	0	0	0	0	0	0
5310	0	0	1	1	1	1	1	0	0	0	1	0	0	0	0	1	1	0	0	0	0	0	0
4921	0	0	1	1	0	1	1	1	0	0	1	1	0	0	0	1	1	0	0	0	0	0	0
5372	0	0	1	1	0	1	1	0	0	0	1	1	0	0	0	1	1	0	0	0	0	0	0
4213	0	0	1	1	1	1	1	1	1	0	1	1	0	0	0	1	1	0	0	0	0	0	0
4623	0	0	1	1	1	1	1	0	1	0	1	1	0	0	0	1	1	0	0	0	0	0	0
5973	0	0	1	1	1	0	1	0	0	0	1	1	0	0	0	0	1	0	0	0	0	0	0
5302	0	0	1	1	1	1	1	1	0	0	1	0	0	0	0	0	1	0	0	0	0	0	0
4241	0	0	1	1	1	1	1	2	1	0	1	1	0	0	0	0	1	0	0	0	0	0	0
4615	0	0	1	1	1	1	1	1	1	0	1	1	0	0	0	0	1	0	0	0	0	0	0
4947	0	0	1	1	1	1	1	0	1	0	1	1	0	0	0	0	1	0	0	0	0	0	0
2158	0	0	1	1	1	1	1	0	1	0	1	1	1	2	2	1	1	0	0	0	0	0	0
2492	0	0	1	1	0	1	1	2	1	0	1	1	1	2	1	1	1	0	0	0	0	0	0
2547	0	0	1	1	1	1	1	1	1	0	1	1	1	2	1	1	1	0	0	0	0	0	0
4066	0	0	1	1	2	1	1	0	0	0	1	1	1	0	1	1	1	0	0	0	0	0	0
2496	0	0	1	1	2	1	1	2	1	0	1	1	1	0	1	1	1	0	0	0	0	0	0
3707	0	0	1	1	1	1	1	1	1	0	1	1	1	0	1	1	1	0	0	0	0	0	0
4770	0	0	2	1	1	0	0	0	0	0	1	1	1	1	0	1	1	0	0	0	0	0	0
1717	0	0	2	1	1	1	1	0	2	0	1	1	1	1	1	2	1	0	0	0	0	0	0
1622	0	0	1	0	1	2	2	1	1	0	1	1	1	1	1	2	1	0	0	0	0	0	0
3140	0	0	1	0	0	1	1	2	2	0	1	1	1	1	1	1	1	0	0	0	0	0	0
4382	0	0	1	0	0	1	1	1	0	0	1	1	1	1	1	1	1	0	0	0	0	0	0
1212	0	0	1	2	2	1	1	3	1	0	1	1	1	1	1	1	1	0	0	0	0	0	0
2633	0	0	1	2	1	1	1	1	1	0	1	1	1	1	1	1	1	0	0	0	0	0	0
1881	0	0	1	1	1	1	2	1	0	0	1	1	1	1	2	2	1	0	0	0	0	0	0
4261	0	0	1	1	0	1	1	1	1	0	1	1	0	1	0	1	1	0	0	0	0	0	0
3195	0	0	1	1	1	1	1	1	2	0	1	1	1	1	0	1	1	0	0	0	0	0	0
4119	0	0	1	1	1	0	1	1	1	0	1	1	1	1	0	1	1	0	0	0	0	0	0
4682	0	0	1	1	1	1	1	0	0	0	1	1	1	1	0	0	1	0	0	0	0	0	0
1278	0	0	1	1	1	2	1	1	2	0	1	1	1	1	1	2	1	0	0	0	0	0	0
1561	0	0	1	1	2	2	1	1	1	0	1	1	1	1	1	2	1	0	0	0	0	0	0
2316	0	0	1	1	1	1	1	2	1	0	1	0	1	1	1	2	1	0	0	0	0	0	0
3044	0	0	1	1	0	1	1	1	1	0	1	1	1	1	1	2	1	0	0	0	0	0	0
3631	0	0	1	1	1	1	1	0	0	0	1	1	1	1	1	2	1	0	0	0	0	0	0
2197	0	0	1	1	1	2	1	2	0	0	1	1	1	1	1	1	1	0	0	0	0	0	0
1481	0	0	1	1	2	2	2	1	1	0	1	1	1	1	1	1	1	0	0	0	0	0	0
3114	0	0	1	1	0	2	1	1	1	0	1	1	1	1	1	1	1	0	0	0	0	0	0
2936	0	0	1	1	1	0	2	1	1	0	1	1	1	1	1	1	1	0	0	0	0	0	0
3215	0	0	1	1	1	0	1	2	1	0	1	1	1	1	1	1	1	0	0	0	0	0	0
3522	0	0	1	1	1	0	1	1	1	0	1	1	1	1	1	1	1	0	0	0	0	0	0
3640	0	0	1	1	1	0	1	1	1	0	1	1	1	1	1	1	1	0	0	0	0	0	0
3739	0	0	1	1	1	0	1	1	1	0	1	1	1	1	1	1	1	0	0	0	0	0	0
2858	0	0	1	1	1	1	0	4	0	0	1	1	1	1	1	1	1	0	0	0	0	0	0
2668	0	0	1	1	1	1	0	2	2	0	1	1	1	1	1	1	1	0	0	0	0	0	0
1812	0	0	1	1	1	1	1	1	2	0	1	1	1	1	1	1	1	1	0	0	0	0	0	S. cerevisiae Cdc28
1835	0	0	1	1	1	1	1	1	2	0	1	1	1	1	1	1	1	0	0	0	1	0	0
3113	0	0	1	1	2	1	2	0	0	0	1	1	1	1	1	1	1	0	0	0	0	0	0
3312	0	0	1	1	2	1	2	0	0	0	1	1	1	1	1	1	1	0	0	0	0	0	0
4309	0	0	1	1	1	1	0	0	0	0	1	1	1	1	1	1	1	0	0	0	0	0	0
4321	0	0	1	1	1	1	0	0	0	0	1	1	1	1	1	1	1	0	0	0	0	0	0
4010	0	0	1	1	0	1	2	0	0	0	1	1	1	1	1	1	1	0	0	0	0	0	0
3055	0	0	1	1	1	1	1	2	0	0	1	1	1	1	1	1	1	0	0	0	0	0	0
3000	0	0	1	1	1	1	1	2	0	0	1	1	1	1	1	1	1	0	0	0	0	0	0
3100	0	0	1	1	1	1	1	2	0	0	1	1	1	1	1	1	1	0	0	0	0	0	0
4331	0	0	1	1	0	1	1	0	0	0	1	1	1	1	1	1	1	0	0	0	0	0	0
4061	0	0	1	1	1	1	1	0	0	0	1	1	1	1	1	1	1	0	0	0	0	0	0
3993	0	0	1	1	1	1	1	0	0	0	1	1	1	1	1	1	1	0	0	0	0	0	0
4030	0	0	1	1	1	1	1	0	0	0	1	1	1	1	1	1	1	0	0	0	0	0	0
4115	0	0	1	1	1	1	1	0	0	0	1	1	1	1	1	1	1	0	0	0	0	0	0
3518	0	0	1	1	1	1	1	1	0	0	1	1	1	1	1	1	1	0	0	0	0	0	0
3628	0	0	1	1	1	1	1	1	0	0	1	1	1	1	1	1	1	0	0	0	0	0	0
3630	0	0	1	1	1	1	1	1	0	0	1	1	1	1	1	1	1	0	0	0	0	0	0
3270	0	0	1	1	2	1	1	1	0	0	1	1	1	1	1	1	1	0	0	0	0	0	0
4120	0	0	1	1	0	1	1	1	0	0	1	1	1	1	1	1	1	0	0	0	0	0	0
1641	0	0	1	1	2	1	3	0	1	0	1	1	1	1	1	1	1	0	0	0	0	0	0
4088	0	0	1	1	1	1	0	0	1	0	1	1	1	1	1	1	1	0	0	0	0	0	0
3731	0	0	1	1	1	1	0	1	1	0	1	1	1	1	1	1	1	0	0	0	0	0	0
3802	0	0	1	1	1	1	0	1	1	0	1	1	1	1	1	1	1	0	0	0	0	0	0
3364	0	0	1	1	2	1	0	1	1	0	1	1	1	1	1	1	1	0	0	0	0	0	0
4009	0	0	1	1	0	1	0	1	1	0	1	1	1	1	1	1	1	0	0	0	0	0	0
1920	0	0	1	1	1	1	2	2	1	0	1	1	1	1	1	1	1	0	0	0	0	0	0
1740	0	0	1	1	2	1	2	1	1	0	1	1	1	1	1	1	1	0	0	0	0	0	0
2397	0	0	1	1	1	1	2	1	1	0	1	1	1	1	1	1	1	0	0	0	0	0	0
2741	0	0	1	1	1	1	2	1	1	0	1	1	1	1	1	1	1	0	0	0	0	0	0
1461	0	0	1	1	1	1	1	4	1	0	1	1	1	1	1	1	1	0	0	0	0	0	0
3045	0	0	1	1	0	1	1	2	1	0	1	1	1	1	1	1	1	0	0	0	0	0	0
3298	0	0	1	1	0	1	1	2	1	0	1	1	1	1	1	1	1	0	0	0	0	0	0
3309	0	0	1	1	0	1	1	2	1	0	1	1	1	1	1	1	1	0	0	0	0	0	0
2186	0	0	1	1	1	1	1	2	1	0	1	1	1	1	1	1	1	0	0	0	0	0	0
2339	0	0	1	1	1	1	1	2	1	0	1	1	1	1	1	1	1	0	0	0	0	0	0
2687	0	0	1	1	1	1	1	2	1	0	1	1	1	1	1	1	1	0	0	0	0	0	0
2760	0	0	1	1	1	1	1	2	1	0	1	1	1	1	1	1	1	0	0	0	0	0	0
1156	0	0	1	1	1	1	1	5	1	0	1	1	1	1	1	1	1	0	0	0	0	0	0
2081	0	0	1	1	1	1	1	3	1	0	1	1	1	1	1	1	1	0	0	0	0	0	0
1364	0	0	1	1	2	1	1	3	1	0	1	1	1	1	1	1	1	0	0	0	0	0	0
1366	0	0	1	1	2	1	1	3	1	0	1	1	1	1	1	1	1	0	0	0	0	0	0
3013	0	0	1	1	2	1	1	0	1	0	1	1	1	1	1	1	1	0	0	0	0	0	0
4093	0	0	1	1	0	1	1	0	1	0	1	1	1	1	1	1	1	0	0	0	0	0	0
3538	0	0	1	1	1	1	1	0	1	0	1	1	1	1	1	1	1	0	0	0	0	0	0
3656	0	0	1	1	1	1	1	0	1	0	1	1	1	1	1	1	1	0	0	0	0	0	0
3645	0	0	1	1	1	1	1	0	1	0	1	1	1	1	1	1	1	0	0	0	0	0	0
3643	0	0	1	1	1	1	1	0	1	0	1	1	1	1	1	1	1	0	0	0	0	0	0
3629	0	0	1	1	1	1	1	0	1	0	1	1	1	1	1	1	1	0	0	0	0	0	0
3600	0	0	1	1	1	1	1	0	1	0	1	1	1	1	1	1	1	0	0	0	0	0	0
3718	0	0	1	1	1	1	1	0	1	0	1	1	1	1	1	1	1	0	0	0	0	0	0
3717	0	0	1	1	1	1	1	0	1	0	1	1	1	1	1	1	1	0	0	0	0	0	0
3767	0	0	1	1	1	1	1	0	1	0	1	1	1	1	1	1	1	0	0	0	0	0	0
3786	0	0	1	1	1	1	1	0	1	0	1	1	1	1	1	1	1	0	0	0	0	0	0
2290	0	0	1	1	2	1	1	1	1	0	1	1	1	1	1	1	1	0	0	0	0	0	0
2143	0	0	1	1	2	1	1	1	1	0	1	1	1	1	1	1	1	0	0	0	0	0	0
2398	0	0	1	1	2	1	1	1	1	0	1	1	1	1	1	1	1	0	0	0	0	0	0
3554	0	0	1	1	0	1	1	1	1	0	1	1	1	1	1	1	1	0	0	0	0	0	0
3726	0	0	1	1	0	1	1	1	1	0	1	1	1	1	1	1	1	0	0	0	0	0	0
3746	0	0	1	1	0	1	1	1	1	0	1	1	1	1	1	1	1	0	0	0	0	0	0
3816	0	0	1	1	0	1	1	1	1	0	1	1	1	1	1	1	1	0	0	0	0	0	0
2956	0	0	1	1	1	1	1	1	1	0	1	1	1	1	1	1	1	0	0	0	0	0	0
2977	0	0	1	1	1	1	1	1	1	0	1	1	1	1	1	1	1	0	0	0	0	0	0
3049	0	0	1	1	1	1	1	1	1	0	1	1	1	1	1	1	1	0	0	0	0	0	0
3042	0	0	1	1	1	1	1	1	1	0	1	1	1	1	1	1	1	0	0	0	0	0	0
3073	0	0	1	1	1	1	1	1	1	0	1	1	1	1	1	1	1	0	0	0	0	0	0
3033	0	0	1	1	1	1	1	1	1	0	1	1	1	1	1	1	1	0	0	0	0	0	0
2988	0	0	1	1	1	1	1	1	1	0	1	1	1	1	1	1	1	0	0	0	0	0	0
2983	0	0	1	1	1	1	1	1	1	0	1	1	1	1	1	1	1	0	0	0	0	0	0
3001	0	0	1	1	1	1	1	1	1	0	1	1	1	1	1	1	1	0	0	0	0	0	0
3028	0	0	1	1	1	1	1	1	1	0	1	1	1	1	1	1	1	0	0	0	0	0	0
3027	0	0	1	1	1	1	1	1	1	0	1	1	1	1	1	1	1	0	0	0	0	0	0
3012	0	0	1	1	1	1	1	1	1	0	1	1	1	1	1	1	1	0	0	0	0	0	0
3381	0	0	1	1	1	1	1	1	1	0	1	1	1	1	1	1	1	0	0	0	0	0	0
3368	0	0	1	1	1	1	1	1	1	0	1	1	1	1	1	1	1	0	0	0	0	0	0
3185	0	0	1	1	1	1	1	1	1	0	1	1	1	1	1	1	1	0	0	0	0	0	0
3159	0	0	1	1	1	1	1	1	1	0	1	1	1	1	1	1	1	0	0	0	0	0	0
3186	0	0	1	1	1	1	1	1	1	0	1	1	1	1	1	1	1	0	0	0	0	0	0
3202	0	0	1	1	1	1	1	1	1	0	1	1	1	1	1	1	1	0	0	0	0	0	0
3119	0	0	1	1	1	1	1	1	1	0	1	1	1	1	1	1	1	0	0	0	0	0	0
3116	0	0	1	1	1	1	1	1	1	0	1	1	1	1	1	1	1	0	0	0	0	0	0
3109	0	0	1	1	1	1	1	1	1	0	1	1	1	1	1	1	1	0	0	0	0	0	0
3138	0	0	1	1	1	1	1	1	1	0	1	1	1	1	1	1	1	0	0	0	0	0	0
3304	0	0	1	1	1	1	1	1	1	0	1	1	1	1	1	1	1	0	0	0	0	0	0
3351	0	0	1	1	1	1	1	1	1	0	1	1	1	1	1	1	1	0	0	0	0	0	0
3284	0	0	1	1	1	1	1	1	1	0	1	1	1	1	1	1	1	0	0	0	0	0	0
3282	0	0	1	1	1	1	1	1	1	0	1	1	1	1	1	1	1	0	0	0	0	0	0
3281	0	0	1	1	1	1	1	1	1	0	1	1	1	1	1	1	1	0	0	0	0	0	0
3240	0	0	1	1	1	1	1	1	1	0	1	1	1	1	1	1	1	0	0	0	0	0	0
3228	0	0	1	1	1	1	1	1	1	0	1	1	1	1	1	1	1	0	0	0	0	0	0
3256	0	0	1	1	1	1	1	1	1	0	1	1	1	1	1	1	1	0	0	0	0	0	0
3411	0	0	1	1	1	1	1	1	1	0	1	1	1	1	1	1	1	0	0	0	0	0	0
2831	0	0	1	1	1	1	1	1	1	0	1	2	1	1	1	1	1	0	0	0	0	0	0
3558	0	0	1	1	1	1	1	1	1	0	1	0	1	1	1	1	1	0	0	0	0	0	0
3579	0	0	1	1	1	1	1	1	1	0	1	0	1	1	1	1	1	0	0	0	0	0	0
4436	0	0	1	1	0	1	1	0	1	0	1	0	1	1	1	1	1	0	0	0	0	0	0
3967	0	0	1	1	1	1	1	0	1	0	1	0	1	1	1	1	1	0	0	0	0	0	0
4060	0	0	1	1	1	1	1	0	1	0	1	0	1	1	1	1	1	0	0	0	0	0	0
3569	0	0	1	1	1	1	1	2	0	0	1	0	1	1	1	1	1	0	0	0	0	0	0
4389	0	0	1	1	0	1	1	1	0	0	1	0	1	1	1	1	1	0	0	0	0	0	0
4472	0	0	1	1	0	1	1	1	0	0	1	0	1	1	1	1	1	0	0	0	0	0	0
2462	0	0	1	1	1	2	2	1	1	0	1	1	1	1	1	0	1	0	0	0	0	0	0
3032	0	0	1	1	0	1	1	2	1	0	1	2	1	1	1	0	1	0	0	0	0	0	0
4323	0	0	1	1	1	1	1	0	1	0	1	0	1	1	1	0	1	0	0	0	0	0	0
3278	0	0	1	1	1	1	1	1	2	0	1	1	1	1	1	0	1	0	0	0	0	0	0
3313	0	0	1	1	1	1	1	2	1	0	1	1	1	1	1	0	1	0	0	0	0	0	0
3933	0	0	1	1	1	1	1	0	1	0	1	1	1	1	1	0	1	0	0	0	0	0	0
3994	0	0	1	1	1	1	1	0	1	0	1	1	1	1	1	0	1	0	0	0	0	0	0
3510	0	0	1	1	1	1	1	1	1	0	1	1	1	1	1	0	1	0	0	0	0	0	0
3502	0	0	1	1	1	1	1	1	1	0	1	1	1	1	1	0	1	0	0	0	0	0	0
3493	0	0	1	1	1	1	1	1	1	0	1	1	1	1	1	0	1	0	0	0	0	0	0
3574	0	0	1	1	1	1	1	1	1	0	1	1	1	1	1	0	1	0	0	0	0	0	0
3570	0	0	1	1	1	1	1	1	1	0	1	1	1	1	1	0	1	0	0	0	0	0	0
3592	0	0	1	1	1	1	1	1	1	0	1	1	1	1	1	0	1	0	0	0	0	0	0
3808	0	0	1	1	1	1	1	1	1	0	1	1	1	1	1	0	1	0	0	0	0	0	0
4293	0	0	1	1	1	1	0	1	0	0	1	1	1	1	1	0	1	0	0	0	0	0	0
4371	0	0	1	1	1	1	0	1	0	0	1	1	1	1	1	0	1	0	0	0	0	0	0
3935	0	0	1	1	1	1	1	1	0	0	1	1	1	1	1	0	1	0	0	0	0	0	0
4078	0	0	1	1	1	1	1	1	0	0	1	1	1	1	1	0	1	0	0	0	0	0	0
4045	0	0	1	1	1	1	1	1	0	0	1	1	1	1	1	0	1	0	0	0	0	0	0
4105	0	0	1	1	1	1	1	1	0	0	1	1	1	1	1	0	1	0	0	0	0	0	0
3626	0	0	1	1	1	1	1	2	0	0	1	1	1	1	1	0	1	0	0	0	0	0	0
4064	0	0	1	1	2	1	1	0	0	0	1	1	1	1	1	0	1	0	0	0	0	0	0
4411	0	0	1	1	1	1	1	0	0	0	1	1	1	1	1	0	1	0	0	0	0	0	0
3622	0	0	0	1	1	1	1	2	1	0	1	1	1	1	1	0	1	0	0	0	0	0	0
3527	0	0	0	1	1	1	1	1	1	0	1	1	1	1	1	1	1	0	0	0	0	0	0
4443	0	0	0	1	0	1	1	1	1	0	1	0	1	1	1	1	1	0	0	0	0	0	0
4728	0	0	0	1	1	1	0	1	0	0	1	0	1	1	1	1	1	0	0	0	0	0	0
4742	0	0	0	1	0	1	0	1	0	0	1	1	1	1	1	1	1	0	0	0	0	0	0
5016	0	0	0	0	0	1	1	0	1	0	1	1	1	1	1	0	1	0	0	0	0	0	0
6252	0	0	0	0	0	0	0	0	2	0	1	0	1	1	1	0	1	0	0	0	0	0	0
6243	0	0	0	0	0	0	0	0	0	0	1	2	1	1	1	0	1	0	0	0	0	0	0
6182	0	0	0	0	0	0	0	0	1	0	1	1	1	1	1	0	1	0	0	0	0	0	0
6198	0	0	0	0	0	0	0	0	1	0	1	1	1	1	1	0	1	0	0	0	0	0	0
6157	0	0	0	0	0	0	0	1	0	0	1	1	1	1	1	0	1	0	0	0	0	0	0
5578	0	0	0	0	0	0	0	2	0	0	1	1	1	1	1	0	1	0	0	0	0	0	0
7015	0	0	0	0	0	0	0	0	0	0	1	1	1	1	1	0	1	0	0	0	0	0	0
7019	0	0	0	0	0	0	0	0	0	0	1	1	1	1	1	0	1	0	0	0	0	0	0
7103	0	0	0	0	0	0	0	0	0	0	1	1	1	1	1	0	1	0	0	0	0	0	0
6236	0	0	0	0	0	0	0	0	0	0	1	1	1	1	1	0	1	0	0	0	1	0	0
7139	0	0	0	0	0	0	0	0	0	0	1	1	1	1	1	0	1	0	0	0	0	0	0
4679	0	0	0	0	0	1	1	1	0	0	1	1	1	1	1	1	1	0	0	0	0	0	0
7057	0	0	0	0	0	0	0	0	0	0	1	0	1	1	1	1	1	0	0	0	0	0	0
4787	0	0	0	0	0	0	0	1	1	0	1	1	1	1	1	1	1	0	0	0	1	0	0
5110	0	0	0	0	0	0	0	1	1	0	1	1	1	1	1	1	1	0	0	0	0	0	0
5557	0	0	0	0	0	0	0	0	1	0	1	1	1	1	1	1	1	0	0	0	0	0	0
5493	0	0	0	0	0	0	0	0	1	0	1	1	1	1	1	1	1	0	0	0	0	0	0
5486	0	0	0	0	0	0	0	0	1	0	1	1	1	1	1	1	1	0	0	0	0	0	0
5456	0	0	0	0	0	0	0	0	1	0	1	1	1	1	1	1	1	0	0	0	0	0	0
5587	0	0	0	0	0	0	0	0	1	0	1	1	1	1	1	1	1	0	0	0	0	0	0
6213	0	0	0	0	0	0	0	0	0	0	1	1	1	1	1	1	1	0	0	0	0	0	0
6176	0	0	0	0	0	0	0	0	0	0	1	1	1	1	1	1	1	0	0	0	0	0	0
6239	0	0	0	0	0	0	0	0	0	0	1	1	1	1	1	1	1	0	0	0	0	0	0
5512	0	0	0	0	0	0	0	1	0	0	1	1	1	1	1	1	1	0	0	0	0	0	0
5545	0	0	0	0	0	0	0	1	0	0	1	1	1	1	1	1	1	0	0	0	0	0	0
6271	0	0	0	0	0	0	0	0	0	0	1	1	2	1	1	0	1	0	0	0	0	0	0
8130	0	0	0	0	0	0	0	0	0	0	1	1	0	1	1	0	1	0	0	0	0	0	0
9829	0	0	0	0	0	0	0	0	0	0	1	0	1	1	0	0	1	0	0	0	0	0	0
7009	0	0	0	0	0	0	0	0	1	0	1	0	1	1	0	1	1	0	0	0	0	0	0
7132	0	0	0	0	0	0	0	0	0	0	1	1	1	1	0	1	1	0	0	0	0	0	0
209	0	0	2	3	4	4	4	4	1	1	1	1	1	1	1	2	1	0	0	0	0	0	0
1076	0	0	2	1	1	2	2	2	1	1	1	1	1	0	1	1	1	0	0	0	0	0	0
1064	0	0	1	2	2	1	1	4	1	1	1	2	0	0	0	1	1	0	0	0	0	0	0
3402	0	0	1	2	1	1	1	1	1	1	1	1	1	0	1	0	1	0	0	0	0	0	0
4245	0	0	1	2	1	1	1	1	1	1	1	0	0	0	0	0	1	0	0	0	0	0	0
4307	0	0	1	1	1	1	1	0	0	1	1	0	1	0	1	1	1	0	0	0	0	0	0
2416	0	0	1	1	1	1	1	1	1	1	1	2	1	0	1	1	1	0	0	0	0	0	0
2926	0	0	1	1	1	1	1	1	1	1	1	1	1	0	1	1	1	0	0	0	0	0	0
2938	0	0	1	1	1	1	1	1	1	1	1	1	1	0	1	1	1	0	0	0	0	0	0
3169	0	0	1	1	1	1	1	2	0	1	1	1	1	0	1	1	1	0	0	0	0	0	0
3526	0	0	1	1	1	1	1	1	0	1	1	1	1	0	1	1	1	0	0	0	0	0	0
3733	0	0	1	1	1	2	1	0	1	1	1	1	1	0	1	0	1	0	0	0	0	0	0
4298	0	0	1	1	1	1	1	0	0	1	1	1	1	0	1	0	1	0	0	0	0	0	0
3915	0	0	1	1	1	1	1	1	1	1	1	1	0	0	1	0	1	0	0	0	0	0	0
4868	0	0	1	1	1	1	1	0	0	1	1	0	0	0	1	0	1	0	0	0	0	0	0
[truncated: 15,890 more rows]
