# Supplementary material for: Bacterial endosymbionts influence host sexuality and reveal reproductive genes of early divergent fungi
Source: Nat Commun. 2017 Nov 29;8:1843. doi: 10.1038/s41467-017-02052-8 (PMC5705715; doi:10.1038/s41467-017-02052-8)
Supplement: Supplementary file 7 — Supplementary Data 3 [file 41467_2017_2052_MOESM7_ESM.txt]

>A. nidulans AN2520(GB:CBF87016)
----------------------------------------------PWNQTIT----FRL
EDGTP----F-DISV---------D---Y--LDGI-----LQYSIRACVNYAAQLG----
-AS--VILFVIL------V--LL--TR---AEKRASCLFWL-------------------
--NSL-AL--------LL-NFARL--LCDVLFFTGNFV-RI------YT-------LISA
----------------D----ES----R----V--TAS-----DL---------------
ATS-IVGA---IMTALL---------LTT-IEISLVLQVQ-------V------------
------------------------VC----------------------------------
-----SNLRRI-Y-------RRALLCVSAV---V---ATA---TIAIRYS--LL--AV--
-NIR----AI--------LEFS--------DPT---------------------------
------------------------------------------------------------
------------------------------------------------------------
------------------------------------------------------------
----------------------------TYN-WLESLATVAL--TISI------------
------CYFC--VIFVTKL-----------GFAI--RLRRKLGLSELGPMKVVFIMGCQT
LVIPVIVSI---THYVSDVPELQTNVLTIVALSL----PLSSI---------------WA
G--------
>C. heterostrophus 56759(JGI:CocheC4_1.56759)
PWSQNLNITVSDGQGGWVIVTRNMQDLDQYRYFGFRLAISYGAGFGACLLLFL--VLLI-
-----------TTKADRRK-------------SSL-----FLLN--AACVFTNCIR----
-CL--LFSTWLTGEFYNPY-SVL--SQ-----------DWR-------------------
--RITDGD----FANHIAINIFGI--VVNALVFTSLSL-QV------WTVC-----VTTP
--P-------------L---------------Q--RSI----------------------
IMT-VTII---MAGVSF-G-------YRV-AAVYY-------------------------
------------------------NT----KLT-L-------------------------
-AY--QPTDSI-E-------YLVSISYMLQ---T---VAIWLFSCVFTWK--LG--FA--
-ILQ--------------------------------------------------------
------------------------------------------------------------
------------------------------------------------------------
------------------------------------------------------------
----------------------------RRR-LNMPQFGPIQ--VVFI------------
------MGCQ--TMLVPAI-----------FSSL--Q---------------------FA
AFLPEIVTH------VLTVV----------CIFL----PLSAI---------------WA
G--------
>ts1r3_SW:Q7RTX0
------------------------------------------------LAALG--LFVH-
-----------HRDSPLVQ---------A-SGGPL-----ACFGL-VCLGLVCLSV----
-------LLFPG-------------QP---------------------------------
--SPARCL----AQQPLSHLPLTG--CLSTLFLQAAEI---------FV---------ES
ELP-------------L----SW--ADRLSGCL--RGPWAWLVVL---------------
LAM-LVEVALCTWYL-----------VAF-PPEVV--TDW-------HMLPTEALV----
------------------------HCRTRSWVS-F-------------------------
--G--LAHATN-A-------TLAFLCFLGT-------FLV------------RS------
------------------------------QPG---------------------------
------------------------------------------------------------
------------------------------------------------------------
------------------------------------------------------------
----------------------------CYN-RARGLTFAML--AYFI------------
------TWVS--FVPLLAN-----------VQVV--L---------------------RP
AVQMGALLL----CVLGILA----------AFHL----PR--C---------------YL
L--------
>ts1r2_SW:Q8TE23
------------------------------------------------TLAIL---VIF-
-----------WRHFQTPI---------V-RSAGG-----PMCFL-MLTLLLVAYM----
-VV----PVYVG-------------PP---------------------------------
--KVSTCLCRQALFPLCFTICISCIAVRSFQIVCAFKMASRFPRAYSYW-------V---
---------------------RY------------QGP----------------------
----YVSM---AFITVLKM-------VIV-VIGMLATGLS-------PTTRTDPDDPKIT
IV----------------------SC----NPN-Y-------------------------
-------RNSL-L-------FNTSLDLLLS-------VVG----FSFAYMGKEL------
------------------------------------------------------------
------------------------------------------------------------
------------------------------------------------------------
------------------------------------------------------------
----------------------PT----NYN-EAKFITLSMT--FYFT------------
------SSVS--LCTFMSA-----------YSGV--L---------------------VT
IVDLLVTVLNLLAISLGYFG------------------PK--C---------------YM
I--------
>ts1r1_SW:Q7RTX1
------------------------------------------------LLGTA--GLFA-
--------WHLDTPV-------------V-RSAGG-----RLCFL-MLGSLAAGSG----
-SL---------------Y-GFFGEPT---------------------------------
--RPA-CL----LRQALFALGFTI--FLSCLTVRSFQL---------IIIFKFSTKVPTF
YHA------------------WV--QNHGAGLFVMISS----------------------
AAQLLICL---TWLV-----------VWTPLPAREYQRFP-------HLVML--------
------------------------EC----TET-N-------------------------
------------S-------LGFILAFLYN-------GLLSISAFACSYLGKDL------
------------------------------------------------------------
------------------------------------------------------------
------------------------------------------------------------
------------------------------------------------------------
----------------------PE----NYN-EAKCVTFSLL--FNFV------------
------SWIA--FFTTASV-----------YDGK--Y---------------------LP
AANMMAGLSSLSSGFGGYFL------------------PK--C---------------YV
I--------
>grm1_SW:Q13255
----------------------------------------------VTLFVTL--IFVL-
-----------YRDTPVVK---------S---SSR-----ELCYI-ILAGIFLGYV----
-C-----PFTLI------A------KP---------------------------------
--TTTSCY----LQRLLVGLSSAM--CYSALVTKTNRI-AR------IL-AGSKKKI-CT
RKP------------------RF--MSA----W--AQV-----II---------------
ASI-LISV---QLTLVVTL-------IIM-EPPMP-------------------------
------------------------------ILS-Y-------------------------
PSI--KEVYLI-C-------NTSNLGVVAP---LGYNGLL---IMSCTYYAFKT------
------------------------------RNV---------------------------
------------------------------------------------------------
------------------------------------------------------------
------------------------------------------------------------
----------------------PA----NFN-EAKYIAFTMY--TTCI------------
------IWLA--FVPIYFG-----------SNYK--I---------------------IT
TCFAVSLSV------TVALG----------CMFT----PK--M---------------YI
I--------
>grm5_SW:P41594
-----------------------------------------------ATLFVT---VVF-
--------II-YRDTPVVK-----S-------SSR-----ELCYI-ILAGICLGYL----
-C-----TFCLI----------A--KP---K-----------------------------
--QIY-CY----LQRIGIGLSPAM--SYSALVTKTNRI-AR------IL-AGSKKKI-CT
KKP-------------R----FM----S---AC--AQL-----VI---------------
AFI-LICI---QLGIIVAL-------FIM-EPPDI-------------------------
------------------------------MHD-Y------PSI----------------
-----REVYLI-C-------NTTNLGVVTP---LGYNGLL---ILSCTFY--AF--KT--
------------------------------RNV---------------------------
------------------------------------------------------------
------------------------------------------------------------
------------------------------------------------------------
----------------------PA----NFN-EAKYIAFTMY--TTCI------------
------IWLA--FVPI-YF-----------GSNY--K---------------------II
TMCFSVSLS-----ATVALG----------CMFV----PK--V---------------YI
I--------
>grm6_SW:O15303
------------------------------------------------ATTTV--VATF-
-----------VRYNNTPI---------V-RASGR-----ELSYV-LLTGIFLIY-----
-AI----TFLMV------A------EP---------------------------------
--GAAVCA----ARRLFLGLGTTL--SYSALLTKTNRI-YR------IF-EQGKRSVTPP
--P-------------FISPTSQ------------LVI-----TF---------------
SLTSLQVVGMIAWLGAR-------------PPHSVIDYEE-------QRTVDPEQARGVL
------------------------KC----------------------------------
-----DMSDLS---------LIGCLGYSLL-------LMV----TCTVYA------IKAR
GVPE--------------------------------------------------------
------------------------------------------------------------
------------------------------------------------------------
------------------------------------------------------------
----------------------------TFN-EAKPIGFTMY--TTCI------------
------IWLA--FVPIFFG-----------TAQS--AE--------------------KI
YIQTTTLTVSLSLSASVSLG----------MLYV----PK--T---------------YV
---------
>grm4_SW:Q14833
-----------------------------------------------TLFVVI--TFVR-
-----------YNDTPIVK---------A---SGR-----ELSYV-LLAGIFLCY-----
-AT----TFLMI------A------EP---------------------------------
--DLGTCS----LRRIFLGLGMSI--SYAALLTKTNRI-YR------IF-EQGKRSVSAP
---------------------RF----ISPASQLAITF----------------------
SLISLQLLGICVWFVVDPSHSVVDFQDQRTLDPRFARGVL--------------------
------------------------KC----------------------------------
-----DISDLS---------LICLLGYSML-------LMV----TCTVYA------IKTR
GVPE--------------------------------------------------------
------------------------------------------------------------
------------------------------------------------------------
------------------------------------------------------------
----------------------------TFN-EAKPIGFTMY--TTCI------------
------VWLA--FIPIFFG-----------TSQS------------------------AD
KLYIQTTTLTVSVSLSASVS------------LGMLYMPK--V---------------YI
I--------
>grm7_SW:Q14831
------------------------------------------------ATIFV--MATF-
--------IR-YNDTPIVR---------A---SGR-----ELSYV-LLTGIFLCY-----
-II----TFLMI------A------KP---------------------------------
--DVAVCS----FRRVFLGLGMCI--SYAALLTKTNRI-YR------IF-EQGKKSV-TA
--P------------------RL--ISP----TSQLAI-----TS---------------
SLISVQLLGVFIW-------------FGV-DPPNIIIDYD-------EHKTMNPEQARGV
L-----------------------KC----------------------------------
------DITDL-Q-------IICSLGYSIL---L---MVT----CTV-YAIKTR--GV--
------------------------------------------------------------
------------------------------------------------------------
------------------------------------------------------------
------------------------------------------------------------
----------------------PE----NFN-EAKPIGFTMY--TTCI------------
------VWLA--FIPIFFG-----------TAQS--A---------------------EK
LYIQTTTLT----ISMNLSA----------SVAL----GM--L---------------YM
PKVYII---
>grm8_SW:O00222
----------------------------------------------ATTFVIV--TFVR-
-----------YNDTPIVR---------A---SGR-----ELSYV-LLTGIFLCY-----
-SI----TFLMI------A------AP---------------------------------
--DTIICS----FRRVFLGLGMCF--SYAALLTKTNRI-HR------IF-EQGKKSV-TA
--P------------------KF----ISPASQLVITF----------------------
SLISVQLLGVFVWFVVD-------------PPHIIIDYGE-------QRTLDPEKARGVL
------------------------KC----------------------------------
-----DISDLS---------LICSLGYSIL-------LMV----TCTVYA------IKTR
GVPE--------------------------------------------------------
------------------------------------------------------------
------------------------------------------------------------
------------------------------------------------------------
----------------------------TFN-EAKPIGFTMY--TTCI------------
------IWLA--FIPIFFG-----------TAQS------------------------AE
KMYIQTTTLTVSMSLSASVS----------LGML--YMPK--V---------------YI
I--------
>grm2_SW:Q14416
------------------------------------------------TLFVL---GVF-
--------VR-HNATPVVK---------A--SGR------ELCYI-LLGGVFLCYC----
-------MTFIF------I--A---KP---S-----------------------------
--TAV-CT----LRRLGLGTAFSV--CYSALLTKTNRI-ARI-----FGGAREGA---QR
--P-------------R----FI----S----P--ASQ-----VA------ICLAL--IS
GQL-LIVV---AWLVVEAP----GTGKET-APERREVVTL--------------------
------------------------RC----NHR---------------------------
--------DAS-M-------LGSL-AYNVL---L---IAL---CTLYAFK--TR--KC--
------------------------------PEN---------------------------
------------------------------------------------------------
------------------------------------------------------------
------------------------------------------------------------
-----------------------------FN-EAKFIGFTMY--TTCI------------
------IWLA--FLPIFYV-----------TS--------------------------SD
YRVQTTTMC----VSVSLSG----------SVVL----GC--L---------------FA
PKL---HII
>grm3_SW:Q14832
------------------------------------------------TCMVV---TVF-
--------IK-HNNTPLVK---------A--SGR------ELCYI-LLFGVGLSYC----
-------MTFFF------I--A---KP---S-----------------------------
--PVI-CA----LRRLGLGSSFAI--CYSALLTKTNCI-ARI-----FDGVKNGA---QR
--P-------------K----FI----S----P--SSQ-----VF------ICLGL--IL
VQI-VMVS---VWLILEAP----GTRRYT-LAEKRETVIL--------------------
------------------------KC----NVK---------------------------
--------DSS-M-------LISL-TYDVI---L---VIL---CTVYAFK--TR--KC--
------------------------------PEN---------------------------
------------------------------------------------------------
------------------------------------------------------------
------------------------------------------------------------
-----------------------------FN-EAKFIGFTMY--TTCI------------
------IWLA--FLPIFYV-----------TS--------------------------SD
YRVQTTTMC----ISVSLSG----------FVVL----GC--L---------------FA
PKV---HII
>casr_SW:P41180
------------------------------------------------LTAFV--LGVF-
--------IK-FRNTPIVK---------A---TNR-----ELSYL-LLFSLLCCFS----
-SS----LFFIG-------------EP---------------------------------
--QDWTCR----LRQPAFGISFVL--CISCILVKTNRV-LL------VFEAKIPTSFHRK
---------------------WW--------GLNLQFLLVFLCTF---------------
MQI-VICV---IWLYTA--------------PPSS---YR-------NQELEDEIIFI--
------------------------TC----------------------------------
-----HEGSLM-A-------LGFLIGYTCL---L---AAI----CFF-FA------FK--
------------------------------SRK---------------------------
------------------------------------------------------------
------------------------------------------------------------
------------------------------------------------------------
----------------------LP----ENFNEAKFITFSML--IFFI------------
------VWIS--FIPAYAS-----------T---------------------------YG
KFVSAVEVIAILAASFGLLA----------CIFF----NK--I---------------YI
I--------
>gpc6a_SW:Q5T6X5
------------------------------------------------FVLVV--GIIF-
-----------TRNL---------N---T--PVVK-----SSGGL-RVCYVILLCH----
-FL----NFAST------S--FFIGEP---Q-----------------------------
--DFT-CKTRQTMFGVSFTLCISC--ILTKSLKILLAF-SFDPKLQKFLKC-----L-YR
--P-------------I----LI---------I--FTC-----TG---------------
IQV-VICT---LWLIFA---------APT-VEVNV---SL-------PRVIIL-------
------------------------EC----------------------------------
-----EEGSIL-A-------FGTMLGYIAI---L---AFI---CFIFAFK--GK--YE--
------------------------------------------------------------
------------------------------------------------------------
------------------------------------------------------------
------------------------------------------------------------
----------------------------NYN-EAKFITFGML--IYFI------------
------AWIT--FIPIYAT-----------TFGK--Y---------------------VP
AVEIIVILI----SNYGILY----------CTFI----PK--C---------------YV
I--------
>C. anguillulae 411708(JGI:Catan2.411708)
------------------------------------------------ICVIW--LYLL-
--------RYRYHTT-------------V-RSLSF-----PFLSLITLGCLMIVAS----
-------NITSL---------GV--AT---------------------------------
--TTS-CQ----VSLFVFVYGVEL--ILASSTAKAYRL-YR------IYDN-----VVIS
----------------VTRIANA----QLLGGLGLVML----------------------
GQT-FIFI---AWIVLAPV-------QSI-LISARTYYYF--------------------
------------------------RC----ASQ-Y-------------------------
-----EGHHVT-F-------SVITTGYNLF-------LLL----TMMVFG------YK--
------------------------------------------------------------
------------------------------------------------------------
------------------------------------------------------------
------------------------------------------------------------
----------------------------TRN-IAKNYRETAY-ILYVA------------
------------QNTL------------------------------------------LS
GLVVGSFHW------FAF------------------------------------------
---------
>C. anguillulae 1514727(JGI:Catan2.1514727)
----------------------------------------------LTIVAVW--AYLF-
--------YARERPT-------------V-KNLSF-----PFLTLIAIGCMLLLGS----
-------NLAAL------G------VP---------------------------------
--TVATCQ----ASLWLFCFGFEL--IFASSAAKSFRL-FK------IFHNKRLSKVRMS
NMA-------------L----MV----R-------VSL-----VL---------------
LGQSVILA---AWSAV----------DAQ-QPATIQTRSY-------ITY----------
------------------------RC----SSA-N-------------------------
-PT--TDWVFS-I-------ITLLYNFALW-------AIL----IYFAYKTRNI--AS--
-NFR----ET--------SFMF--------------------------------------
------------------------------------------------------------
------------------------------------------------------------
------------------------------------------------------------
----------------------------HTAQNTALTGVVVA--AF--------------
------AWFS------------------------------------------------FG
ESSLAAFIIKQCALIYSVAF------------------AF--------------------
---------
>C. anguillulae 1016520(JGI:Catan2.1016520)
----------------------------------------------AIVILTW---IYL-
--------FA-ARNQPSVR-----S-------LSF-----PFLSL-ICVGCVLVL-----
-------ASNIA------A--LG--SP---T-----------------------------
--SVG-CQ----TSLWLFCWGLEL--VLASSAAKAYRL-WR---------------I---
----------------F----DN----K----M--ISA-----GKVGNKYLFAGVLGVIL
GQT-IILI---IWTAGGPQ-------QAI-MVSSR---TY-------YFY----------
------------------------RC----ESA-V-------------------------
-----TSFNSA-L-------SAVTIVYNFI---L---LAV---LLFLAYK--TR------
-GIA----SN--------FKES--------TWM---------------------------
------------------------------------------------------------
------------------------------------------------------------
------------------------------------------------------------
----------------------FY----TGQ-NILLTGIVVA--AFAF------------
------------FSFGDSS-----------LAAF------------------------IV
KQVTIIYSV-----------------------------AF--------------------
---------
>P. finnis 362450(JGI:Pirfi3.362450)
----------------------------------------------IVVTIVI--FIII-
-----------LKNKNALV---------I-RRSSP-----LFLYI-MLIGILISFG----
-SV----LTYIG-------------KP---------------------------------
--SDLICT----IRPIILVLAFGL--SFLALFIKTFRI-KV------IFDK-----SDIK
VQD------------------KYLLIYS-------GTI-----LL---------------
IEL-IVVG---LWTYLDKM-------QPDVVYVKTNMHYY--------------------
------------------------TC----RNN-G-------------------------
-----KLGPYF---------QLALIVINAI-------ILL----YGC-YLAIKV------
------------------------------KDV---------------------------
------------------------------------------------------------
------------------------------------------------------------
------------------------------------------------------------
----------------------YS----DYN-ESKVIGLSIY--GIMI------------
------CMIV--QLIISYN-----------NSL-------------------------GH
TVIFIIQSLMIILSAVILLM----------FMFI----PK------------------FW
---------
>L. transversale 184029(JGI:Lobtra1.184029)
-----------------------------------------------ILLTLL--SAAL-
--------VVHYRNYIVIK---------A-TSPTF-----CICEL--FGILLMMVW----
-CI-----LRIG-------------IP---------------------------------
--RHGECA----AEVFILPIGGAF--FAGSLAIKNYRI-YR------IFNS-------VK
AIK-------------Q----EF------------QTR----------------------
TLIRYLVV---AVILST---------IPPVVQVIVEMPTY-------EELNIEAKQWI--
------------------------RC----------------------------------
-----NGTRHQ-T-------QWLISSLAVP-------IVL----IIFGVF--LA--FKTR
NVMF--------------------------------------------------------
------------------------------------------------------------
------------------------------------------------------------
------------------------------------------------------------
----------------------------LWN-EAKQISFVIY-NAFFF------------
------LIMIVASHFFPIE---------------------------------------FY
PATFYLTYIGIYSIALLSLL----------ILFA----PK------------------FW
---------
>P. blakesleeanus 71184(JGI:Phybl2.71184)
----------------------------------------------FCCVVMV---ILI-
--------GL-FRNIKPIM---------A--ASP------FFCYI-QLLGLAMSYL----
-------SVTLY------I--D---MP---T-----------------------------
--PSK-CI----SRKFIITIAFVL--VMTSIIAKNYRI-YKI-----FQNVF----T-VR
--T-------------A----RL----K----S--LYM-----MR------FVGTS--TL
VIV-LPLI---VWNSMYKI----AV-EEI-VVGTS-DSCF--------------------
------------------------LC----NYP-------------------------TT
TAD--WAEITI-A-------ELVVLIMCAF---L---III---SALLAYK--TR--RV--
------------------------------RGK---------------------------
------------------------------------------------------------
------------------------------------------------------------
------------------------------------------------------------
-----------------------------WS-ESNQIAYVSY--NACL------------
------AACL--ATPSLFL-----------GS--------------------------DN
YLVAIYLKL----AAILFAS----------TFTL----IV--L---------------FA
PKL------
>L. corymbifera LCOR_08868.1 (GB:CDH57986.1)
----------------------------------------------FCCLCML---VLI-
--------LM-YRRLKSIM---------V--SSP------TFCCI-QLLGILMGYL----
-------GCIMY------V--G---KP---N-----------------------------
--PAI-CI----ARQFIITTGFIL--VVGSLIAKSYS----------FQNVF----T-VR
--T-------------S----RL----K----S--KYL-----LQ------IVAVC--GF
IAY-VPLI---VWQAMYPV----EV-EEL-TVGNSVSFCW--------------------
------------------------VC----VYP-------------------------GS
PGG--WVQVTI-A-------ELVTVVWCAL---L---IFI---AALLAYK--TR--KV--
------------------------------RGK---------------------------
------------------------------------------------------------
------------------------------------------------------------
------------------------------------------------------------
-----------------------------WA-ETNQIAYVSY--NLGL------------
------AGCL--ASPSFFL-----------PD--------------------------EN
YVIAIHLKM----TAVILAS----------TCAL----II--I---------------FV
PKF------
>M. circinelloides 80799(JGI:Mucci2.80799)
----------------------------------------------LCSQIMM---VLI-
--------FW-FRHLKPIM---------V--SSP------IFCYL-QLMGISLTYI----
-------SVLLY------L--E---KP---N-----------------------------
--VAK-CI----ARQIILVIGFAL--VIGSIIAKNYRI-YRI-----FQNVF----T-VR
--T-------------S----RL----K----S--YYL-----CR------LVALF--LL
IGL-IPLI---VWYAAFPM----QV-SDV-MISSS-TYCW--------------------
------------------------LC----TYP-T-----------------------AT
KGN--WGHINI-A-------ELIVLIWCAL---L---IIV---AAFLAFK--TR--NV--
------------------------------NRK---------------------------
------------------------------------------------------------
------------------------------------------------------------
------------------------------------------------------------
-----------------------------WS-ETTQIAYVSY--NAGL------------
------AACV--ASPSFFI-----------PV--------------------------ES
FVTSIFLKI----SSVLFAA----------TFTL----IV--L---------------FL
PKF------
>R. delemar RO3G_02412(GB:EIE77708.1)
---------------------------------------------IFFCILMT---ILI-
--------FS-YRHLKPIM---------I--SSP------VFCYL-ELLGITICYL----
-------SALLS------L--G---KP---N-----------------------------
--PPI-CI----ARAICLFTGFIL--VVGSIIAKNYRI-YKIHVPIRYQNVF----S-IR
--T-------------S----RL----K----S--SYL-----LR------IVAAF--EF
IAL-VPYI---IWNAIYPV----DI-ETY-QTASG-YYCW--------------------
------------------------YC----RYP-T-----------------------AQ
VAN--WGMSNA-V-------IVLEITWLII---L---IFF---SALVAFK--TR--SV--
------------------------------NSK---------------------------
------------------------------------------------------------
------------------------------------------------------------
------------------------------------------------------------
-----------------------------WS-EATQIAYISY--NLGV------------
------TATV--MVPSFLI-----------SN--------------------------DD
YTISFNLFI----CSLLFGT----------TFTL----VF--L---------------FV
PKF------
>R. microsporus ATCC25814 333266(JGI:Rhimi_ATCC52814_1.333266)
------------------------------------------------FFCLL--MAIL-
--------IFFHRHLKP-----------I-MISSP-----VFCYL-QLLGISMCYI----
-TL----ILLVR-------------QP---------------------------------
--TPATCV----SRQFLFCMGFTF--VVGSIIAKNYRI-YKI-----YQNV-----FTIR
-----------------------------------TSR-----LK---------------
SSY-LLRL---VGIFQI---------FVV-VPLAV-------------------------
------------------------------WNIVY-------------------------
--------------------RAQVVSYQLFETDF---CWV------CEYP----------
------------------------------------------------------------
------------------------------------------------------------
------------------------------------------------------------
------------------------------------------------------------
----------------------------TAKNGQWGRFNLAQ--MFVL------------
------IWLF--LLIL--------------TACF--L---------------------AF
KTRDVSSKW---------------------SETT----QI--A---------------Y-
---------
>R. microsporus ATCC52813 TAR1(JGI:Rhimi1_1.238519)
----------------------------------------------FFCLLMA---ILI-
--------FF-HRHLKPIM---------I--SSP------VFCYL-QLLGISMCYI----
-------TLILL------V--R---QP---T-----------------------------
--PAT-CV----SRQFLFCMGFTF--VVGSIIAKNYRI-YKI-----YQNVF----T-IR
--T-------------S----RL----K----S--SYL-----LR------LVGIF--QI
FVV-VPLA---VWNIVYRA----QV-VSY-QLFET-DFCW--------------------
------------------------VC----EYP-T-----------------------AK
NGQ--WGRFNL-A-------QMFVLIWLFL---L---ILT---ACFLAFK--TR--DV--
------------------------------SSK---------------------------
------------------------------------------------------------
------------------------------------------------------------
------------------------------------------------------------
-----------------------------WS-ETTQIAYVSY--NLIV------------
------SASV--MVPGLLL-----------GN--------------------------DY
YDISLYLYV----ASLMFGS----------TFTL----IT--I---------------FI
PKF---V--
>L. transversale 352582(JGI:Lobtra1.352582)
--------------------------------------------ILFSLLTML--IVVV-
-----------HRNAQVIK---------A---SSP-----LFCCL-ELCGFIILYV----
-------ATIIG------L--DI--PT---------------------------------
--EFL-CM----ARPLALNLGLVL--VVSNIVAKNFRI-YR------IFHN-----IYVT
----------------K----RV--IKDSHLLKIVGTI-----MM---------------
GNL-IIII---SWFIKS--------------PPTLEQIAM-------PDFTSYW------
------------------------SC----DNT-S-------------------------
--G--GSVPFF-V-------LLFVYNGVLL-------LIA----TYLAYMNRNV--AT--
------------------------------------------------------------
------------------------------------------------------------
------------------------------------------------------------
------------------------------------------------------------
----------------------------NYN-ECRQIAFVVY-NILLS------------
-----GCLAL--PTVFLPR-----------SQFL--I---------------------KF
FLSTGVFLFGTTFSLLFLFL------------------PK--L---------------W-
---------
>L. corymbifera LCOR_01468.1 (GB:CDH49733.1)
------------------------------------------------LLAAL--LITI-
-----------RRRHLVSN---------I---SSL-----LSCLL-ELLGFIFIYT----
-------SVFFF---------SA--DR---------------------------------
--TLMDCF----IIPISFHIGYTL--LLGCLSLKLYRI-YA------VHNN-----I-YL
KKP-------------IVTDRQL------------LRV-----CF---------------
GGLMITGIALVIWLPATEV-------QTL-SVPVTLTTYF-------V------------
------------------------RC----DYE-G-------------------------
-GV--HSMLVA-L-------ITLVAALFLA---T---AVM----LAIRTR--AI--PK--
------------------------------NKP---------------------------
------------------------------------------------------------
------------------------------------------------------------
------------------------------------------------------------
----------------------------KYA-ECRHISLAIY-NIFFS------------
------SLIG--FTVFHSA-----------TDYF--T---------------------RH
YLSASMIVWGATFSLLILYL------------------PK--L---------------H-
---------
>P. blakesleeanus 69158(JGI:Phybl2.69158)
------------------------------------------------LFAVC--TILL-
--------VLLFRKREVFK---------A---SSP-----LFCVL-ELVGFILAYI----
-SV----YFFLG------Y------RT---------------------------------
--RVD-CI----VIPVTFHLGYSL--VLGNLIAKNYRV-YRI-----FNNIFITRTVVTD
----------------L----QL----L----KVSGGI-----LL---------------
VDA-VLLV---SWLCFSDI-------QAV-KIPVSNNSYF-------V------------
------------------------GC----SYH-G-------------------------
------KTHPT-F-------VWILTSFAAG-------QLI----IAT-FL--AI--QT--
------------------------------RSV---------------------------
------------------------------------------------------------
------------------------------------------------------------
------------------------------------------------------------
----------------------------GRK-ILIPFLSMYS-NIFFS------------
------ALIG--FIIYYMP-----------ATDY--FT--------------------RH
YLTATMIVWASTFSLFALFI------------------PK--L-----------------
---------
>M. circinelloides 105833(JGI:Mucci2.105833)
----------------------------------------------IALLSMV--VVLV-
-----------YRKREVFK---------A---SSP-----LFCVL-ELIGFLLAYI----
-SL----FFFVG------Y------RT---------------------------------
--QLN-CT----LIPITFHLGYSL--ILGNLIAKNYRI-YRI-----FNNIFITRTVVTD
----------------V----QL---------LKVSGS-----IF---------------
ATTCIILI---AWFASGKV-------STV-NVPVSKSAYY-------T------------
------------------------DC----AFE-G-------------------------
GPG--HTVFVS-L-------LTLFGSFQLM---F---ATF----LAFKTR--SV------
------------------------------GRN---------------------------
------------------------------------------------------------
------------------------------------------------------------
------------------------------------------------------------
----------------------YS----KYS-EYKQIGLSVY-NIFFS------------
------VLIG--FIIFFVP-----------TTDY--YT--------------------RH
YLTATMIVWATTFSLLTLFV------------------PK--L---------------H-
---------
>R. microsporus ATCC25813 TAR3(JGI:Rhimi1_1.316085)
------------------------------------------------VIVLF--SMII-
--------VIFYRKREVFK---------A---SSP-----LFCVL-ELVGFLLTYV----
-SV----AFFLG------Y------RS---------------------------------
--PFN-CT----MIPITFHLGYSL--ILGNLIAKNYRI-YRI-----FNNIFITRTVVTD
GQL-------------L----KV---------S--GAI-----VT---------------
ITA-IILT---AWFSSTTV-------STV-NKPVSRNAYY-------V------------
------------------------DC----AYD-G-------------------------
-----SNVTIF-V-------ALLTLSESLQ---L---CFA----TFLAFK--TR--SV--
------------------------------GRS---------------------------
------------------------------------------------------------
------------------------------------------------------------
------------------------------------------------------------
----------------------YS----KYS-EYKQIAVSVY-NIFFS------------
------VIIG--FIVFFVP-----------TTDF--YT--------------------RH
YLTATMIVWATTFSLLALFI------------------PK--L---------------H-
---------
>R. microsporus ATCC52814 309819(JGI:Rhimi_ATCC52814_1.309819)
------------------------------------------------VIVLF--SMII-
--------VIFYRKREVFK---------A---SSP-----LFCVL-ELVGFLLTYV----
-SV----AFFLG------Y------RS---------------------------------
--PFN-CT----MIPITFHLGYSL--ILGNLIAKNYRI-YRI-----FNNIFITRTVVTD
GQL-------------L----KV------------SGA-----IV---------------
TITAIILT---AWFSSTTV-------STVNKPVSRNAYYV--------------------
------------------------DC----AYD-G-------------------------
-----SNVTIF-V-------ALLTLSESLQ---L---CFA----TFLAFKTRSV--GR--
-SYS--------------------------------------------------------
------------------------------------------------------------
------------------------------------------------------------
------------------------------------------------------------
----------------------------KYS-EYKQIAVSVY-NIFFS------------
------VIIG--FIVFFVP-----------TTDF--YT--------------------RH
YLTATMIVWATTFSLLALFI------------------PK--L---------------H-
---------
>M. circinelloides 115702(JGI:Mucci2.115702)
---------------------------------------------LCTCLVLL--LVVM-
-----------FRKHDIFR---------A---SSP-----LFCCF-ELLGFLFTYT----
-SV----IFTMG-------------IP---------------------------------
--TKASCF----LVPITFNFGFLL--VLGNLIAKNYRI-YRI-----FNNIFISRTVLTD
----------------F----KL---------M--RSL-----SF---------------
VIV-VNMA---VLIIGL---------LVS-PPEPVLVQVN-------PTSHYW-------
------------------------VC----EAA-P-------------------------
-----TVNRTI-F-------LSFGAIYAGS---M---LIF---ATFLAYK--TR--SA--
------------------------------GKH---------------------------
------------------------------------------------------------
------------------------------------------------------------
------------------------------------------------------------
----------------------YD----HYN-ECKQMGISVY-NILFS------------
------ALVG--FTAMINP-----------LANY--YL--------------------KF
YSVAVAILWATTFSLAVLFI------------------PK--V---------------YI
---------
>H. vesiculosa 1076443(JGI:Hesve2finisherSC.1076443)
--------------------------------------------ILFSILAFC--MVIV-
-----------YRKHEVFK---------A---SSP-----LFCCL-ELVGFVLTYV----
-SV----IEMLD-------------FP---------------------------------
--TTSTCY----LQPITFSLGFVL--VLGNLIAKNYRI-YR---------------IFKN
---------------------VY------------LTR-----KVI--------------
TNWQLLKM---TWLVVGIDMVLLMIGLVLTRPEPIRRVVT-------SSSYYW-------
------------------------EC----GTT-A-------------------------
-----GGPAVRYT-------FMIIPGVYGA-------MML----MVATYLVYQT------
-RLA--------------------------GKQ---------------------------
------------------------------------------------------------
------------------------------------------------------------
------------------------------------------------------------
----------------------YH----RYS-ECKQMGICVY-NILFS------------
------ALVG--YSGVVNP-----------MAGF--YT--------------------RF
YMGSISVLWATTFSLLVLFI------------------PK--F---------------YV
---------
>A. repens 484671(JGI:Absrep1.484671)
---------------------------------------------ILLCIVMF---CIV-
--------VI-FRKHEVFK---------A--SSP------LFCCL-ELVGFILTYL----
-SV--IEMLDIP------------------------------------------------
--TQFTCY----FSPIAFTLGFLL--VLGNMIAKNYRI-YRI-----FNNV-----FITR
NVI-------------T----DW----Q----L--IKS----------------------
TSM-VVVVDMIILIVGLAV-------TQP-KPNKV---IV-------STSTYFY------
------------------------EC----STN-S-------------------------
------DVRLV-F-------LIIPSAYGAV---M---LFV---ATFLAYK--TR--LA--
------------------------------DGR---------------------------
------------------------------------------------------------
------------------------------------------------------------
------------------------------------------------------------
----------------------YN----NYS-ECRQMGLSVY-NILFS------------
------ALVG--YSAMVNP-----------LADF--YT--------------------RF
YMGAISILWATTFSLLVLFV------------------PK--M---------------Y-
---------
>P. blakesleeanus 72089(JGI:Phybl2.72089)
---------------------------------------------IFFALIVF--GLVV-
----------TFRKHEVFK---------A---SSP-----LFCCF-ELVGFVLTYL----
-SV----TFMIG-------------TP---------------------------------
--TQTSCI----AGPLVFNFGFLL--VLGNMIAKNYRI-YRI-----FNNIFISRTVITD
----------------L----QL------------IKT----------------------
VSV-VVGIDMIILCIGLIVSKP----TPTMVAVSVSVYYW--------------------
------------------------EC----QAQ-S-------------------------
-------DYKI-V-------FSCLMGIYVM-------FLL----VFATYLAYKT------
-RLA--------------------------GRQ---------------------------
------------------------------------------------------------
------------------------------------------------------------
------------------------------------------------------------
----------------------YS----HYN-ECRQMGLSVY-NILFS------------
------ALVG--FAVGLNQ-----------MADF--FT--------------------KY
YITVITILWATTFSLLILFV------------------PK--L-----------------
---------
>M. circinelloides 162439(JGI:Mucci2.162439)
---------------------------------------------LFSLVCFF--IVLF-
-----------NRKHEVFK---------A---SSP-----LFCCL-ELVGFILTYI----
-SV----VMMIG-------------IP---------------------------------
--SQASCI----VTPVTFSLGFLL--VLGNMIAKNYRI-YR------IFNN-----IFIT
---------------------RN--------VITDNHL-----IQ---------------
TVVGLVGIEMVILVVGLIVAKP----VPTKFEVSFSSHYW--------------------
------------------------TC----EPQ-G-------------------------
-----SNKIIFLV-------LSTIYAACLL-------LFA----TFLAYK--TR--FA--
------------------------------GRQ---------------------------
------------------------------------------------------------
------------------------------------------------------------
------------------------------------------------------------
----------------------YN----RYS-ECKQMGLSVY-NILFS------------
------ALVG--FAVIVNP-----------LADF--YT--------------------KY
YIEVISILWATSFSLLILFL------------------PK--L-----------------
---------
>R. microsporus ATCC52814 305866(JGI:Rhimi_ATCC52814_1.305866)
--------------------------------------------IIFSIICFI--IVMM-
-----------YRKHEVFK---------A---SSP-----TFCCL-ELIGFILTYI----
-SV----TMMIG-------------IP---------------------------------
--SATSCI----VTPIAFSLGFLL--VIGNMIAKNYRI-YR------IFNN-----IFIT
---------------------RN--------VITDTHL-----IR---------------
SVVAIVGLDMIILVVGLVVATP----IPAKIEVSYSSHYW--------------------
------------------------TC----VVE---------------------------
-----DNSKKI-V-------FLVLNTSYAA-------CLL----LFATFLAYKT--RFAG
KQYY--------------------------------------------------------
------------------------------------------------------------
------------------------------------------------------------
------------------------------------------------------------
----------------------------RYS-ECKQMGLSVY-NILFS------------
------ALVG--FAVIVNP-----------LADF--YT--------------------KY
YITVISMLWANTFSLLILFF------------------PK--I-----------------
---------
>R. microsporus ATCC52813 TAR2(JGI:Rhimi1_1.238870)
----------------------------------------------IIFSIICFIIVMM-
-----------YRKHEVFK---------A---SSP-----TFCCL-ELIGFILTYI----
-SV----TMMIG-------------IP---------------------------------
--SATSCI----VTPIAFSLGFLL--VIGNMIAKNYRI-YR------IFNN-----IFIT
---------------------RN--------VITDTHL-----IR---------------
SVVAIVGLDMIILVVGLVVATP----IPAKIEVSYSSHYW--------------------
------------------------TC----VVE---------------------------
-----DNSKKI-V-------FLVLNTSYAA-------CLL----LFATFLAYKT--RFAG
KQYY--------------------------------------------------------
------------------------------------------------------------
------------------------------------------------------------
------------------------------------------------------------
----------------------------RYS-ECKQMGLSVY-NILFS------------
------ALVG--FAVIVNP-----------LADF--YT--------------------KY
YITVISMLWANTFSLLILFF------------------PK--I-----------------
---------
>R. delemar RO3G_15458(GB:EIE90747.1)
------------------------------------------------IILII--GLIV-
-----------ARPL-------------P---TRF-------------------------
-DV----SFSTH--------------------------YWK-------------------
------CA----TEDKGKKMVFLV--LSTSYAACLLLF-AT------FL-----------
---------------------AY------------KTR----------------------
----FAGK---QYNRYS-------------------------------------------
------------------------EC----KQM---------------------------
--------------------GLSVYNILFS-------ALV--------------------
------------------------------------------------------------
------------------------------------------------------------
------------------------------------------------------------
------------------------------------------------------------
--------------------------------GFAVIVNPLA--DFYT------------
----------------------------------------------------------KY
YIIVIAILWATTFSLLILFF------------------PK--V-----------------
---------
>S. racemosum 491901(JGI:Synrac1.491901)
-------------------------------------------LFAAAVFGLV----VV-
-----------YRKHEIFK---------A---SSP-----LFCCL-ELVGFILTYA----
-------SVITM------I--GS--PA---------------------------------
--PSS-CY----MTPILFNLGLVL--ILGNMIAKNYRI-YRI-----FNNIFITRTVITD
----------------F----QL------------IKT----------------------
TTI-VVSLDMLILVIGL-I-------LTR-PAPMTLNVSF-------AQHYV--------
------------------------QC----QST-N-------------------------
-PN--GKIETA-F-------MALTCVFAGI---M---VLF---ATFLAYK--TR--AA--
------------------------------GRR---------------------------
------------------------------------------------------------
------------------------------------------------------------
------------------------------------------------------------
----------------------YS----HYS-ETKQMGLSVY-NILFS------------
------ALVG--FAVLVNP-----------MADF--YT--------------------KY
YITVITILWATTFSLLVLFL------------------PK--V---------------H-
---------
>L. corymbifera LCOR_08990.1 (GB:CDH58112.1)
-----------------------------------------------AMMVFF--LVVL-
-----------FRKNEVFK---------A---SSP-----LFCCL-ELIGFMFTYA----
-SV----ITMVG-------------IP---------------------------------
--SYPTCY----TTPLLFNLGFLL--ILGNMIAKNYRI-YR------IFNN-----IFIT
---------------------RTVITDT-------QLI-----KT---------------
TSI-VVAADMIIMGVGLAVSRP----LPTRIDTSFSRHYW--------------------
------------------------EC----HAS-N-------------------------
-----QKIELV---------FRVLSTVYAA-------IML----LFATFLAYKT------
--------RA--------AGRR--------------------------------------
------------------------------------------------------------
------------------------------------------------------------
------------------------------------------------------------
----------------------YS----HYS-ETKQMGLSVY-NILFS------------
------ALVG--FAVMINP-----------MADF--YT--------------------TY
YITIITILWATTFSLLALFL------------------PK--I---------------H-
---------
>H. vesiculosa 1213237(JGI:Hesve2finisherSC.1213237)
------------------------------------------------LFALA--MFCL-
--------VVFNRQHPVFK---------A---ASP-----LFCCL-ELVGFVLTYL----
-SV----IMMIG-------------DP---------------------------------
--TPVSCI----LMPVSFNLGFLL--VLSNMIAKNYRI-YR------IFNN-----ILIR
---------------------RTVITDGQLAKSVTLMM-----AL---------------
ELVIVITG---LVLVKP---------SPERVPVTLNSYYW--------------------
------------------------SC----EAG-H-------------------------
-------PYTT-V-------FSVLIATYAG-------ILL----LVATFLAYKT------
-RLA--------------------------GKQ---------------------------
------------------------------------------------------------
------------------------------------------------------------
------------------------------------------------------------
----------------------YE----RYS-ECRQMGLSIY-NILFC------------
------CLVA--FVIMVNP-----------MADY--YT--------------------KY
YICVVSALWATTFSLFILFL------------------P---------------------
---------
>A. repens 410850(JGI:Absrep1.410850)
------------------------------------------------LFAIS--VLAI-
--------VLIYRKNEIFK---------A---ASP-----LFCCL-ELIGFIFTYA----
-SV----GMMIG-------------TP---------------------------------
--SQATCI----LMPISFNIGFLL--ILSNMIAKNYRI-YRI-----FNNVFISRTVITD
----------------F----QL--------VKSVTAM----------------------
VGLDLAVAIIGLFVIKP---------SPVKVEVSLTQYYW--------------------
------------------------SC----DAG-S-------------------------
-----PYKKVF---------GGIIGAYWGS---L---LLF---ATFLAYK--TR--LA--
------------------------------GRQ---------------------------
------------------------------------------------------------
------------------------------------------------------------
------------------------------------------------------------
----------------------YS----RYS-ECRQMGLSIY-NILFS------------
------ALVG--FAVLVNP-----------MADY--YT--------------------KY
YITIVTALWATTFSLLILFL------------------PK--L-----------------
---------
>gp156_SW:Q8NFN8
-------------------------------------------------LILF--FLAF-
--------TIHCRKNRIVK---------M-SSPNL-----NIVTL-LGSCLTYSSA----
-YL--FGIQDVL------V-GSS--ME---------------------------------
--TLIQTR------LSMLCIGTSL--VFGPILGKSWRL---------YK-------VFTQ
RVPDK----------------RV--IIKDLQLLGLVAA-----LL---------------
MADVILLM---TWVLTDPI-------QCL-QILSVSMTVT-------GKDVSCTSTSTH-
------------------------FC----ASR-Y-------------------------
-----SDVWIA-L-------IWGCKGLLLL---Y---GAY----LAGLTG--HV------
------------------------------------------------------------
------------------------------------------------------------
------------------------------------------------------------
------------------------------------------------------------
----------------------------SSPPVNQSLTIMVG--VNLL------------
------VLAA--GLLFVVT---------------------------------------RY
LHSWPNLVFGLTSGGIFVCT----------TTIN----CF--I---------------FI
PQL------
>gabr1_SW:Q9UBS5
-----------------------------------------------LAVVCL--SFNI-
--------YNSHVRY-------------I-QNSQP-----NLNNLTAVGCSLALAA----
-VF----PLGLD------G-YHIGRNQ-------------------F-------------
--PFV-CQ----ARLWLLGLGFSL--GYGSMFTKIWWV-HT---------------VFTK
---------------------KE--EKK---EW--RKT-----LE---------------
PWKLYATV---GLLVGMDV-------LTL-AIWQIVDPLH-------RTIETFAKEEPKE
DIDVSILPQLE-------------HCSSRKMNT-W-------------------------
--------------------LGIFYGYKGL---L---LLL---GIFLAYETKSV------
------------------------------STE---------------------------
------------------------------------------------------------
------------------------------------------------------------
------------------------------------------------------------
----------------------------KIN-DHRAVGMAIY-NVAVL------------
------CLIT--APVTMIL-----------SSQQ--D---------------------AA
FAFASLAIV-----FSSYIT----------LVVL--FVPK--M---------------RR
---------
>gabr2_SW:O75899
------------------------------------------------ASAFL----FF-
-------NIK-NRNQKLIK---------M--SSP------YMNNL-IILGGMLSYASIFL
FGL--DGSFVSE------K------TF---------------------------------
--ETL-CT----VRTWILTVGYTT--AFGAMFAKTWRV-HAI-----FKNVKMKKKI-IK
DQK-------------L----LV----I----V--GGM-----LL---------------
IDL-CILI---CWQAVDPLRRTVEK-YSM-EPDPAGRDIS-------IRPLLE-------
------------------------HC----ENT-H-------------------------
--------MTI-W-------LGIVYAYKGL---L---MLF---GCFLAWE--TR--NV--
------------------------------SIP---------------------------
------------------------------------------------------------
------------------------------------------------------------
------------------------------------------------------------
----------------------------ALN-DSKYIGMSVY-NVGIM------------
------CIIG--AAVSFLT-----------RDQP--N---------------------VQ
FCIVALVII-----FCSTIT----------LCLV--FVPK--L---------------IT
---------
>U. maydis UMAG_02383(GB:XP_011388683.1)
------------------------------------------------LVAFF--LVLM-
--------PFAWHIK-------------S-KNVGL-----IMLSIWLMLGNLDNFV----
-NS----MVWWK------T-TAD--LA---------------------------------
--PAY-CE----L-SVRLRHLLFI--AIPASNLAIARKLES------IAST-----RQVR
AGP--------------------------------GDH-----RR---------------
AVIIDLLI---CLGIPI-I-------YTS-LMIVNQSNRY-------GILEEA-------
------------------------GC----WPM-M-------------------------
---------VF-S-------WLWVLLVAAP---V---IVV----SLCSAVYSAL--AFRW
FWVR----RR--------QFQA--------VLA---------------------------
------------------------------------------------------------
------------------------------------------------------------
------------------------------------------------------------
----------------------SSASTINRSHYVRLLLLTAI--DMLL------------
-------FFP--IYVGTIA-----------AQIK--SSISIPYGSWSSVHTGFNQIPQYP
ASLVLMENTFQRNLILARLV----------CPLS--AYIFFAM-----FGLGLEVRQGYK
---------
>gp158_SW:Q5T848
------------------------------------------------DFVSM--LVVY-
----------HFRKAKSIR---------A---SGL-----ILLET-ILFGSLLLYF----
-------PVVIL---------YF--EP---------------------------------
--STFRCI---LLRWARL-LGFAT--VYGTVTLKLHRVLKV------FLSR-----TAQR
----------------I----PY--------MTGGRVM-----RM---------------
LAVILLVV---FWFLIGWTSS-----VCQNLEKQISLIGQ-------GKTSDHLIFN---
------------------------MC----LID-R-------------------------
--------WDY---------MTAVAEFLFL---L---WGV----YLC-YAVRTV------
------------------------------------------------------------
------------------------------------------------------------
------------------------------------------------------------
------------------------------------------------------------
----------------------PS----AFH-EPRYMAVAVH-NELII------------
------SAI---FHTIRFV-----------LASR--L---------------------QS
DWMLMLYFAHTHLTVTVTIG----------LLLI----PK------------------FS
---------
>gp179_SW:Q6PRD1
------------------------------------------------FLSML---VSY-
--------RC-RRNKRIWA-------------SGV-----VLLET-VLFGFLLLYF----
-------PVFIL------Y--FK--P----------------------------------
--SVFRCI---ALRWVRL-LGFAI--VYGTIILKLYRV-LQL-----FLSR-----T-AQ
RSA-------------LLSSGRL---------L--RRL-----GL---------------
LLL-PVLGFLAVWTVGA-LERG----IQH-APLVIRGHTP-------SGRHFY-------
------------------------LC----HHD-R-------------------------
--------WDY-I---------MVVAELLL---L---CWG---SFLC-YA--TR--AV--
------------------------------------------------------------
------------------------------------------------------------
------------------------------------------------------------
------------------------------------------------------------
----------------------LS----AFH-EPRYMGIALH--NELL------------
------LSAA--FHTARFV-----------LVPS--L---------------------HP
DWTLLLFFFHTHSTVTTTLA----------LIFI----PK--F---------------WK
---------
>S. pombe SPAC11H11.04 (GB:CAB59800.1)
------------------------------------------------NITIV--SIVGE
IEVPVSTIDAYERDR-------------L-LTGMT-----LSAQL-ALGVLTILMVCLLS
SSEKRKHPVFVF------N-SAS-------------------------------------
--IVAMCL------RAILNIVTIC--SNSYSILVNYGF---------ILNM-------VH
---------------------MY-------------------------------------
VHVFNILI---LLLAPVII-------FTAEMSMMIQVRII-------CAHDRKTQRIMTV
IS----------------------ACLTVLVLA-F--------------------WITNM
CQQIQYLLWLTPL------SSKTIVGYSWP---Y---FIA---KILFAFS--II--FH--
SGVF--------------------------------------------------------
------------------------------------------------------------
------------------------------------------------------------
------------------------------------------------------------
----------------------------SYK-LFRAILIRKK--IGQF------------
------PFGP--MQCILVI-----------SCQC--LI--------------------VP
ATFTIIDSFIHTYDGFSSMT----------QCLLIISLPLSSL---------------WA
SS-------
>S. cerevisiae STE3(GB:EDN60103.1)
----------------------------------------------LLAVILL--APPL-
--------AWHSHTK-------------N-IPAII-----LITWL-LTMNLTCIV-----
-DA----AIWSD------D-DFL--TR------------WD--------------G----
--KGW-CDIVIKL-QVGANIGISCAVTNIIYNLHTILKADS------VL-----------
--P------------------DL------------SSW-----TK---------------
IVK-DLVI---SLFTPV---------MVMGFSYLLQVFRY-------GIARYN-------
------------------------GCQNLLSPT-W-------------------------
ITTVLYTMWML-I-------WSFVGAVYAT-------LVL----FVF-YK--KRKDVR--
-DIL--------------------------HCT---------------------------
------------------------------------------------------------
------------------------------------------------------------
------------------------------------------------------------
----------------------NS----GLN-LTRFARLLIF--CFII------------
----ILVMFP--FSVYTFV-----------QDLQ--QVEGHYTFKNTHSSTIWNTIIKFD
PGRPIYNIW--LYVLMSYLV----------FLIFGLGSDALHM---------------YS
---------
>crfr1_SW:P34998-2
------------------------------------VIINYLGHCISLVALLV--AFVL-
--------FLRLRSI-------------R-CLRNI-----IHWNL-ISAFILRNAT----
-WF----VVQLT------M-SPEVHQS---------------------------------
--NVGWCR------LVTAAYNYFH--VTNFFWMFGEGC---------YLHT-----AIVL
---------------------TY------------STD-----RL---------------
RKWMFICI---GWGVPF---------PII-VAWAIGKLYY-------DNE----------
------------------------KC----WFG-K-------------------------
-----RPGVYTDY------------IYQGP---M---ILV----LLINFI--FL--FNIV
RILMTKLRAS--------TTSE--------TIQ---------------------------
------------------------------------------------------------
------------------------------------------------------------
------------------------------------------------------------
----------------------------YRK-AVKATLVLLP--LLGI------------
------TYML--FFV-------------------------------------------NP
GEDEVSRVV------FIYFN----------SFLE----SFQGF---------------FV
S--------
>crfr2_SW:Q13324
---------------------------------------VNYLGHCVSVAALV---AAF-
--------LL-FLALRSIR---------C--LRNV-----IHWNL-ITTFILRNVM----
-WF----LLQLV------D--HE--VH---ESN---------------------------
--EVW-CR----C-ITTI-FNYFV--VTNFFWMFVEGC-YL------HT-A-----I---
----------------V----MT----Y----S--TER-----LR---------------
KCL-FLFI---GWCIPF-P-------IIV-AWAIG---KL-------YYENE--------
------------------------QC----WFG-K------------------------E
PGD--LVDYIY-Q-------GPIILVLLIN---F---VFL---FNIVRIL--MT------
-KLR----AS--------TTSE--------TIQ---------------------------
------------------------------------------------------------
------------------------------------------------------------
------------------------------------------------------------
----------------------------YRK-AVKATLVLLP--LLGI------------
------TYML--FF--------------------------------------------VN
PGEDDLSQI-----MFIYFN----------SFLQ----SFQGF---------------FV
S--------
>calcr_SW:P30988-2
---------------------------------------LYYLAIVGHSLSIF--TLVIS
LGI-----FVFFRSLGCQR---------V-TLHKN-----MFLTY-ILNSMIIIIH----
-------LVEVV------P-NGELVRR---------------------------------
--DPVSCK----I-LHFF-HQYMM--ACNYFWMLCEGI-YL------HT-L-----IVVA
----------------V---------------F--TEK-----QR---------------
LRW-YYLL---GWGFPL---------VPT-TIHAITRAVY-------FND----------
------------------------NC----WLS-V-------------------------
-ET--HLLYII-H-------GPVMAALVVN-------FFF----LLNIVR--VL--VT--
-KMR----ET--------HEAE--------SHM---------------------------
------------------------------------------------------------
------------------------------------------------------------
------------------------------------------------------------
----------------------------YLK-AVKATMILVP--LLGIQFVVF-------
------PWRP------------------------------------------------SN
KMLGKIYDY--VMHSLIHFQ----------GFFV--------A-----------------
---------
>calrl_SW:Q16602
----------------------------------FYLTIIGHGLSIASLLISL---GIF-
--------FY-FKSLSCQR---------I--TLHKNLFFSFVCNS-VVTIIHLTAV----
-AN--NQALVAT------------------------------------------------
--NPVSCK----V-SQFI-HLYLM--GCNYFWMLCEGI-YL------HT-L-----I---
----------------V----VA----V----F--AEK-----QH---------------
LMW-YYFL---GWGFPL-I-------PAC-IHAIARSLYY-------ND-----------
------------------------NC----WIS-S------DTH----------------
------LLYII-H-------GPICAALLVN---L---FFL---LNIVRVL--IT------
-KLK----VT--------HQAE--------SNL---------------------------
------------------------------------------------------------
------------------------------------------------------------
------------------------------------------------------------
----------------------------YMK-AVRATLILVP--LLGIEFVLI-------
------PWRP--EGKI------------------------------------------AE
EVYDYIMHI------LMHFQ------------------GL--L---------------VS
---------
>glp2r_SW:O95838
--------------------------------LQLMYTVGYSFSLISLFLALT--LLLF-
-----------LRKL-------------H-CTRNY-----IHMNL-FASFILRTLA----
-VL--VKDVVFY------N--SYSKRPDNEN-------GWMSYLSEM-------------
--STS-CR------SVQVLLHYFV--GANYLWLLVEGL---------YLHT-----L-LE
--P------------------TV------------LPE-----RR---------------
LWPRYLLL---GWAFPV---------LFV-VPWGFARAHL-------ENT----------
------------------------GC----WTT-N-------------------------
GNK--KIWWII-R-------GPMMLCVTVN---F---FIF----LKI-LK--LL--IS--
-KLK----AH--------QMCF--------RDY---------------------------
------------------------------------------------------------
------------------------------------------------------------
------------------------------------------------------------
----------------------------KYR-LAKSTLVLIP--LLGV------------
------------HEILFSF-----------ITDD--Q---------------------VE
GFAKLIRLF------IQLTL----------SSFH----GF--L---------------VA
---------
>glp1r_SW:P43220
------------------------------------IIYTVGYALSFSALVIA--SAIL-
--------LG-FRHL-------------H-CTRNY-----IHLNL-FASFILRALSVFIK
DAA----LKWMY------S--TAAQQH-----------QWD--------------GLLSY
QDSLS-CR------LVFLLMQYCV--AANYYWLLVEGV-YL------YT-------L---
----------------L----AF--SVL-------SEQ-----WI---------------
FRL-YVSI---GWGVPL---------LFV-VPWGIVKYLY-------EDE----------
------------------------GC----WTR-N-------------------------
SNM--NYWLII-R-------LPILFAIGVN---F---LIF--VRVIC-----IV--VS--
-KLK----AN--------LMCK--------TDI---------------------------
------------------------------------------------------------
------------------------------------------------------------
------------------------------------------------------------
----------------------------KCR-LAKSTLTLIP--LLGT------------
------------HEVIFAF-----------VMDE--H---------------------AR
GTLRFIKLF--TELSFTSFQ------------------GL--M---------------VA
---------
>gipr_SW:P48546
--------------------------------LQVMYTVGYSLSLATLLLALL--ILSL-
-----------FRRL-------------H-CTRNY-----IHINL-FTSFMLRAAA----
-IL--SRDRLLP------R-PGP-------YLGDQALALWN--------------Q----
--ALAACR------TAQIVTQYCV--GANYTWLLVEGV---------YLHS-----LLVL
----------------V----GG------------SEE-----GH---------------
FRY-YLLL---GWGAPA---------LFV-IPWVIVRYLY-------ENT----------
------------------------QC----WER-N-------------------------
EVK--AIWWII-R-------TPILMTILIN---F---LIF----IRI-LG--IL--LS--
-KLR----TR--------QMRC--------RDY---------------------------
------------------------------------------------------------
------------------------------------------------------------
------------------------------------------------------------
----------------------------RLR-LARSTLTLVP--LLGV------------
------------HEVVFAP-----------VTEE--Q---------------------AR
GALRFAKLG------FEIFL----------SSFQ----GF--L---------------VS
---------
>glr_SW:P47871
--------------------------------FQVMYTVGYSLSLGALLLALA----IL-
--------GG-LSKL---------H---C--TRNA-----IHANL--FASFVLKAS----
-------SVLVIDGLLRTR--YS--QK---IGDDLSVSTWL------------SDG----
--AVAGCR----V-AAVF-MQYGI--VANYCWLLVEGL-YL------HN-------L-LG
----------------L----AT---------L--PER-----SF---------------
FSL-YLGI---GWGAPM---------LFV-VPWAVVKCLF-------ENV----------
------------------------QC----WTS-N-------------------------
DNM--GFWWIL-R-------FPVFLAILIN---F---FIF---VRIVQLL--VA------
-KLR----AR--------QMHH--------TDY---------------------------
------------------------------------------------------------
------------------------------------------------------------
------------------------------------------------------------
----------------------------KFR-LAKSTLTLIP--LLGV------------
------------HEVVFAF-----------VTDE--H---------------------AQ
GTLRSAKLF------FDLFL----------SSFQ----GL--L---------------VA
---------
>ghrhr_SW:Q02643
--------------------------------VKIIYTVGHSISIVALFVAIT--ILVA-
-----------LRRL-------------H-CPRNY-----VHTQL-FTTFILKAGA----
-VF--LKDAALF------H-SDDTDHC-----------SFS-------------------
--TVL-CK------VSVAASHFAT--MTNFSWLLAEAV---------YLNC-----LLAS
TSP--------------------------------SSR-----RA---------------
FWW-LVLA---GWGLPV---------LFT-GTWVSCKLAF-------EDI----------
------------------------AC----WDL-D-------------------------
DTS--PYWWII-K-------GPIVLSVGVN---F---GLF----LNI-IR--IL--VR--
-KLE----PA--------QGSL--------HTQ---------------------------
------------------------------------------------------------
------------------------------------------------------------
------------------------------------------------------------
----------------------SQ----YWR-LSKSTLFLIP--LFGI------------
------------HYIIFNF-----------LPDN------------------------AG
LGIRLPLEL-----GLGSFQ------------------GF--I---------------VA
---------
>pth1r_SW:Q03431
--------------------------------LGMIYTVGYSVSLASLTVAVL--ILAY-
-----------FRRL-------------H-CTRNY-----IHMHL-FLSFMLRAVS----
-IF--VKDAVLY------S-GAT--LD---EAERLTEEELRAIAQAPPPPATAAAG----
--YAG-CR----V-AVTF-FLYFL--ATNYYWILVEGL---------YLHS-----L-IF
----------------M----AF---------F--SEK-----KY---------------
LWG-FTVF---GWGLPA-V-------FVA-VWVSVRATLA-------NT-----------
------------------------GC----WDL-S-------------------------
-SG--NKKWII-Q-------VPILASIVLN---F---ILF----INIVRVLATK--LR--
-ETN----AG--------RCDT--------RQQ---------------------------
------------------------------------------------------------
------------------------------------------------------------
------------------------------------------------------------
----------------------------YRK-LLKSTLVLMP--LFGV------------
------HYIV--FMA-------------------------------------------TP
YTEVSGTLWQVQMHYEMLFN----------SFQG----FF------------------VA
---------
>pth2r_SW:P49190
--------------------------------LYVMYTVGYSISFGSLAVAIL----II-
--------GY-FRRL---------H---C--TRNY-----IHMHL-FVSFMLRATS----
-IF--VKDRVVHAHIGVKE--LE--SL---IMQDDPQNSIE--------------ATSVD
KSQYIGCK----I-AVVM-FIYFL--ATNYYWILVEGL-YL------HN-L-----I---
----------------F----VA----F----F--SDT-----KY---------------
LWG-FILI---GWGFPA-A-------FVA-AWAVA---RA-------TLADA--------
------------------------RC----WEL-S-------------------------
-AG--DIKWIY-Q-------APILAAIGLN---F---ILF---LNTVRVL--AT------
-KIW----ET--------NAVGH-------DTR---------------------------
------------------------------------------------------------
------------------------------------------------------------
------------------------------------------------------------
----------------------KQ----YRK-LAKSTLVLVL--VFGV------------
------HYIV--FVCL--------------------------------------------
PHSFTGLGWEIRMHCELFFN----------SFQG----FF------------------VS
---------
>vipr1_SW:P32241
---------------------------------KTGYTIGYGLSLATLLVATA--ILSL-
-----------FRKL-------------H-CTRNY-----IHMHL-FISFILRAAA----
-VF--IKDLALF------D-SGE--SDQCSE------------------------G----
--SVG-CK------AAMVFFQYCV--MANFFWLLVEGL-YL------YT-------L-LA
----------------V----SF---------F--SER-----KY---------------
FWG-YILI---GWGVPS-T-------FTM-VWTIA---RI-------HFEDY--------
------------------------GC----WDT-I-------------------------
-NS--SLWWII-K-------GPILTSILVN-------FIL----FICIIR--IL--LQ--
-KLR----PP--------DIRK--------SDS---------------------------
------------------------------------------------------------
------------------------------------------------------------
------------------------------------------------------------
----------------------SP----YSR-LARSTLLLIP--LFGV------------
------------HYIMFAF-----------FPDN------------------------FK
PEVKMVFEL-----VVGSFQ------------------GF--V---------------VA
---------
>sctr_SW:P47872
----------------------------------KVMYTVGYSSSLVMLLVAL---GIL-
--------CA-FRRL---------H---C--TRNY-----IHMHL-FVSFILRALS----
-NF--IKDAVLFSSDDVTY--CD--AH---------------------------------
--RAG-CK----L-VMVL-FQYCI--MANYSWLLVEGL-YL------HT-L-----LAIS
----------------F---------------F--SER-----KY---------------
LQG-FVAF---GWGSPA-I-------FVA-LWAIA---RH-------FLEDV--------
------------------------GC----WDI-N-------------------------
ANA--SIWWII-R-------GPVILSILIN---F---ILF---INILRIL--MR------
-KLR----TQ--------ETRG--------NEV---------------------------
------------------------------------------------------------
------------------------------------------------------------
------------------------------------------------------------
----------------------SH----YKR-LARSTLLLIP--LFGI------------
------HYIV--FAFS------------------------------------------PE
DAMEIQLFF---ELALGSFQ------------------GL--V---------------VA
---------
>vipr2_SW:P41587
-------------------------------------KAIYTLGYSVSLMSLA--TGSII
LCL--------FRKL-------------H-CTRNY-----IHLNL-FLSFILRAIS----
-VL--VKDDVLY-------------SSSGTLHCPDQPSSWV--------------G----
------CK----L-SLVF-LQYCI--MANFFWLLVEGL---------YLHT-----LLVA
----------------M------------------LPP-----RR---------------
CFLAYLLI---GWGLPT---------VCI-GAWTAARLYL-------EDT----------
------------------------GC----WDT-N-------------------------
DHS--VPWWVI-R-------IPILISIIVN-------FVL----FISIIR--IL--LQ--
-KLT----SP--------DVGG--------NDQ---------------------------
------------------------------------------------------------
------------------------------------------------------------
------------------------------------------------------------
----------------------SQ----YKR-LAKSTLLLIP--LFGV------------
------HYMV--FAVFPIS---------------------------------------IS
SKYQILFEL-----CLGSFQ------------------GL--V---------------VA
---------
>pacr_SW:P41586
--------------------------------VKALYTVGYSTSLVTLTTAMV----IL-
--------CR-FRKL---------H---C--TRNF-----IHMNL-FVSFMLRAIS----
-VF--IKDWILY------A--EQ--DS---NH------CFI-------------------
--STVECK----A-VMVF-FHYCV--VSNYFWLFIEGL-YL------FT-------LLVE
---------------------TF---------F--PER-----RY---------------
FYW-YTII---GWGTPTVC-------VTV-WATLR---LY-------FDDT---------
------------------------GC----WDM-N-------------------------
DST--ALWWVI-K-------GPVVGSIMVN---F---VLF---IGIIVIL--VQ------
-KLQ----SP--------DMGG--------NES---------------------------
------------------------------------------------------------
------------------------------------------------------------
------------------------------------------------------------
----------------------SI----YLR-LARSTLLLIP--LFGI------------
------------HYTVFAF-----------SPEN------------------------VS
KRERLVFEL-----GLGSFQ------------------GF--V---------------VA
---------
>fzd1_SW:Q9UP38
------------------------------------------------LFTVL--TYLV-
----------DMRRF-------------S-YPERP-----IIFLSGCYTAVAVAYI----
-------AGFLL------E-DRVVCNDKFAEDGARTVAQGT-------------------
--KKEGCT------ILFMMLYFFS--MASSIWWVILSL-TW------FL-A-------AG
----------------M----KW--GHE-------AIE-----AN---------------
SQY-FHLA---AWAVPA---------IKT-ITILALGQVD-------GDVLSG-------
------------------------VC----FVG-L------------------------N
NVD--ALRGFV-L-------APLFVYLFIG-------TSF----LLAGFV--SL--FRIR
TIMK----HD--------GT----------------------------------------
------------------------------------------------------------
------------------------------------------------------------
------------------------------------------------------------
----------------------------KTE-KLEKLMVRIG--VFSV------------
------------LYTVPAT-----------------------------------------
------------------------------------------I-----------------
---------
>C. cinerea CC1G_15339(GB:XP_002910432.1)
-------------------------------------------SFISAALVLV----PI-
--------PWHWKAR-------------N-VPTLS-----LCIWL-FVLNVINGVG----
-SI-----VWAG------N-TRL--VV---------------------------------
--PAW-CD----IATKLMIGGNLA--IPTSLIALCVQL-ER------LASA-----RDGR
----------------L--------------GVLGRAH-----RR---------------
QLL-DYGL---CLFLPI-M-------YMV-LHSIVQGHRF-------EIFEDF-------
------------------------GC----YPH-V------------------------H
VSI--PAIFIL-W-------LPPLVCLAGS-------VVL----LGCTFRHFVM--HRII
FAGH----LA--------ESNTLFTQSRFFRSL---------------------------
------------------------------------------------------------
------------------------------------------------------------
------------------------------------------------------------
----------------------------SMA-VVQTVVACGF-TAFSI------WFSARD
GLKPWSSWAE--VHAEFGI-----------IGLF--SREYLRP---------------GE
FPMRYILWWAVPVSSMLFSV----------FFVF--GEDA--L-------------EDYR
---------
>C. cinerea CC1G_15338(GB:XP_002910431.1)
-------------------------------------------------IACL--SLLL-
------PLPWHWRAR-------------N-VATLS-----MIFWL-FVSNLIYAVN----
-AL-----IWGD------N-VKI--VA---------------------------------
--QVW-CD----ITTKLIIGANFG--LPAACFCISMHL-EK---------------V-AS
----------------L----RNAQSSS-------VEQ-----RR---------------
RRLIEAAL---CIGLPF---------AFMGLHFIVQGHRF-------DIIEGY-------
------------------------GC----RPH-T-------------------------
--------YYS---------IPAIFIVWLP-------PLLASFGSLC-YS--AI--ALRH
FVVR----RL--------TFAAHLNSSKSGLTT---------------------------
------------------------------------------------------------
------------------------------------------------------------
------------------------------------------------------------
----------------------SRYMRLIAMAATQMIWAVTV-TSYSL------------
-------WFTSIAIPLRPW-----------TNWE--DVHSDFGRVDQFLDFFTPPHIKHS
FYVLWWMVPISAFLFVAFFA----------FGKD--AMDE------------------YK
---------
>C. neoformans CNBD0590(GB:XP_776010.1)
---------------------------------------------SGIGILLV--LLPL-
--------PLHWRAR-------------N-AGTLL-----LITWL-FIANLIFFVD----
-GI----VWWNS------Y-DLP--SS---------------------------------
--PIW-CD----IASKLF-IGVPV--GISATSLCITRR-LV------MIASSTAVTI-TQ
-----------------------------------RQK-----HI---------------
ALAVDLLL---GIGMPV-L-------VMA-LHYIVQAHRF-------DIIEGY-------
------------------------GC----QPV-T-------------------------
-------WPGV-P-------ALFAVTWWSP---L---LTI----IAAGYG--II------
-ALR----FF--------LHRRLQFHTVLRSSR---------------------------
------------------------------------------------------------
------------------------------------------------------------
------------------------------------------------------------
----------------------SNL---DSRHYLRLMALASV-DIILG------------
--------LP--ATLFTLIVNIQQRQSYPSWDWV--HLDWSRIELYPASSILSGAQETIA
IVLPRWLAPLLSIIFFLFFG----------VSID--AMGE------------------YA
---------
>C. cinerea CC1G_02129(GB:XP_001834393.1)
---------------------------------------------SFIGFILV--CIPF-
--------WWHIQAW-------------N-AGTCA-----FMIWT-ALSCLIGFIN----
-------SLVWK------G-NAL--NP----------------------------A----
--PVW-CD----ISSKIM-IGVSI--GIPAATLCISRR-L-------YC-------ITSS
--P-------------S----AS--VTR-------GDK-----RK---------------
MVVIDLAI---AFGIPA-L-------VMA-LHYIVQAHRF-------DILEDV-------
------------------------GC----YPV-V-------------------------
--------YNT-L-------PAYFIYFMWP-------VLLGAISFVYSGLTLRT--FWVR
RAQF----SQ--------LLAS--------TSA---------------------------
------------------------------------------------------------
------------------------------------------------------------
------------------------------------------------------------
----------------------MS----PSR-YIRLMLLAVI-DMMCTVPLGVWSIYQGN
KGVGLAPWIS--WEETHYN-----------WYKV--LQIPALFWRSDPSFV-------AA
VEMTRWLPVFCAFLFFVLFG----------FASE--ARRR------------------YV
---------
>C. cinerea CC1G_07395(GB:XP_001830480.1)
---------------------------------------------SFIALVLV--LIPL-
--------PWHLEAW-------------N-TGTIL-----YIFWT-SISLLNYFIN----
-------SIIWD------G-NDV---------------NWA-------------------
--PVW-CD----ISSKLI-IGVMF--GIPCASLCINRR-LY------YIAT-----V---
---------------------RS--VTK---SK--QDK-----RR---------------
GILVDCAI---GIIAPM-I-------FMA-LHYVVQGHRF-------DIFEDI-------
------------------------GC----YPT-I-------------------------
--------------------YNVTVAYALIYGPL---LLIPLISGVYATLSIIA--FR--
-RRQ----TE--------FRDILSSSTNSHTTI---------------------------
------------------------------------------------------------
------------------------------------------------------------
------------------------------------------------------------
----------------------SR----YFRLMALGSVEIVL--GFPLALTTCIVNATLI
PVQPWISWED--THFEFGT-----------VLNV--PAEDWRSKTATAV---------ML
EVTSRWMSIVFALLFFGFFG----------FADE--AKKN------------------YR
---------
>C. cinerea CC1G_02151(GB:XP_001834415.2)
----------------------------------------------FIGFLCC--AIPF-
--------PWHLEAW-------------N-TGTCL-----YMFWT-GLGCLFQFVN----
-------SIVWN------R-NAI---------------NWA-------------------
--PVW-CD----ITARFI-VGCSW--AIPAASLCINRR-LY------HIAS-------VR
SVT-------------I----SR------------AEK-----RR---------------
AIMVDLAI---GLGLPI---------LGM-ILQYIPQGHR-------FNIFEDV------
------------------------GC----YPF-T-------------------------
--------YNT-P-------VAFALVWCPP---V---AIGLVSGVYCVLS------IR--
-NFW----KR--------HNQFSELLSNHSNLT---------------------------
------------------------------------------------------------
------------------------------------------------------------
------------------------------------------------------------
----------------------------SNR-YIRLMALAAT--DVLLTVPLGSWAISLN
VSMGIHPWLG--WEDTHRG-----------FSRV--DQFPAILWRSDK----------IT
EICIEFTRWNIVVCALVFFA--------FFGFAD----EARKH---------------YK
---------
>C. cinerea CC1G_02137(GB:XP_001834401.2)
-------------------------------------------AFIGFVLVLI---PLP-
--------WH-LQAW---------N---S--GTCL-----YMIWT-AIGCLNLFI-----
-------NSLIW------H--GN--AI---D--------WA-------------------
--PVW-CD----ISTRLV-VGISV--AIPAASLCINRR-L-------YK-I-----ASCQ
TAS-------------I---------------S--RAH-----KR---------------
RAV-MVDL---AIGLGI-P-------FLQ-MPLQFVVQGH-------RYDIYQDI-----
------------------------GC----HPT-T-----------------------VN
TPP--AYPLTL-L-------WPTVIGLVSA---I---YCI---LTLRAFM--QR--RAQF
SQLI----SS--------------------NSS---------------------------
------------------------------------------------------------
------------------------------------------------------------
------------------------------------------------------------
----------------------LT----VNR-YFRLMSLATL--ELLFNLPITTYGLYLN
ISRPIYPWTS--WSDIHHN-----------WHII--DTFPRVLWGNNPVHV-------VT
LELSRWSLVFCAFLFFGFFG----------FADE--ARRN------------------YR
---------
>agra2_SW:Q96PE1
------------------------------------------------LLCLF--ATIIT
YILNHSSIRVSRKGW-------------H-----------MLLNL-CFHIAMTSA-----
-VF--AGGITLT-------------NY---------------------------------
--QMV-CQ------AVGITLHYSS--LSTLLWMGVKAR-VL------HKEL-------TW
---------------------RA--PPPQEGDPALPTP-----SP---------------
MLR-FYLI---AGGIPL-I-------ICG-ITAAVNIHNY-------RDHSP--------
------------------------YC----WLV-W-------------------------
--------------------RPSLGAFYIP-------VAL--------------------
------------------------------------------------------------
------------------------------------------------------------
------------------------------------------------------------
------------------------------------------------------------
--------------------------------------------ILLI------------
------TWI---YF----------------------------------------------
------------------------------LCAG--------------------------
---------
>agra1_SW:Q86SQ6
--------------------------------------------CTAVMLLCL--LASF-
-----------VTYI-------------V-HQSAI-----RISRK-GRHTLLNFCF----
-HA--ALTFTVF------A-GGINRTK-------------------Y-------------
--PIL-CQ------AVGIVLHYST--LSTMLWIGVTAR-NI------YKQV-------TK
KAP-------------LCLDTDQ---------P--PYP-----RQ---------------
PLLRFYLV---SGGVPF-I-------ICG-VTAATNIRNY-------GTEDEDTA-----
------------------------YC----WMA-W-------------------------
--------------------EPSLGAFYGP---A---AIITLVTCVY-FL--GT--YV--
-QLR----RH--------PGRRYELRTQPEEQR---------------------------
----------------------------------------RLATPEGGRGIRPGTPPAHD
APGASVLQN---------------------------------------------------
------------------------------------------------------------
----------------------EH----SFQAQLRAAAFTLF--LFTA------------
------TWAF-------GA-----------LAVS------------------------QG
HFLDMVFSC-----LYGAFC----------VTLG--------L---------------FV
L--------
>agra3_SW:Q8IWK6
------------------------------------------------ILLLC----LL-
--AVIVSYIY-HHSLIRIS---------L--KSWH-----MLVNL-CFHIFLTCV-----
-------VFVGG------I--TQ--TR---N-----------------------------
--ASI-CQ------AVGIILHYST--LATVLWVGVTAR-NI------YKQVTKKAKRCQD
--P------------------DE----P----P--PPP-----RP---------------
MLR-FYLI---GGGIPI-I-------VCG-ITAAANIKNY-------GSRPNAP------
------------------------YC----WMA-W-------------------------
--------------------EPSLGAFYGP---ASFITFV---NCMY-FL--SI--FI--
-QLK--------------------------RHP---------------------------
------------------------------------------------------------
------------------------------------------------------------
------------------------------------------------------------
----------------------------ERK-----------------------------
------------YELK------------------------------------------EP
TEEQQRLAA---------------------------------------------------
---------
>gpr98_SW:Q8WXG9
---------------------------------------------SGLCLAVL--SHIF-
-----------CARY-------------S-MFAAK-----LLTHM-MAASLGTQIL----
-FL--ASAYASP------Q------LA---------------------------------
--EES-CS------AMAAVTHYLY--LCQFSWMLIQSV-N-------FWYV-----LVMN
---------------------DE------------HTE-----RR---------------
YLL-FFLL---SWGLPAFV-------VIL-LIVILKGIYH-------QSMSQIYGLIHGD
------------------------LC----FIP-N-------------------------
----------V-Y-------AALFTAALVP---LTC-LVV----VFVVFI--HA--YQVK
PQWK----AY--------DDVF--------------------------------------
------------------------------------------------------------
------------------------------------------------------------
------------------------------------------------------------
----------------------------RGRTNAAEIPLILY--LFAL------------
------------ISVTWLW---------------------------------------GG
LHMAYRHFW--MLVLFVIFN----------SLQG--------L---------------YV
F--------
>agrg5_SW:Q8IZF4
----------------------------------------------YISLVGC--SISIV
ASLITVLLHFHFRKQ-------------S-DSLTR-----IHMNL-HASVLLLNIA----
-FL--LSPAFAM------S------PV---------------------------------
--PGSACT------ALAAALHYAL--LSCLTWMAIEGF-NL------YLLLGRVYNIYIR
---------------------RY-------------------------------------
VFK-LGVL---GWGAPA-L-------LVL-LSLSVKSSVY-------G------------
------------------------PCTIPVFDS-W------------------------E
NGT--GFQNMS-I-------CWVRSPVVHS---V---LVMGYGGLTSLFNLVVL--AWAL
WTLR----RL--------RERA--------DAP---------------------------
------------------------------------------------------------
------------------------------------------------------------
------------------------------------------------------------
----------------------------SVR-ACHDTVTVLG-LTVLL------------
----GTTWAL--AFFSFGV-----------------------------------------
FLLPQLFLF---------------------TILN----SLYGF---------------FL
---------
>agrg1_SW:Q9Y653
--------------------------------------LLSYVGCVVSALACL--VTIA-
--------AYLCSRVPLPC---------R-RKPRD-----YTIKV-HMNLLLAVFLLDTS
FLL--SEPVALT-------------GS---------------------------------
--EAG-CR------ASAIFLHFSL--LTCLSWMGLEGY-NL------YRLV-----VEVF
---------------------GT------------YVP-----GY---------------
LLK-LSAM---GWGFPI-F-------LVT-LVALVDVDNY-------GPIILAVHRTPEG
VIYPS-------------------MC----WIR-D-------------------------
-SL--VSYITN-L-------GLFSLVFLFN-------MAM----LAT-----MV--VQ--
-ILR----LR--------PHTQ--------------------------------------
------------------------------------------------------------
------------------------------------------------------------
------------------------------------------------------------
----------------------------KWS-HVLTLLGLSL--VLGL------------
------PWAL--IFFSFAS---------------------------------------GT
FQLVVLYLF----SIITSFQ------------------GF--L---------------IF
---------
>agrb2_SW:O60241
------------------------------------VPLVIGCAVSCMALLTL--LAIY-
--------AAFWRFI-------------K-SERSI-----ILLNF-CLSILASNIL----
-IL--VGQSRVL------S-----------------------------------------
--KGV-CT----M-TAAF-LHFFF--LSSFCWVLTEAW-QS------YL-A-----VIGR
----------------M----RT---------R--LVR-----KR---------------
----FLCL---GWGLPALV-------VAV-SVGFTRTKGY-------GTSS---------
------------------------YC----WLS-L-------------------------
-EG--GLLYAF-V-------GPAAVIVLVN-------MLI----GIIVFN--KL--MARD
GISD----KS--------KKQRAGSERCPWASL---------------------------
-------------------------------------------------LLPCSACGAVP
SPLLSSASA---------------------------------------------------
------------------------------------------------------------
----------------------RN----AMA-SLWSSCVVLP--LLAL------------
------TWMS--AVLA------------------------------------------MT
DRRSVLFQA-----LFAVFN----------SAQG----FV------------------IT
---------
>bai1_SW:O14514
------------------------------------VTLIVGCGVSSLTLLML--VIIY-
--------VSVWRYI-------------R-SERSV-----ILINF-CLSIISSNAL----
-IL--IGQTQTR------N-----------------------------------------
--KVV-CT----L-VAAF-LHFFF--LSSFCWVLTEAW-QS------YM-A-----VTGH
----------------L----RN---------R--LIR-----KR---------------
----FLCL---GWGLPALV-------VAI-SVGFTKAKGY-------STMN---------
------------------------YC----WLS-L-------------------------
-EG--GLLYAF-V-------GPAAAVVLVN-------MVI----GILVFN--KL------
-VSK----DG--------ITDK--------KLK---------------------------
------------------------------------------------------------
------------------------------------------------------------
------------------------------------------------------------
----------------------ER----AGA-SLWSSCVVLP--LLAL------------
------TWMS-------AV-----------LAVT--D---------------------RR
SALFQILFA-----VFDSLE----------GFVI--------V-----------------
---------
>agrb3_SW:O60242
--------------------------------VTLIVGSGLSCLALITLAVVY---AAL-
-----------WRYI---R---------S--ERSI-----ILINF-CLSIISSNIL----
-IL--VGQTQTH------------------------------------------------
--NKSICT----T-TTAF-LHFFF--LASFCWVLTEAW-QS------YM-A---------
----------------V----TG----K----I--RTR-----LI---------------
RKR-FLCL---GWGLPALV-------VAT-SVGFTRTKGY-------GTDH---------
------------------------YC----WLS-L-------------------------
-EG--GLLYAF-V-------GPAAAVVLVN---M----VI---GILV-FN--KL--VSRD
GILD----KK--------LKHR--------AGQ---------------------------
-----------------------------------------MSEPHSGLTLKCAKCGVVS
TTALSATTA---------------------------------------------------
------------------------------------------------------------
----------------------SN----AMA-SLWSSCVVLP--LLAL------------
------TWMS-------AV-----------LAMT--D---------------------KR
SILFQILFA-----VFDSLQ----------GFVI--------V-----------------
---------
>agrf3_SW:Q8IZF5
------------------------------------LLTQVGLGASILALLVC--LGVY-
--------WLVWRVV-------------V-RNKIS-----YFRHA-ALLNMVFCLLAADT
CFL--GAPFLSP-------------GP---------------------------------
--RSPLCL------AAAFLCHFLY--LATFFWMLAQAL-VL------AHQL-----LFVF
----------------H----QL------------AKH-----RV---------------
LPL-MVLL---GYLCPLGL-------AGV-TLGLYLPQGQ-------YLREG--------
------------------------EC----WLD-G-------------------------
-KG--GALYTF-V-------GPVLAIIGVN-------GLV----LAMAML--KL--LRPS
LSEG----PP--------AEKR--------------------------------------
------------------------------------------------------------
------------------------------------------------------------
------------------------------------------------------------
----------------------QA----LLG-VIKALLILTP--IFGL------------
------TWG---LGLATLL-----------EE--------------------------VS
TVPHYIFTI------LNTLQ----------GVFI--------L-----------------
---------
>agrf5_SW:Q8IZF2
---------------------------------IISYVGVGFSILSLAACLVV--EAVV-
-----------WKSV-------------T-KNRTS-----YMRHT-CIVNIAASLL----
-VA----NTWFI------V-VAAIQDN---------------------------------
--RYILCKTACVA-ATFF-IHFFY--LSVFFWMLTLGL-ML------FYRL-----VFIL
---------------------HE--TSR-------STQ----------------------
KAI-AFCL---GYGCPLAI-------SVI-TLGATQPREV-------YTRKN--------
------------------------VC----WLN-W------ED-----------------
--------------------TKALLAFAIP-------ALI----IVVVNITITI--VVIT
KILR----PS--------IGDKPCK-----QEK---------------------------
------------------------------------------------------------
------------------------------------------------------------
------------------------------------------------------------
----------------------SS----LFQ-ISKSIGVLTP--LLGL------------
------TWG---FGLTTVF-----------PG--------------------------TN
LVFHIIFAI------LNVFQ----------GLFI--------L-----------------
---------
>agrf1_SW:Q5T601
---------------------------------KWITYVGLGISIGSLILCLI--IEAL-
--------F--WKQIKKSQ-----T---S-HTRRI-----CMVNI-ALSLLIADVW----
-FI--VGATVDT---------TV--NP---------------------------------
--SGV-CT----A-AVFF-THFFY--LSLFFWMLMLGI-LLA-----YRII-----LVFH
---------------------HM------------AQH-----LM---------------
MAV-GFCL---GYGCPL-I-------ISV-ITIAVTQPSN-------TYKRKD-------
------------------------VC----WLN-W------SNG----------------
--------------------SKPLLAFVVP---A---LAI----VAVNFV--VV--LLVL
TKLW----RP--------TVGERLSR----DDK---------------------------
------------------------------------------------------------
------------------------------------------------------------
------------------------------------------------------------
----------------------AT----IIR-VGKSLLILTP--LLGL------------
------TWG---FGIGTIV-----------DS--------------------------QN
LAWHVIFAL------LNAFQ----------GFFI--------L-----------------
---------
>agrf2_SW:Q8IZF7
------------------------------------YITYVGLGISICSLILC--LSIE-
--------VLVWSQV-------------T-KTEIT-----YLRHV-CIVNIAATLL----
-MA----DVWFI------V-ASFLSGP------------IT-------------------
--HHKGCV------AATFFVHFFY--LSVFFWMLAKALLIL------YGIM-----IVFH
TLP--------------------------------KSV----------------------
LVASLFSV---GYGCPLAI-------AAITVAATEPGKGY-------LRPE---------
------------------------IC----WLN-W-------------------------
---------DM---------TKALLAFVIP---A---LAI----VVVNLITVTLVIVK--
-TQRAAIGNS--------MFQE--------VRA---------------------------
------------------------------------------------------------
------------------------------------------------------------
------------------------------------------------------------
----------------------------IVR-ISKNIAILTP--LLGL------------
------TWG---FGVATVI---------------------------------------DD
RSLAFHIIF---------------------SLLN----AF------------------QV
---------
>agrf4_SW:Q8IZF3
----------------------------------LDYITCIGLSVSILSLVLC--LIIE-
--------ATVWSRV-------------V-VTEIS-----YMRHV-CIVNIAVSLL----
-TA----NVWFI------I-GSH--FNIKAQ-----------------------------
--DYNMCV------AVTFFSHFFY--LSLFFWMLFKALLII------YG-------ILVI
----------------F------------------RRM-----MK---------------
SRM-MVIGFAIGYGCPLII-------AVTTVAITEPEKGY-------MRPE---------
------------------------AC----WLN-W-------------------------
-----DNTKAL-L-------AFAIPAFVIVAVNL---IVV----LVV-----AV--NTQR
PSIG--------------------------SSK---------------------------
------------------------------------------------------------
------------------------------------------------------------
------------------------------------------------------------
----------------------SQDVVIIMR-ISKNVAILTP--LLGL------------
------TWG---FGIATLI---------------------------------------EG
TSLTFHIIFALLNAFQGFFI----------------------L-----------------
---------
>agrg3_SW:Q86Y34
--------------------------------------RISQAGCGVSMIFLA--FTII-
--------LYAFLRLSRER---------F-KSEDA-----PKIHV-ALGGSLFLL-----
-NL----AFLVN------V-GSGSKGS---------------------------------
--DAA-CW------ARGAVFHYFL--LCAFTWMGLEAF-HL------YLLA-----VRVF
----------------N----TY------------FGH----------------------
YFLKLSLV---GWGLPA-L-------MVI-GTGSANSYGL-------YTIRDRENRTSLE
------------------------LC----WFR-E-------------------------
-----GTTMYA-L-------YITVHGYFLI---T---FLF----GMVVLA--LV--VWKI
FTLS----RA--------TAVK--------ERG---------------------------
------------------------------------------------------------
------------------------------------------------------------
------------------------------------------------------------
----------------------------KNRKKVLTLLGLSS--LVGV------------
------TWG---LAIF------------------------------------------TP
LGLSTVYIF-------ALFN----------SLQG----VF------------------IC
---------
>agrg6_SW:Q86SQ4
--------------------------------LTFISYIGCGISAIFSAATLL----TY-
--------VA-FEKL---------R---R--DYPS--K--ILMNL-STALLFLNLL----
-FL--LDGWI--------T--SF--------NV---------------------------
--DGL-CI----A-VAVL-LHFFL--LATFTWMGLEAI-HM------YI-A-----L---
----------------V----KV----F---NT--YIR-----RY---------------
ILK-FCII---GWGLPA-L-------VVS-VVLAS---RN-------NNE---VYGKESY
GKEKGDE-----------------FC----WIQ-D------PV-----------------
I-----FYVTC-A-------GYFGVMFFLN---I---AMF---IVV---M--VQ--IC--
-GRN----GK--------RSNR-----TLREEV---------------------------
------------------------------------------------------------
------------------------------------------------------------
------------------------------------------------------------
----------------------LR----NLR----SVVSLTF--LLGM------------
------TW-------GFAF-----------FAWG--P---------------------LN
I----PFMY-----LFSIFN----------SLQG----LF--I---------------F-
---------
>agrg4_SW:Q8IZF6
----------------------------------LITYTGCGISSIFLGVAVV--TYIA-
-----------FHKL---R---------K-DYPAK-----ILINL-CTALLMLNLV----
-FL--INSWLSS-------------FQ---------------------------------
--KVGVCI------TAAVALHYFL--LVSFTWMGLEAV-HM------YLAL-----VKVF
----------------N----IY------------IPN----------------------
YILKFCLV---GWGIPA-I-------MVA-ITVSVKKDLY-------GTLSPTTP-----
------------------------FC----WIK-D-------------------------
--------DSI-F-------YISVVAYFCL---I---FLM----NLSMFC--TV--LVQL
NSVK----SQ--------IQKT--------RRKM--------------------------
------------------------------------------------------------
------------------------------------------------------------
------------------------------------------------------------
----------------------------ILH-DLKGTMSLTF--LLGL------------
------TWGF--AFFA------------------------------------------WG
PMRNFFLYL------FAIFN----------TLQG----FF--I---------------F-
---------
>agrg2_SW:Q8IZP9
--------------------------------LTFITYIGCGLSSIFLSVTLV----TY-
--------IA-FEKI---R-----R---D--YPSK-----ILIQL-CAALLLLNLV----
-FL--LDSWIAL------Y--KM-------------------------------------
--QGL-CI------SVAVFLHYFL--LVSFTWMGLEAF-HM------YL-A-----L---
----------------V----KV----F---NT--YIR-----KY---------------
ILK-FCIV---GWGVPA-V-------VVT-IILTISPDNY-------GLGSYGKFPNGSP
DD----------------------FC----WIN-N-------------------------
--------NAV-F-------YITVVGYFCV---I---FLL---NVSM-FI--VV--LVQL
CRIK----KK--------KQLG--------AQR---------------------------
------------------------------------------------------------
------------------------------------------------------------
------------------------------------------------------------
----------------------KT----SIQ-DLRSIAGLTF--LLGI------------
------TWGF--AFFA------------------------------------------WG
PVNVTFMYL------FAIFN----------TLQG----FF--I---------------F-
---------
>celr3_SW:Q9NYQ7
------------------------------------------------AVFTH--VVVA-
----------------------------V-SVAALVLTAAILLSLRSLKSNVRGIHANVA
AALGVAELLFLL---------GIHRTH---------------------------------
--NQLVCT------AVAILLHYFF--LSTFAWLFVQGL-HL------YR-------MQVE
--P------------------RN------------VDR-----GA---------------
MRF-YHAL---GWGVPA---------VLLGLAVGLDPEGY-------GNPD---------
------------------------FC----WIS-V-------------------------
------------H-------EPLIWSFAGP-------VVL----VIVMNG--TM--FLLA
ARTS--------------------------CST---------------------------
------------------------------------------------------------
------------------------------------------------------------
------------------------------------------------------------
----------------------------GQREAKKTSALTLR-SSFLL------------
------------LLLV------------------------------------------SA
SWLFGLLAVNHSILAFHYLH-------AGLCGLQ----GLAVL-----------------
---------
>celr1_SW:Q9NYQ6
----------------------------------IVTYAAVSLSLAALLVAFV--LLSL-
-----------VRML-------------R-SNLHS-----IHKHL-AVALFLSQL-----
-------VFVIG------I-NQT--EN---------------------------------
--PFL-CT------VVAILLHYIY--MSTFAWTLVESL-HV------YR-------MLTE
----------------V----RN------------IDT-----GP---------------
MRF-YYVV---GWGIPA-I-------VTG-LAVGLDPQGY-------GNPD---------
------------------------FC----WLS-L-------------------------
-QD--TLIWSF-A-------GPIGAVIIIN-------TVT----SVL-SA--KV--SC--
-QRK----HH--------YYGK--------------------------------------
------------------------------------------------------------
------------------------------------------------------------
------------------------------------------------------------
----------------------KG----IVS-LLRTAFLLLL--LISA------------
------TWLL--GLLA------------------------------------------VN
RDALSFHYL------FAIFS----------GLQG----PF------------------VL
---------
>celr2_SW:Q9HCU4
--------------------------------------TLTYVALGVTLAALL---LTF-
--------FF-LTLLRILR-----SNQHG--IRRN-----LTAAL-GLAQLVFLLG----
------------------I--NQ--AD---L-----------------------------
--PFA-CT----V-IAIL-LHFLY--LCTFSWALLEAL-HL------YR-A-----L-TE
----------------V----RD----V----N--TGP----------------------
MRF-YYML---GWGVPA-F-------ITG-LAVGLDPEGY-------GNPD---------
------------------------FC----WLS-I-------------------------
------------Y-------DTLIWSFAGP---VAFAVSM---SVFL-YI--LA--ARAS
CAAQ----RQ--------GFEK--------------------------------------
------------------------------------------------------------
------------------------------------------------------------
------------------------------------------------------------
----------------------KG----PVS-GLQPSFAVLL--LLSA------------
------TWLL--ALLS------------------------------------------VN
SDTLLFHYL------FATCN----------CIQG----PF--I---------------F-
---------
>cd97_SW:P48960
---------------------------------TLITRVGLALSLFCLLLCIL--TFLL-
-----------VRPI-------------Q-GSRTT-----IHLHL-CICLFVGSTI----
-------FLAGI------E-NEG--GQ---------------------------------
--VGLRCR----L-VAGL-LHYCF--LAAFCWMSLEGL-EL------YF-------LVVR
---------------------VF------------QGQ-----GL---------------
STRWLCLI---GYGVPL-L-------IVG-VSAAIYSKGY-------GRPR---------
------------------------YC----WLD-F-------------------------
-------------------EQGFLWSFLGP---V---TFI----ILCNAV--IF--VT--
-TVW----KL--------TQKFSEINPDMKKLK---------------------------
------------------------------------------------------------
------------------------------------------------------------
------------------------------------------------------------
----------------------------KARALTITAIAQLF--LLGC------------
------TWV---FGLF------------------------------------------IF
DDRSLVLTY-----VFTILN----------CLQG----AF--L-----------------
---------
>agre1_SW:Q14246
---------------------------------YIISHVGIIISLVCLVLAIA--TFLL-
-----------CRSI-------------R-NHNTY-----LHLHL-CVCLLLAKTL----
-FL---------------A--GIHKTD---------------------------------
--NKMGCA----I-IAGF-LHYLF--LACFFWMLVEAV-IL------FL-------MVRN
----------------LKVVNYF------------SSR-----NI---------------
KMLHICAF---GYGLPM-L-------VVV-ISASVQPQGY-------GMHN---------
------------------------RC----WLN-T-------------------------
-ET--GFIWSF-L-------GPVCTVIVIN---S---LLL----TWTLWI------LR--
-QRL----SS--------VNAE--------VST---------------------------
------------------------------------------------------------
------------------------------------------------------------
------------------------------------------------------------
----------------------LK----DTRLLTFKAFAQLF--ILGC------------
------SWVL--GIFQ------------------------------------------IG
PVAGVMAYL------FTIIN----------SLQG----AF--I---------------F-
---------
>agre4_SW:Q86SQ3
-------------------------------------TVITQVGLTISLLCLFLAILTF-
---------LLCRPI-------------Q-NTSTS-----LHLEL-SLCLFLAHL-----
-------LFLTG---------INRTEP---------------------------------
--EVL-CS----I-IAGL-LHFLY--LACFTWMLLEGL-HL------FL-------TVRN
----------------L----KV--------ANYTSTG-----RF---------------
KKRFMYPV---GYGIPA---------VIIAVSAIVGPQNY-------GTF----------
------------------------TC----WLKLD-------------------------
--------------------KGFIWSFMGPVAVI---ILI----NLVFYF--QV--LW--
-ILRSKLSSL--------------------NKE---------------------------
------------------------------------------------------------
------------------------------------------------------------
------------------------------------------------------------
----------------------VS----TIQ-DTRVMTFKAISQLFIL------------
----GCSWGL--GFFMVEE---------------------------------------VG
KTIGSIIAY-----SFTIIN----------TLQG----VL--L-----------------
---------
>agre2_SW:Q9UHX3
---------------------------------TVITYMGLSVSLLCLLLAAL--TFLL-
-----------CKAI-------------Q-NTSTS-----LHLQL-SLCLFLAHL-----
-------LFLVA------I-DQT--GH---------------------------------
--KVL-CS----I-IAGT-LHYLY--LATLTWMLLEAL-YL------FL-TARNLTV---
----------------V----NY----S----S--INR-----FM---------------
KKL-MFPV---GYGVPA-V-------TVA-ISAASRPHLY-------GTPS---------
------------------------RC----WLQ-P-------------------------
-EK--GFIWGF-L-------GPVCAIFSVN---L---VLF----LVTLWILKNR--LS--
-SLN----SE--------VSTL--------------------------------------
------------------------------------------------------------
------------------------------------------------------------
------------------------------------------------------------
----------------------RN----TRM-LAFKATAQLF--ILGC------------
------TWCL--GILQ------------------------------------------VG
PAARVMAYL------FTIIN----------SLQG----VF--I---------------F-
---------
>agre3_SW:Q9BY15
---------------------------------TVITYVGLSVSLLCLLLAAL--TFLL-
-----------CKAI-------------R-NTSTS-----LHLQL-SLCLFLAHL-----
-------LFLVG------I-DRT--EP---------------------------------
--KVL-CS----I-IAGA-LHYLY--LAAFTWMLLEGV-HL------FL-TARNLTVVNY
---------------------SS------------INR-----LM---------------
KWI-MFPV---GYGVPA---------VTVAISAASWPHLY-------GTAD---------
------------------------RC----WLH-L-------------------------
---DQGFMWSF-L-------GPVCAIFSAN-------LVL----FILVFW--IL--KR--
-KLSSLNSEV--------STIQ--------------------------------------
------------------------------------------------------------
------------------------------------------------------------
------------------------------------------------------------
----------------------------NTRMLAFKATAQLF--ILGC------------
------TWCL--GLLQ------------------------------------------VG
PAAQVMAYL------FTIIN----------SLQG----FF--I---------------F-
---------
>agrd1_SW:Q6QNK2
--------------------------------------SISYVGCSLSVLCLV--ATLVT
FAVLSSVSTIRNQRY-------------H-----------IHANL-SFAVLVAQV-----
-LL--LISFRLE-------------PG---------------------------------
--TTP-CQ------VMAVLLHYFF--LSAFAWMLVEGL-HL------YS-------MVIK
---------------------VF--------GSEDSKH-----RY---------------
----YYGM---GWGFPL-L-------ICI-ISLSFAMDSY-------GTSN---------
------------------------NC----WLS-L-------------------------
-AS--GAIWAF-V-------APALFVIVVN---I---GIL----IAVTRVISQI------
-SAD----NY--------KIHG--------DPS---------------------------
------------------------------------------------------------
------------------------------------------------------------
------------------------------------------------------------
----------------------------AFKLTAKAVAVLLP--ILGT------------
------SWV---FGVL------------------------------------------AV
NGCAVVFQY-----MFATLN----------SLQG----LF--I---------------F-
---------
>agrl4_SW:Q9HBW9
---------------------------------TRITQLGIIISLICLAICIF--TFWF-
-----------FSEIQSTR---------T-TIHKN-----LCCSL-FLAELVFLV-----
-------GINTN-------------TN---------------------------------
--KLF-CS----I-IAGL-LHYFF--LAAFAWMCIEGI-HL------YL-------IVVG
----------------V----IY----N-------KGF----------------------
LHKNFYIF---GYLSPA-V-------VVG-FSAAL---GY-------RYYGTTK------
------------------------VC----WLS-T-------------------------
-EN--NFIWSF-I-------GPACLIILVN---L---LAF----GVIIY---KV--FRHT
AGLK----PE--------VSCF--------------------------------------
------------------------------------------------------------
------------------------------------------------------------
------------------------------------------------------------
----------------------EN----IRS-CARGALALLF--LLGT------------
------TWIF-------GV-----------LHVV--H---------------------AS
VVTAYLFTV---------SN----------AFQG----MF--I---------------F-
---------
>agrl3_SW:Q9HAR2
---------------------------------DVITWVGILLSLVCLLICIF--TFCF-
-----------FRGLQSDR---------N-TIHKN-----LCISL-FVAELLFLIG----
------------------I-NRT--DQ---------------------------------
--PIA-CA----V-FAAL-LHFFF--LAAFTWMFLEGV-QL------YIML-----VEVF
---------------------ES----E----H--SRR-----KY---------------
----FYLV---GYGMPA-L-------IVA-VSAAV---DY-------RSYGTDK------
------------------------VC----WLR-L-------------------------
-DT--YFIWSF-I-------GPATLIIMLN---V---IFL----GIALY---KM--FHHT
AILK----PE--------SGCL--------------------------------------
------------------------------------------------------------
------------------------------------------------------------
------------------------------------------------------------
----------------------DN----IKS-WVIGAIALLC--LLGL------------
------TWAF--GLMY------------------------------------------IN
ESTVIMAYL------FTIFN----------SLQG----MF--I---------------F-
---------
>agrl1_SW:O94910
------------------------------------------------SVITW--VGIVI
SLVCLAICISTFCFLRGLQ---------T-DRNTIHKN--LCINL-FLAELLFLVG----
-------IDKTQ------Y-----------------------------------------
--EIA-CP----I-FAGL-LHYFF--LAAFSWLCLEGV-HL------YLLL-----VEVF
---------------------ES---------E--YSR----------------------
TKY-YYLG---GYCFPA-L-------VVG-IAAAI---DY-------RSYGTEK------
------------------------AC----WLR-V-------------------------
-DN--YFIWSF-I-------GPVSFVIVVN-------LVF----LMVTLH--KM--IRSS
SVLK----PD--------SSRL--------------------------------------
------------------------------------------------------------
------------------------------------------------------------
------------------------------------------------------------
----------------------DN----IKS-WALGAIALLF--LLGL------------
------TWAF--GLLF------------------------------------------IN
KESVVMAYL------FTTFN----------AFQG----VF--I---------------F-
---------
>agrl2_SW:O95490
---------------------------------TVITWVGIVISLVCLAICIF--TFCF-
-----------FRGLQSDR---------N-TIHKN-----LCINL-FIAEFIFLI-----
-GI----DKTKY------------------------------------------------
--AIA-CP----I-FAGL-LHFFF--LAAFAWMCLEGV-QL------YLML-----VEVF
--E-------------S----EY------------SRK-----KY---------------
----YYVA---GYLFPA---------TVVGVSAAIDYKSY-------GTEK---------
------------------------AC----WLH-V-------------------------
---DNYFIWSF-I-------GPVTFIILLN-------IIF----LVITLC--KM--VKHS
NTLK--------------------------------------------------------
------------------------------------------------------------
------------------------------------------------------------
------------------------------------------------------------
----------------------PD----SSR-LENIKSWVLG--AFAL------------
-----LCLLGLTWSFGLLF---------------------------------------IN
EETIVMAYL------FTIFN----------AFQG----VF--I---------------F-
---------
>S. cerevisiae STE2(GB:EDN59124.1)
---------------------------------------------PGQSTINY---TSI-
--YGNGTTIT-FDEL---QGLVNST---V---TQA-----IMFGV-RCGAAALTLI----
-VM------WMT------S--RS--RK---T-----------------------------
--PIFIIN------QVSL-FLIIL--HSALYFKYLLS---N------YS-S-----V-TY
--A-------------L----TG----FPQFIS--RGD-----VHVYG------------
ATN-IIQV---LLVASIET-------SLV-FQIKV---IF-------TGDNFKRIGLMLT
SISFTLGIATV--------TMYFVSAVKGMIVT-Y------NDV------------SATQ
DKY--FNASTI-L-------LASSINFISF---V---LVV---KLIL-AI--RS--RR--
-FLG--------------------------------------------------------
------------------------------------------------------------
------------------------------------------------------------
------------------------------------------------------------
----------------------------LKQ-FDSFHILLIM--SCQS------------
------LLVP--SIIF-IL-----------AYSL--K---------------------PN
QGTDVLTTV---ATLLAVLS----------LPLS----SM------------------WA
T--------
>R. irregularis 201766(JGI:Gloin1.201766)
------------------------------------------------AVILC----IIP
GIF--------HLQT---R-----N---Y--GAIF-----MTMWV-LIANFITFVN----
-SI-----LWPD------Y--EI--LE---DK-----------------------A----
--EIW-CL----VFASPF-YLAAG--FGLLGSATCTIY-TM------YS-Y-----V-AS
--P-------------I----IL----T---VQ--VKK-----RQ---------------
ALI-AFVI---TVVIPF-I-------LTG-LSYIV---QT-------AKYS---------
-------------------IRPILGC----ANV-H-------------------------
-------QQNW-F-------FFVVDNMWPP---I---IAI----VGCYYA--GL--TSYA
IIKK----RI--------EIKS--------LLA---------------------------
------------------------------------------------------------
------------------------------------------------------------
------------------------------------------------------------
----------------------YN----ESG-INTSYYYRLV--LFCV------------
------TYLI--FALPAAL-----------LNTF--S--NLLEGFVPFDM--------SE
RNWHSITRFPGENHGVTFVD----------YA-K----PLSGFILFIFFGTGQEAVLTYK
---------
>N. crassa NCU00138 (GB:XP_956191.2)
------------------------------------------------ILGIL---IPL-
--------VP-ARLL---WINGEFS-------ATV-----HCMST-VTLNFFYVVN----
-SL-----IWRD------N--NV--K------------KWY-----A--------G----
--YGW-CD----FHTYVFFAVETV--FHTTLFDIMLGL-AN------KI---------GN
--P------------------RV----TSLSPK--EKK-----RK---------------
DRI-SALI---IFGNPL-L-------QVL-LTYFI---IT-------QRYD---------
-------------------VFTLAGC----NAV-F------DPN----------------
-----GVFFVF-F-------ILPSPVFTVG---A---AGL---AGVC-FY--KY--RQLE
KLTR----EV--------LPSDDS------IRT---------------------------
------------------------------------------------------------
------------------------------------------------------------
------------------------------------------------------------
----------------------AR----QKR-LRRKLYFLTL--SILV------------
------LVVP--IVCV-FF-----------VFNL--IQGWPWTLPFDLHR--------IH
ANINFVSFTTTERMQVSTVL----------TNYV----PV--VSSVAICITFGTTVEAYN
QYR------
>gp153_SW:Q6NV75
-------------------------------------------------LSVG----AK-
-----------QKKW---------K---P---LEF-----LLCTL-AATHMLNVAV----
-------PIATY---------SV--VQ---LRRQRPDFEWN-------------------
--EGL-CK----V-FVST-FYTLT--LATCFSVTSLSY-HR------MW-------MVCW
--P-------------V----NY----R----L--SNA-----KK---------------
QAVHTVMG---IWMVSF-I-------LSA-LPAV----GW-------HDTSERFYTH---
------------------------GC----RFI-V-------------------------
--------AEI-G-------LGFGVCFLLL---VGGSVAM---GVICTAI--AL--FQ--
-TLA----VQ--------VGRQ--------------------------------------
------------------------------------------------------------
------------------------------------------------------------
------------------------------------------------------------
----------------------------ADR-RAFTVPTIVV------------------
------------EDAQGKR-----------RSSI--D---------------------GS
EPAKTSLQTTGLVTTIVFIY----------DCLM--------------------------
---------
>gp162_SW:Q16538
------------------------------------------------WIILS----IS-
--A--------KQQK---H-----K---P---LEL-----LLCFL-AGTHILMAAV----
-------PLTTF------A--VV--QL---RRQASSDYDWN-------------------
--ESI-CK----V-FVST-YYTLA--LATCFTVASLSY-HR------MW-M-----V-RW
--P-------------V----NY----R---LS--NAK-----KQ---------------
ALH-AVMG---IWMVSF-I-------LST-LP-SI---GW-------HNNGE--------
-------------------RYYARGC----QFI-V-------------------------
-----SKIGLG-F-------GVCFSLLLLG---G---IVM---GLVCVAI--TF--YQ--
-TLW----AR--------PRRA--------RQA---------------------------
------------------------------RRVGGGGGTKAGGPGALGTRPAFEVPAIVV
EDARGKRRSSLDG-----------------------------------------------
------------------------------------------------------------
----------------------SE----SAK-TSLQVTNLVS--AIVF------------
------LYDS--LTGVPIL-----------VVSF------------------------FS
LKSDSAPPW----MVLAVLW----------CSMA----QT--------------------
---------
>rai3_SW:Q8NFJ5
------------------------------------------------------------
-----------RKML-----------------PTQ-----FLFLL-GVLGIFGLTF----
-------AFIIG-------------LD----------------------------G----
--STGPTR------FFLFGILFSI--CFSCLLAHAVSL-TK---------------L---
----------------V----RG------------RKP----------------------
LSLLVILGLAVGFSLVQDV-------IAI-EYIVL---TM-------NRTNV--------
------------------------NV----FSE-L------------------------S
APR--RNEDFV-L-------LLTYVLFLMA---L---TFLMSSFTFC-----GS--FT--
------------------------------------------------------------
------------------------------------------------------------
------------------------------------------------------------
------------------------------------------------------------
----------------------------GWKRHGAHIYLTML--LSIA------------
------IWVA--WITL-LM-----------LPDF--DRRW------------------DD
TILSSALAANGWVFLLAYVS------------------PE--F---------------WL
---------
>gpc5d_SW:Q9NZD1
------------------------------------------------ILLLL---AFL-
--------FL-MRKI-----------------QDC-----SQWNV-LPTQLLFLLS----
-VL---GLFGLA------F--AF--II---E---------------L-------------
--NQQTAP----VRYFLFGVLFAL--CFSCLLAHASNL-VK------LV-R------GCV
--S-------------F----SW----T--------------------------------
TIL-CIAI---GCSLLQII-------IAT-EYVTL---IM-------TRG----------
-MMFVNMT----------------PC----------------------------------
------QL-NV-D-------FVVLLVYVLF---L---MAL----TFFVSK--AT--FC--
------------------------------GPC---------------------------
------------------------------------------------------------
------------------------------------------------------------
------------------------------------------------------------
----------------------EN----WKQ-HGRLIFITVL--FSII------------
------IWVV--WISM-LL-----------RGNP--QFQRQPQWDDPVVC--------IA
LVTNAWVFL------LLYIV----------PELC----IL--------------------
---------
>gpc5b_SW:Q9NZH0
------------------------------------------------LILLV--RLPF-
--------IKEKEKK-------------S-PVGLH-----FLFLL-GTLGLFGLTF----
-------AFIIQ-------------ED---------------------------------
--ETI-CS----VRRFLWGVLFAL--CFSCLLSQAWRV-RR---------------LVRH
---------------------GT------------GPA----------------------
-----------GWQLVGLA-------LCLMLVQVIIAVEW-------LVLTVLRDTRP--
------------------------AC----AYE-P-------------------------
--------------------MDFVMALIYD---M---VLL----VVTLGL--AL--FTLC
GKFK--------------------------------------------------------
------------------------------------------------------------
------------------------------------------------------------
------------------------------------------------------------
----------------------------RWK-LNGAFLLITA-FLSVL------------
------IWVA--WMTMYLF-----------GNVK--L---------------------QQ
GDAWNDPTLAITLAASGWVF----------VIFH----AIPEI---------------HC
---------
>gpc5c_SW:Q9NQ84
------------------------------------------------ILVAS--LPFV-
--------QD-TKKR---------SLLGT--QVFF-----LLGTL-GLFCLVFACV----
-VK----PDFST------------------------------------------------
------CA----SRRFLFGVLFAI--CFSCLAAHVFAL-N-------FL-------ARKN
HGP-------------R----GW--VIFTVALL--LTL----------------------
VEV-IINT---EWLIITLVRGS----GEG-GPQGNSSAGW-------AVAS---------
------------------------PC----------------------------------
-------AIAN-M-------DFVMALIYVM---L---LLL---GAFLGAW--PA--LC--
------------------------------GRY---------------------------
------------------------------------------------------------
------------------------------------------------------------
------------------------------------------------------------
----------------------KR----WRK-HGVFVLLTTA--TSVA------------
------IWVV--WIVMYTY-----------GNKQ--HN--------------------SP
TWDDPTLAIALAANAWAFVL----------FYVI----PE------------------VS
---------
>A. nidulans AN7743(GB:CBF80019)
------------------------------------------------AIAVI----IT-
-----------SSTLALHW-----KNRNF--PAAI-----MMGWL-ILLNLFNVIN----
-AF-----IWPT------D--DV--DN-----------WWD--------------G----
--AGL-CD------IEVK-MLISS--YVAIPG-SLVCI-FR------SLAC-----V-LD
--T-------------S----RA----T---LV--QTK-----RQ---------------
-----------RWITRS-V-------EVL-------------------------------
------------------------FC----------------------------------
--------------------------VLVP---L---LAA--------AT--HL--IY--
------------------------------------------------------------
------------------------------------------------------------
------------------------------------------------------------
------------------------------------------------------------
----------------------QG----NRY-FIFAVSGCVS--GLDR------------
------SWVS--FALG--------------------------------------------
------YLW----PLVAYM-----------------------V---------------Y-
---------
>S. pombe SPAC3F10.10c (GB:CAA93308.1)
----------------------------------------------YFALVLS---IPI-
--L--------YMQL---R-----ARNIP---CLL-----LLFWL-TLTTLIYVVE----
-S-----AIWSN------P--YA--ET---I-------RWM--------------G----
--YGL-CD----I-TSRI---VTC--SSIGIPASAFTL-VL------YLDT-----V---
----------------I----RR----D---HP--LKR-----YE---------------
-----------NWIWHV-C-------LSI-LLPLI---IM-------AMMVPLESNRYV-
-------------------VICMNGC----YSS-F-----------------------YQ
TWY--TLLFFY-I-------PPCLLSFGGL---F---FVS---RIVVLYW--RR--QR--
-ELQ----QF--------FQRD--------SQL---------------------------
------------------------------------------------------------
------------------------------------------------------------
------------------------------------------------------------
----------------------------TSK-RFLRLLCLAA--VFFL------------
------GYFP--LTIFMVV-----------ANGK--LQQFLPFNHELVEAWHQESITYYP
TTKVGLNDW------VPPTV----------LYLM----SL--F---------------FS
TSG------
>agrg7_SW:Q96K78
--------------------------------DILSNVGCALSVTGLALTVIF---QIV-
-----------TRKV---R-----K---T--SVTW-----VLVNL-CISMLIFNLL----
-FV--FGIENSN------K--NL--QT---SDGDINNIDFDNNDIPR--------TDTIN
IPNPM-CT----A-IAAL-LHYFL--LVTFTWNALSAA-QL------YY-L-----L---
----------------I----RT----M---KP--LPR-----HF---------------
ILF-ISLI---GWGVPA-I-------VVA-ITVGV---IY-------SQNGNNPQWELD-
-------------------YRQEKIC----WLA-I------PEP----------------
-------NGVI-K-------SPLLWSFIVP---V---TII----LIS-NV--VM--FI--
-TIS----IK--------VLWK--------NNQ---------------------------
------------------------------------------------------------
--NLTSTKK---------------------------------------------------
------------------------------------------------------------
----------------------VS----SMK-KIVSTLSVAV--VFGI------------
------TWIL--AYLM-LV-----------NDDS--I-----------------------
------------RIVFSYIF----------CLFN----TTQGL---------------QI
---------
>pe2r4_SW:P35408
-------------------------------------------------LVAI---VVL-
--C--------KSRKEQKE-----T---T---FYT-----LVCGL-AVTDLLGTLL----
-VS----PVTIA------T--YM--KG---Q--------WP--------------G----
-GQPL-CE----Y-STFI-LLFFS--LSGLSIICAMSV-ER------YL-A-----I-NH
--A-------------Y----FY----S---HY--VDK-----RL---------------
AGL-TLFA---VYASNV-L-------FCA-LP-NM---GL-------GSSRL--------
-------------------QYPDTWC----FID-W------TTN---------V------
--T--AHAAYS-Y-------MYAGFSSFLI---L---ATV-----LCNVL--VC--GA--
-LLR----MH--------RQFM--------------------------------------
-----------------------------RRTSLGTEQHHAAAAASVASRGHPAASPALP
RLSDFRRRRSFRRIA---------------------------------------------
------------------------------------------------------------
----------------------GA----EIQ-MVILLIATSL--VVLI------------
------CSIP--LVVR-VF-----------VNQL--Y-------QPSLER--------EV
SKNPDLQAI-----RIASVN----------PILD----PW--I---------------YI
---------
>pd2r_SW:Q13258
------------------------------------------------------------
------------------------S---V---FYM-----LVCGL-TVTDLLGKCL----
-LS----PVVLA------A--YA--QN---R-------SLR--------------VLAPA
LDNSL-CQ----A-FAFF-MSFFG--LSSTLQLLAMAL-EC------WL-S-----L-GH
--P-------------F----FY----R---RH--ITL-----RL---------------
GAL-VAPV---VSAFSL-A-------FCA-LP-FM---GF-------GKFVQ--------
-------------------YCPGTWC----FIQ-M------VHE---------E------
GSL--SVLGYS-V-------LYSSLMALLV---L---ATV-----LCNLG--AM--RN--
-LYA----MH--------RRLQ--------------------------------------
-----------------------------------------------RHPRSCTRDCAEP
RADG-REASPQPL-----------------------------------------------
------------------------------------------------------------
-----------------------E----ELD-HLLLLALMTV--LFTM------------
------CSLP--VIYR-AY-----------YGAF--KD------VKEKNR--------TS
EEAEDLRAL-----RFLSVI----------SIVD----PW--I---------------F-
---------
>pe2r2_SW:P43116
-------------------------------------------------LSLF----HV-
----------------------------------------LVTEL-VFTDLLGTCL----
-IS----PVVLASYARNQT--LVALAP---------------------------------
--ESRACT------YFAFAMTFFS--LATMLMLFAMAL-ER------YL-S-----I-GH
--P-------------Y----FY--------QR--RVS-----RS---------------
GGLAVLPV---IYAVSL-L-------FCS-LPLL----DY-------GQYVQ--------
------------------------YC----PGT-W-----------------------CF
IRH--GRTAYL-Q-------LYATLLLLLI-------VSV----LACNFS--VI--LN--
-LIR----MH--------RRSR--------RSR---------------------------
--------------------------------------------------CGPSLGSGRG
GPGARRRGERVSM-----------------------------------------------
------------------------------------------------------------
----------------------AE----ETD-HLILLAIMTI--TFAV------------
------CSLP--FTIFAY----------------------------------------MN
ETSSRKEKWDLQALRFLSIN----------SIID----PW--V---------------F-
---------
>pi2r_SW:P43119
--------------------------------------------------GLA---LGI-
--L--------SARRPARP-----S---A---FAV-----LVTGL-AATDLLGTSF----
-LS----PAVFV------A--YA--RN---S-------SLL--------------GLARG
-GPAL-CD----A-FAFA-MTFFG--LASMLILFAMAV-ER------CL-A-----L-SH
--P-------------Y----LY----A---QL--DGP-----RC---------------
ARL-ALPA---IYAFCV-L-------FCA-LP-LL---GL-------GQHQQ--------
-------------------YCPGSWC----FLR-M------RWA---------Q------
PGG--A--AFS-L-------AYAGLVALLV---A---AIF-----LCNGS--VT--LS--
-LCR----MY--------RQQK--------------------------------------
-----------------------------------------------RH---------QG
SLGP-RPRTGE-------------------------------------------------
------------------------------------------------------------
-----------------------D----EVD-HLILLALMTV--VMAV------------
------CSLP--LTIR-CF-----------TQAV--AP-----------D--------SS
SEMGDLLAF-----RFYAFN----------PILD----PW--V---------------F-
---------
>pe2r3_SW:P43115
-----------------------------------------------LAMLLV---SRS-
--Y--------RRRESKRK-----K---S---FLL-----CIGWL-ALTDLVGQLL----
-TT----PVVIV------V--YL--SK---Q-------RWE--------------HIDP-
-SGRL-CT----F-FGLT-MTVFG--LSSLFIASAMAV-ER------AL-A-----I-RA
--P-------------H----WY----A---SH--MKT-----RA---------------
TRA-VLLG---VWLAVL-A-------FAL-LP-VL---GV-------GQYTV--------
-------------------QWPGTWC----FIS-T------GRG---------GNGTSSS
HNW--GNLFFA-S-------AFAFLGLLAL---T---VTF-----SCN-L--AT--IK--
-ALV----SR--------CRAK--------------------------------------
-------------------------------------------------------ATASQ
SSAQ-WGRI---------------------------------------------------
------------------------------------------------------------
-----------------------T-----TE-TAIQLMGIMC--VLSV------------
------CWSP--LLIM-ML-----------KMIF--NQTSVEHCKTHTEK--------QK
ECNFFLIAV-----RLASLN----------QILD----PW--V---------------YL
---------
>pf2r_SW:P43088
------------------------------------------------------------
------------------K-----A---S---FLL-----LASGL-VITDFFGHLI----
-NG----AIAVF------V--YA--SD---K-------EWI--------------RFDQ-
-SNVL-CS----I-FGIC-MVFSG--LCPLLLGSVMAI-ER------CI-G-----V-TK
--P-------------I----FH----S---TK--ITS-----KH---------------
VKM-MLSG---VCLFAV-F-------IAL-LP-IL---GH-------RDYKI--------
-------------------QASRTWC----FYN-T------EDI---------K------
-DW--EDRFYL-L-------LFSFLGLLAL---G---VSL-----LCNAI--TG--IT--
-LLR----VK--------FKSQ--------------------------------------
------------------------------------------------------------
-QHR-QGRS---------------------------------------------------
------------------------------------------------------------
-----------------------H----HLE-MVIQLLAIMC--VSCI------------
------CWSP--FLVT-MA-----------NIGI----------NGNHSL--------ET
-CETTLFAL-----RMATWN----------QILD----PW--V---------------YI
---------
>pe2r1_SW:P34995
-----------------------------------------------RSAATF----LL-
----------------------------------------FVASL-LATDLAGHVI----
-------PGALV------L--RLYTAG-----------RAP-------------------
--AGGACH----F-LGGC-MVFFG--LCPLLLGCGMAV-ER------CVGV-------TR
--P-------------L----LH--AAR-------VSV-----AR---------------
ARL-ALAA---VAAVAL---------AVA-LLPLARVGRY-------ELQYPGT------
------------------------WC----FIG-L-----------------------GP
PGG--WRQALL-A-------GLFASLGLVA---L---LAA----LVCNTL--SG--LALL
RARW----RR--------RSRRPPPASGPDSRR---------------------------
-------------------------------RWGAHGPRSASASSASSIASASTFFGGSR
SSGSARRAR---------------------------------------------------
------------------------------------------------------------
----------------------AH----DVE-MVGQLVGIMV--VSCI------------
------CWSP--MLVLVAL-----------AVGG--W---------------------SS
TSLQRPLFL---AVRLASWN----------QILD----PW--V---------------YI
---------
>ta2r_SW:P21731
------------------------------------------------LALSV---LAG-
--A--------RQGGSHTR-----S---S---FLT-----FLCGL-VLTDFLGLLV----
-TG----TIVVS------Q--HA--AL---F-------EWH--------------AVDP-
-GCRL-CR----F-MGVV-MIFFG--LSPLLLGAAMAS-ER------YL-G-----I-TR
--P-------------F----SR----P---AV--ASQ-----RR---------------
AWA-TVGL---VWAAAL-A-------LGL-LP-LL---GV-------GRYTV--------
-------------------QYPGSWC----FLT-L------GAE---------S------
-G----DVAFG-L-------LFSMLGGLSV---G---LSF-----LLNTV----------
------------------------------------------------------------
---------------------------------------------SVATLCHVYHGQEA-
-AQQ-RPRD---------------------------------------------------
------------------------------------------------------------
-----------------------S----EVE-MMAQLLGIMV--VASV------------
------CWLP--LLVF-IA-----------QTVL--RNPPAMSPAGQLSR--------TT
-EKELLIYL-----RVATWN----------QILD----PW--V---------------YI
---------
>lgr4_SW:Q9BXB1
------------------------------------------------LVILT----TF-
--------AS-CTSL-------------P--SSKL-----FIGLI-SVSNLFMGIY----
-TG----ILTFL------D--AV--SW---GRFAEFGIWWE-------------------
--TGSGCK----V-AGFL-AVFSS--ESAIFLLMLATV-ER------SL-S-----A-KD
--I-------------M----KN----G---KS--NHL-----KQ---------------
FRV-AALL---AFLGAT-V-------AGC-FPLFH---RG-------EYSAS--------
-------------------P----LC-----LP-F------PTG----------------
--E--TPSLGF-T-------VTLVLLNSLA---F---LLM----AVI-YT--KL--YC--
-NLE----KE--------DLSE--------------------------------------
------------------------------------------------------------
------------------------------------------------------------
------------------------------------------------------------
----------------------NS----QSS-MIKHVAWLIF--TNCI------------
------FFCP--VAFF-SF-----------APLI--T---------AISI--------SP
EIMKSVTLI------FFPLP----------ACLN----PV--L---------------YV
---------
>gpr61_SW:Q9BZJ8
-----------------------------------------------AAVMAV----IA-
--K--------TPAL---R-------------KFV-----FVFHL-CLVDLLAALT----
-LM----PLAML------S--SS--AL----FD-----HAL-----F--------G----
--EVA-CR----L-YLFL-SVCFV--SLAILSVSAINV-ER------YY-Y-----V-VH
--P-------------M----RY----E---VR--MTL-----GL---------------
VAS-VLVG---VWVKAL-A-------MAS-VP-VL---GR-------VSWEEGAPSVPP-
------------------------GC----SLQ-W------------------------S
HSA--YCQLFV-V-------VFAVLYFLLP---L---LLI----LVV-YC--SM--FR--
-VAR----VA--------AMQHGPLPTWMETPR---------------------------
-------------------------------------------QRSESLSSRSTMVTSSG
APQTTPHRT---------------------------------------------------
------------------------------------------------------------
----------------------FG----GGK-AAVVLLAVGG--QFLL------------
------CWLP--YFSF-HL-----------YVAL--S---------AQPI--------ST
GQVESVVTW------IGYFC----------FTSN----PF--F---------------YG
---------
>gpr62_SW:Q9BZJ7
-----------------------------------------------GALLVV----VL-
--R--------TPGL---R-------------DAL-----YLAHL-CVVDLLAAAS----
-IM----PLGLL------A--AP--PP---GLG-----RVR-----L--------G----
--PAP-CR----A-ARFL-SAALL--PACTLGVAALGL-AR------YR-L-----I-VH
--P-------------L----RP----G---SR--PPP-----VL---------------
----VLTA---VWAAAG-L-------LGA-LS-LL---GT----------PPAPPPAPA-
------------------------RC----SVL---------------------------
-AG--GLGPFR-P-------LWALLAFALP---A---LLL----LGA-YG--GI--FV--
-VAR----RA--------ALRP-PRPA--RGSR---------------------------
-------------------------------------------LHSDSLDSRLSIL----
-PPLRPR-----------------------------------------------------
------------------------------------------------------------
----------------------LP----GGK-AALAPALAVG--QFAA------------
------CWLP--YGCA-CL---------------------------APAA--------RA
AEAEAAVTW------VAYSA----------FAAH----PF--L---------------YG
---------
>gpr75_SW:O95800
------------------------------------------------FIVFL----SFF
DPA--------FRKF---R-----T---N---FDF-----MILNL-SFCDLFICGV----
-TA----PMFTF------V--LF--FS---SAS-----SIP-------------------
--DAF-CF------TFHLTSSGFI--IMSLKTVAVIAL-HR------LR-M-----V---
----------------L----GK----Q---PN--RTA-----SFPC-------------
TVL-LTLL---LWATSF-T-------LAT-LATLK---TS-------KSH----------
------------------------LC----LPM-S------SLI----------------
--A--GKGKAI-L-------SLYVVDFTFC---V---AVV----SVS-YI--MI--AQ--
-TLR----KN--------AQVR--------KCP---------------------------
--------------------------PVITVDASRPQPFMGVPVQGGGDPIQCAMPALYR
NQNYNKLQHVQTRGYTKSPNQLVTPAASRLQLVSAINLST--------------------
------------------------------------------------------------
----------------------AK----DSK-AVVTCVIIVL--SVLV------------
------CCLP--LGI--SL-----------VQVV--L---------------------SS
NGSFILYQFELFGFTLIFFK----------SGLN----PF--I---------------YS
---------
>gpr22_SW:Q99680
-----------------------------------------------TVLVLY----CM-
-----------KSNL---I-----N---S--VSNI-----ITMNL-HVLDVIICVG----
-CI----PLTIV------I--LL--LS---L-------ESN-------------------
--TALICC----F-HEAC-VSFAS--VSTAINVFAITL-DR------Y--D-----ISVK
--P-------------------A----N---RI--LTM-----GR---------------
AVM-LMIS---IWIFSF-F-------SFL-IPFIE---VN-------FFSLQSGNTWENK
TL----------------------LC----VST-N-----------------------EY
YTE--LGMYYH-L-------LVQIPIFFFT---V---VVM----LIT-YT--KI--LQ--
-ALN----IR--------IGTRFSTGQKKKARK---------------------------
--------------------------KKTISLTTQHEATDMSQSSGGRNVVFGVRTSVSV
IIALRRAVKRHRERR---------------------------------------------
------------------------------------------------------------
----------------------ER----QKR-VFRMSLLIIS--TFLL------------
------CWTP--ISVLNTT-----------ILCL--G----------PSD--------LL
VKLRLCFLV------MAYGT----------TIFH----PL--L---------------YA
---------
>gp139_SW:Q6DWJ6
-----------------------------------------------LTVIIL---SQL-
--V--------ARRQ---K---------S---SYN-----YLLAL-AAADILVLFF----
-IV--FVDFLLE------D--FI--LN---M-------QMP-------------------
--QVP-DK----I-IEVL-EFSSI--HTSIWITVPLTI-DR------YI-A-----V-CH
--P-------------L----KY----H---TV--SYP-----AR---------------
TRK-VIVS---VYITCF-L-------TSI--P-YY---WW--------------------
------------------------------PNI-W------TED--------------YI
STS--VHHVLI-W-------IHCFTVYLVP---C---SIF----FIL-NS--II--VY--
-KLR----RK--------SNFR--------LRG---------------------------
------------------------------------------------------------
------------------------------------------------------------
------------------------------------------------------------
----------------------YS----TGK-TTAILFTITS--IFAT------------
------LWAP--RIIM-IL-----------YHLY--G---------APIQ--------NR
WLVHIMSDI---ANMLALLN----------TAIN----FF--L---------------YC
---------
>gp142_SW:Q7Z601
--------------------------------------------------------ARL-
--A--------TRTR---R---------P---SYY-----YLLAL-TASDIIIQVV----
-IV--FAGFLLQ------G--AV--LA---R-------QVP-------------------
--QAV-VR----T-ANIL-EFAAN--HASVWIAILLTV-DR------YT-A-----L-CH
--P-------------L----HH----R---AA--SSP-----GR---------------
TRR-AIAA---VLSAAL-L-------TGI--P-FY---WW--------------------
------------------------------LDM-W------RDT--------------DS
PRT--LDEVLK-W-------AHCLTVYFIP---C---GVF----LVT-NS--AI--IH--
-RLR----RR--------GRSG--------LQP---------------------------
------------------------------------------------------------
------------------------------------------------------------
------------------------------------------------------------
-----------------------R----VGK-STAILLGITT--LFTL------------
------LWAP--RVFV-ML-----------YHMY--V---------APVH--------RD
WRVHLALDV---ANMVAMLH----------TAAN----F---------------------
---------
>agrd2_SW:Q7Z7M1
------------------------------------------------TLSFV----GC-
--G-----VS-FCAL-----------------TTT-----FLLFL-VAGVPKSERT----
-TV----HKNLT------F--SL--AS---AEGFLMTSEWA-----K--------A----
--NEVACV----AVTVAMHFLFLV--AFSWMLVEGLLL-WR------KVVA-----VSMH
--P---------------------------------------------------------
GPG-MRLYHATGWGVPVGI-------VAV-TLAML---PH-------DYVAP--------
-------------------G----HC----------------------------------
-------WLNV-H-------TNAIWAFVGP---V---LFV----LTANTC--IL--AR--
-VVM----IT--------VSSA--------RRR---------------------------
------------------------------------------------------------
------------------------------------------------------------
------------------------------------------------------------
----------------------------ARM-LSPQPCLQQQ--IWTQ------------
------IWAT--VKPVLVL-----------LPVL--GLTWL-----------------AG
ILVHLSPAW-------AYAA----------VGLN----SIQGL---------------YI
F--------
>gpr82_SW:Q96P67
------------------------------------------------TLSQW----IFL
TKI--------GKKT---------S-------THI-----YLSHL-VTANLLVCS-----
-AM----PFMSI------Y--FL--KG---F-------QWE-----Y-------------
--QSAQCR-VVNF-LGTLSMHASM--FVSLLILSWIAI-SR------YA-T-----L-MQ
--KDSSQETTSCYEKIF----YG----HLLKKF--RQP-----NF---------------
ARK-LCIY---IWGVVL-G-------III--PVTV---YY-------SVIEA--------
------TEGEE--------S----LC----YNR-Q------MEL---------------G
AMI--SQIAGL-I-------GTTFIGFSFL---V---VLT----SYYSFV--SH--LR--
-KIR----TC--------TSIM--------EKD---------------------------
------------------------------------------------------------
------------------------------------------------------------
------------------------------------------------------------
----------------------LT----YSS-VKRHLLVIQI--LLIV------------
------CFLP--YSIFKPI-----------FYVL--H-------QRDNCQ--------QL
NYLIETKNI---LTCLASAR----------SSTD----PI--I---------------FL
---------
>gp146_SW:Q96CH1
------------------------------------------------LLVLA----NL-
--H--------SKAS---M-----T---M--P-DV-----YFVNM-AVAGLVLSAL----
-AP----VHLLG------P---P--SS-----------RWA-------------------
--LWS-VGGEVHV-ALQIPFNVSS--LVAMYSTALLSL-DH------YI-E-----R-AL
--P-------------R----TY----M-------ASV-----YN---------------
TRH-VCGF---VWGGALLT-------SFS-SLLFY---IC-------SHVSTRAL-----
------------------------EC----AKM-Q-------------------------
-----NAEAAD-A-------TLVFIGYVVP---A---L-----ATLY-AL--VL--LS--
-RVR----R-----------ED--------TPL---------------------------
------------------------------------------------------------
--DRDTG-----------------------------------------------------
------------------------------------------------------------
----------------------RL----EPS-AHRLLVATVC--TQFG------------
------LWTP--HYLI-LL-----------GHTV--I------ISRGKPV--------DA
HYLGLLHFVKDFSKLLAFSS----------SFVT----PL--L---------------YR
---------
>gpbar_SW:Q8TDU6
------------------------------------------------LLALG----IA-
--------W--DRRL---R---------S-PPAGC-----FFLSL-LLAGLLTGL-----
-AL----PTLPG------L-WNQSRRG-----------YWS-------------------
------CL------LVYLAPNFSF--LSLLANLLLVHG-ER------YM-A-----V-LR
--P-------------L------------------QPP-----GS---------------
IRL-ALLL---TWAGPL-L-------FAS-LPAL----GW-------NHWTPGA------
------------------------NC----SSQ-A-------------------------
-----IFPAPY-L-------YLEVYGLLLP---AVGAAAFLSVRVLATAH--RQ--LQDI
CRLE----RA--------VCRDEPSALA--RAL---------------------------
------------------------------------------------------------
------------------------------------------------------------
------------------------------------------------------------
----------------------------TWR-QARAQAGAML--LFGL------------
------CWGP--YVATLLL-----------------------------------------
------------------------------SVLA------------------------Y-
---------
>lshr_SW:P22888
------------------------------------------------MTVLF----VL-
--L-----TS-RYKL---------T---V---PRF-----LMCNL-SFADFCMGLY----
-LL----LIASV------D--SQ--TK---GQYYNHAIDWQ-------------------
--TGSGCS----T-AGFF-TVFAS--ELSVYTLTVITL-ER------WH-T-----I-TY
--A-------------I----HL----D---QK--LRL-----RH---------------
AIL-IMLG---GWLFSS-L-------IAM-LPLVG---V-----------SN--------
-------------------YMKVSIC----FPM----------D---------------V
ETT--LSQVYI-L-------TILI-LNVVA---F---FII----CAC-YI--KI--YF--
-AVR----NP--------ELMA--------TN----------------------------
------------------------------------------------------------
------------------------------------------------------------
------------------------------------------------------------
-----------------------K----DTK-IAKKMAILIF--TDFT------------
------CMAP--ISFF-AI-----------SAAF--K---------------------VP
LITVTNSKV--LLVLFYPIN----------SCAN----PF--L---------------YA
---------
>tshr_SW:P16473
------------------------------------------------VFVLL----IL-
--L-----TS-HYKL---------N---V---PRF-----LMCNL-AFADFCMGMY----
-LL----LIASV------D--LY--TH---SEYYNHAIDWQ-------------------
--TGPGCN----T-AGFF-TVFAS--ELSVYTLTVITL-ER------WY-A-----I-TF
--A-------------M----RL----D---RK--IRL-----RH---------------
ACA-IMVG---GWVCCF-L-------LAL-LPLVG---I-----------SS--------
-------------------YAKVSIC----LPM----------D---------------T
ETP--LALAYI-V-------FVLT-LNIVA---F---VIV----CCC-YV--KI--YI--
-TVR----NP--------QYNP--------GD----------------------------
------------------------------------------------------------
------------------------------------------------------------
------------------------------------------------------------
-----------------------K----DTK-IAKRMAVLIF--TDFI------------
------CMAP--ISFY-AL-----------SAIL--N---------------------KP
LITVSNSKI--LLVLFYPLN----------SCAN----PF--L---------------YA
---------
>fshr_SW:P23945
------------------------------------------------IIVLV---ILT-
--------TS-QYKL-------------T--VPRF-----LMCNL-AFADLCIGIY----
-LL----LIASV------D--IH--TK---SQYHNYAIDWQ-------------------
--TGAGCD----A-AGFF-TVFAS--ELSVYTLTAITL-ER------WH-T-----I-TH
--A-------------M----QL----D---CK--VQL-----RH---------------
AAS-VMVM---GWIFAF---------AAA-LFPIFGISSY-------MKVS---------
------------------------IC----LPM-D-------------------------
-ID--SPLSQL-Y-------VMSLLVLNVL---A---FVV---ICGC-YI--HI--YL--
-TVR----NP--------NIVS--------SSS---------------------------
------------------------------------------------------------
------------------------------------------------------------
------------------------------------------------------------
----------------------------DTR-IAKRMAMLIF--TDFL------------
------CMAPISFFAISAS-----------LKVP--L---------------------IT
VSKAKILLV-----LFHPIN----------SCAN----PF--L---------------YA
---------
>rxfp1_SW:Q9HBX9
------------------------------------------------IFVIC----MR-
--P-----YI-RSEN---------K---L---YAM-----SIISL-CCADCLMGIY----
-LF----VIGGF------D--LK--FR---GEYNKHAQLWM-------------------
--ESTHCQ----L-VGSL-AILST--EVSVLLLTFLTL-EK------YI-C-----I-VY
--P-------------F----R-----C---VR--PGK-----CR---------------
TIT-VLIL---IWITGF-I-------VAF-IPLSN---KE-------FFKNY--------
-------------------YGTNGVC----FPL-H------SED---------------T
ESI--GAQIYS-V-------AIFLGINLAA---F---III----VFS-YG--SM--FY--
-SVH----QS--------AITA--------TEIRNQV-----------------------
------------------------------------------------------------
------------------------------------------------------------
------------------------------------------------------------
----------------------KK----EMI-LAKRFFFIVF--TDAL------------
------CWIP--IFVV-KF-----------LSLL--Q---------------------VE
-IPGTITSW--VVIFILPIN----------SALN----PI--L---------------YT
---------
>rxfp2_SW:Q8WXD0
------------------------------------------------LFVIG-------
-----------MRSFIKAE---------N--TTHA-----MSIKILCCADCLMGVY----
-LF----FVGIF------D--IK--YR---GQYQKYALLWM-------------------
--ESVQCR----L-MGFL-AMLST--EVSVLLLTYLTL-EK------FL-------VIVF
--P-------------F----SN----I----R--PGK-----RQ---------------
TSV-ILIC---IWMAGF-L-------IAV-IP------FW-------NKDYFGNFYGKNG
------------------------VC----FPL-Y------YDQ---------------T
EDI--GSKGYS-L-------GIFLGVNLLA---F---LII----VFS-YI--TM--FC--
-SIQ----KT--------ALQT--------TEV---------------------------
------------------------------------------------------------
------------------------------------------------------------
------------------------------------------------------------
------------------RNCFGR----EVA-VANRFFFIVF--SDAI------------
------CWIP--VFVV-KI-----------LSLF------------------------RV
EIPDTMTSW--IVIFFLPVN----------SALN----PI--L---------------YT
---------
>gp148_SW:Q8TDV2
------------------------------------------------LVTIL-------
--------RN-QRLR---Q-----E---P---HYL-----LPANI-LLSDLAYIL-----
--L----HMLIS------S--SS--LG---G--------WE-----L--------G----
--RMA-CG----I-LTDA-VFAAC--TSTILSFTAIVL-HT------YL-A-----V-IH
--P-------------L----RY----L---SF--MSH-----GA---------------
AWK-AVAL---IWLVAC-C-------F----PTFL---IW--------------------
------------------------------LSK-W------QDA----------------
----------Q-L-------EEQGASYILP---P---SMG--------------------
------------------------------------------------------------
------------------------------------------------------------
------------------------------------------------------------
------------------------------------------------------------
----------------------------TQP-GCGLLVIVTY--TSIL------------
------CVLF--LCTA-LI-----------ANCF--W-----------------------
---------------RIYAE----------AKTS--------------------------
---------
>gp141_SW:Q7Z602
------------------------------------------------ILFLL-------
--V--------KMNT---R-----S---V---TTM-----AVINL-VVVHSVFLL-----
-TV----PFRLT------Y--LI--KK---T--------WM-----F--------G----
--LPF-CK----F-VSAM-LHIHM--YLTFLFYVVILV-TR------YL-I-----F-FK
--C-------------K----DK----V---EF--YRK-----LH---------------
AVA-ASAG---MWTLVI-V-------IVV--PLVV---SR-------YGIHE--------
-------------------EYNEEHC----FKF-H------KEL--------------AY
TYV--KIINYM-I-------VIFVIAVAVI---L---LVF---QVFI-IM--LM--VQ--
-KLR----------------HS--------LLS---------------------------
------------------------------------------------------------
------------------------------------------------------------
------------------------------------------------------------
----------------------HQ----EFW-AQLKNLFFIG--VILV------------
------CFLP--YQFF-RI-----------YYLN--V-----------------------
---------------VTHSN----------ACNS--------------------------
---------
>gp176_SW:Q14439
------------------------------------------------FMVLW----ST-
--C-----R--TTVF---K-----S---V---TNR-----FIKNL-ACSGICASLV----
-CV----PFDII------L--ST--SP---HCC-----WWI-----Y-------------
--TMLFCK----V-VKFL-HKVFC--SVTILSFPAIAL-DR------YY-S-----V-LY
--P-------------L----E---------RK--ISD-----AK---------------
SRE-LVMY---IWAHAV-V-------ASV--PVFA---VT-------NVADIYAT-----
-------------------S----TC----TEV-W------SNS----------------
--L--GHLVYV-L-------VYNITTVIVP---V---VVV----FLF-LI--LI--RR--
-ALS----AS--------QKKK--------VII---------------------------
------------------------------------------------------AALRTP
QNTISIPYAS--------------------------------------------------
------------------------------------------------------------
----------------------QR----EAE-LHATLLSMVM--VFIL------------
------CSVP--YATL-VV-----------YQTV--L---------NVPD--------TS
VFLLLTAVW------LPKVS----------LLAN----PV--L---------------F-
---------
>gpr84_SW:Q9NQS5
------------------------------------------------VLTLL---ALA-
--I--------QPKL---R-----T---R---FNL-----LIANL-TLADLLYCTL----
-LQ----PFSVD------T--YL--HL-----------HWR-----T--------G----
--ATF-CR----V-FGLL-LFASN--SVSILTLCLIAL-GR------YL-L-----I-AH
--P-------------K----LF----P---QV--FSA-----KG---------------
IVL-ALVS---TWVVG--V-------ASF-APLWP---IY-------ILVPV--------
------------------------VC----TCS-F-------------------------
DRI--RGRPYT-T-------ILMGIYFVLG---L---SSV----GIF-YC--LI--HR--
-QVK----------------RA--------AQALDQYKLRQASIHSNHVARTDEAMPGRF
QELDSRLASGGPSEGISSEPVSAATTQTLEGDSSEVGDQINSKRAKQMAEKSPPEASAKA
QPIKGARRAPDSS-----------------------------------------------
------------------------------------------------------------
----------------------SE----FGK-VTRMCFAVFL--CFAL------------
------SYIP--FLLL-NI-----------LDAR--V---------------------QA
PRVVHMLAA-----NLTWLN----------GCIN----PV--L---------------YA
---------
>gp151_SW:Q8TDV0
------------------------------------------------LCVIG----IL-
--L--------HNAWKGKP-----S---M---IHS-----LILNL-SLADLSLLLF----
-SA----PIRAT------A--YS--KS-----------VWD-----L--------G----
--WFV-CK----S-SDWF-IHTCM--AAKSLTIVVVAK-VC------FM-Y-----A-SD
--P-------------A----KQ----V---SI--HNY-----T----------------
IWS-VLVA---IWTVAS-L-------LPL--PEWF---FS-------TIRHH--------
------EGVE--------------MC----LVD-V------PAV----------------
AEE--FMSMFG-K-------LYPLLAFGLP---L---FFA----SFY-FW--RA--YD--
-QCK----------------KR--------GTK---------------------------
------------------------------------------------------------
TQNLRNQ-----------------------------------------------------
------------------------------------------------------------
----------------------IR----SKQ-VTVMLLSIAI--ISAL------------
------LWLP--EWVA-WL-----------WVWH--L-------KAAGPA--------PP
QGFIALSQV------LMFSI----------SSAN----PL--I---------------FL
---------
>mrgrf_SW:Q96AM1
------------------------------------------------GLVLW----FF-
--------GFSIKRN-------------P---FSI-----YFLHL-ASADVGYLFS----
-KA----VFSIL-------------NT---GGFLGTFADYI-------------------
--RSV-CR----V------LGLCM-FLTGVSLLPAVSA-ER------CA-S-----V-IF
--P-------------A----WY--WRR-------RPK-----RL---------------
SAV-VCAL---LWVLSLLV-------TCL-HNYFCVFLGR-------GAPGA--------
------------------------AC----------------------------------
-----RHMDIF-L-------GILLFLLCCP-------LMV----LPCLAL--IL--HV--
-ECR----AR--------RRQR--------------------------------------
------------------------------------------------------------
------------------------------------------------------------
------------------------------------------------------------
----------------------------SAK-LNHVILAMVS--VFLV------------
--------SS------------------------------------------------IY
LGIDWFLFW---------------------------------V-----------------
---------
>mas_SW:P04201
-------------------------------------------------ILLW----FL-
--C--------FRMR---R-----N---P---FTV-----YITHL-SIADISLLFC----
-IF----ILSID------Y--AL--DY---E-------LSS--------------G----
--HYY-TI----VTLSVT-FLFGY--NTGLYLLTAISV-ER------CL-S-----V-LY
--P-------------I----WY----R---CH--RPK-----YQ---------------
SAL-VCAL---LWALSC-L-------VTT-----M---EY--------------------
-------------------V----MC----IDR-E------EES---------------H
SRN--DCRAVI-I-------FIAILSFLVF---T---PLM---LV-S-ST--IL--VV--
-KIR----------------KN--------TWA---------------------------
------------------------------------------------------------
------------------------------------------------------------
------------------------------------------------------------
----------------------SH----SSK-LYIVIMVTII--IFLI------------
------FAMP--MRLL-YL-----------LYYE--Y---------------------W-
---STFGNLHHISLLFSTIN----------SSAN----PF--I---------------YF
---------
>mrgrd_SW:Q8TDS7
------------------------------------------------SMVIW----LL-
--G--------FRMH---R-----N---P---FCI-----YILNL-AAADLLFL-F----
-SM----ASTLS------L--ET--QP---L-------VNT--------------T----
--DKV-HE----L-MKRL-MYFAY--TVGLSLLTAIST-QR------CL-S-----V-LF
--P-------------I----WF----K---CH--RPR-----HL---------------
SAW-VCGL---LWTLCL-L-------MNG-----L---TS--------------------
-------------------S----FC----S-K-F------LKF---------------N
EDR--CFRVDM-V-------QAALIMGVLT---P---VMT---LSSL-TL--FV--WV--
-RRS----------------SQ--------QWR---------------------------
------------------------------------------------------------
------------------------------------------------------------
------------------------------------------------------------
----------------------RQ----PTR-LFVVVLASVL--VFLI------------
------CSLP--LSIY-WF-----------VLYW--L---------------------SL
PPEMQVLCFSLSRLS-SSVS----------SSAN----PV--I---------------YF
---------
>mrgx2_SW:Q96LB1
------------------------------------------------GFVLW-------
--------LLGFRMR-------------R-NAFSV-----YVLSL-AGADFLFLCF----
-QI--INCLVYL------S-----------------------------------------
--NFF-CSISINF-PSFFTTVMTCAYLAGLSMLSTVST-ER------CL-S-----V-LW
--P-------------I----WY--RCR-------RPR-----HL---------------
SAV-VCVL---LWALSL-L-------LSI-LEGKF-------------------------
-------------------------C----------------------------------
-------------------------GFLFS------------------------------
------------------------------------------------------------
------------------------------------------------------------
------------------------------------------------------------
------------------------------------------------------------
----------------------DG----DSG-WCQTFDFITA------------------
------AWLI--FLFM--------------------------------------------
------------------------------------------V---------------LC
---------
>mrgx3_SW:Q96LB0
------------------------------------------------AVVLW-------
--------LLGCRMR-------------R-NAVSI-----YILNL-VAADFLFLSGH---
-II--CSPLRLI------N------IR---------------------------------
--HPI-SK----I-LSPV-MTFPY--FIGLSMLSAIST-ER------CL-S-----I-LW
--P-------------I----WY--HCR-------RPR-----YL---------------
SSV-MCVL---LWALSL-L-----------------------------------------
------------------------RS----ILE-W-------------------------
--------------------------------------------MFCDFL------FS--
------------------------------------------------------------
------------------------------------------------------------
------------------------------------------------------------
------------------------------------------------------------
--------------------------------GANSVWCETS-DFITI------------
------AWLV--FLCV--------------------------------------------
------------------------------------------V---------------LC
---------
>mrgx4_SW:Q96LA9
------------------------------------------------AVVLW----LL-
--G--------YRMR---R-----N---A---VSI-----YILNL-AAADFLFLSF----
-QI----IRLPL------R-----------L-------INI--------------S----
--HLI-RK----I-LVSV-MTFPY--FTGLSMLSAIST-ER------CL-S-----V-LW
--P-------------I----WY----R---CR--RPT-----HL---------------
SAV-VCVL---LWGLSL-L-------FSM-----L---EW--------------------
-------------------R----FC----DFL-F------SGA---------------D
SSW--CETSDF-I-------PVAWLIFL---------CVV---LCVS-SL--VL--LV--
-RIL----------------CG--------SRK---------------------------
------------------------------------------------------------
------------------------------------------------------------
------------------------------------------------------------
----------------------MP----LTR-LYVTILLTVL--VFLL------------
------CGLP--FGIL-GA-----------LIYR--M---------------------HL
NLEVLYCHVYLVCMSLSSLN----------SSAN----PI--I---------------YF
---------
>mrgx1_SW:Q96LB2
------------------------------------------------AVVLW---LLG-
-----------CRMR---R---------N--AFSI-----YILNL-AAADFLFLSG----
-RL----IYSLL------S--FI--SI---P-----------------------------
--HTI-SK------ILYPVMMFSY--FAGLSFLSAVST-ER------CL-S-----V-LW
--P-------------I----WY----R---CH--RPT-----HL---------------
SAV-VCVL---LWALSL-L-----------------------------------------
------------------------RS----ILE-W-------------------------
--------------------------------------------MLCGFL--FS--GA--
------------------------------------------------------------
------------------------------------------------------------
------------------------------------------------------------
------------------------------------------------------------
----------------------------DSA-WCQTSDFITV------------------
------AWLI--FLCV--------------------------------------------
------------------------------------------V---------------LC
---------
>gpr37_SW:O15354
------------------------------------------------LAVMC----IV-
--C-----H--NYYM---R-----S---I---SNS-----LLANL-AFWDFLIIFF----
-CL----PLVIF------H--EL--TK---K--------WL-----L--------E----
--DFS-CK----I-VPYI-EVASL--GVTTFTLCALCI-DR------FR-A-----A-TN
--V-------------Q----MY----Y---EM--IEN-----CSS--------------
TTA-KLAV---IWVGAL-L-------LAL--PEVV---LR-------QLSKEDLGFSGRA
PA-----------------E----RCIIKISPD-L------PDT------------IYVL
ALT--YDSARL-W-------WYFGCYFCLP---T---LFT----ITC-SL--VT--AR--
-KIR----KA--------EKAC--------TRG---------------------------
------------------------------------------------------------
--NKRQI-----------------------------------------------------
------------------------------------------------------------
----------------------QL----ESQ-MNCTVVALTI--LYGF------------
------CIIP--ENICNIV-----------TAYM--A---------------------TG
VSQQTMDLLNIISQFLLFFK----------SCVT----PV--L---------------L-
---------
>etbr2_SW:O60883
------------------------------------------------LSVMC----IV-
--W-----H--SYYL---K-----S---A---WNS-----ILASL-ALWDFLVLFF----
-CL----PIVIF------N--EI--TK---Q--------RL-----L--------G----
--DVS-CR----A-VPFM-EVSSL--GVTTFSLCALGI-DR------FH-V-----A-TS
--T-------------L----PK----V---RP--IER-----CQS--------------
ILA-KLAV---IWVGSM-T-------LAV--PELL---LW-------QLAQEPAPTMG--
TL-----------------D----SCIMKPSAS-L------PES------------LYSL
VMT--YQNARM-W-------WYFGCYFCLP---I---LFT----VTC-QL--VT--WR--
-VRG----PP--------GRKS--------ECR---------------------------
------------------------------------------------------------
--ASKHE-----------------------------------------------------
------------------------------------------------------------
----------------------QC----ESQ-LNSTVVGLTV--VYAF------------
------CTLP--ENVCNIV-----------VAYL--S---------------------TE
LTRQT-------------------------------------------------------
---------
>gp119_SW:Q8TDV5
------------------------------------------------LVAVA----VL-
--L-----LI-HKND---------G---V---SLC-----FTLNL-AVADTLIGVA----
-IS----GLLTD------Q--LS--SP---S-------RPT--------------Q----
--KTL-CS----L-RMAF-VTSSA--AASVLTVMLITF-DR------YL-A-----I-KQ
--P-------------F----RY----L---KI--MSG-----FV---------------
AGA-CIAG---LWLVSY-L-------IGF-LPLGI---PM-------FQQTAYK------
-------------------G----QC----SFF-A-------------------------
--V--FHPHFV-L-------TLSCVGFFPA---M---LLF----VFF-YC--DM--LK--
-IAS----MH--------SQQI--------RKM---------------------------
------------------------------------------------------EHAGAM
AGGYRSPRT---------------------------------------------------
------------------------------------------------------------
----------------------PS----DFK-ALRTVSVLIG--SFAL------------
------SWTP--FLIT-GI-----------VQVA--C---------QECH--------LY
LVLERYLWL------LGVGN----------SLLN----PL--I---------------YA
---------
>ptafr_SW:P25105
-------------------------------------------------YVLW----VF-
--A--------RLYPCKKF-----N---E---IKI-----FMVNL-TMADMLFLI-----
-TL----PLWIV------Y--YQ--NQ---G-------NWI-----L--------P----
--KFL-CN----V-AGCL-FFINT--YCSVAFLGVITY-NR------FQ-A-----V-TR
--P-------------I----KT----A---QA--NTR-----KR---------------
GIS-LSLV---IWVAIV-G-------AAS--YFLI---LD-------STNTVPDSAGSG-
------NV-----------T----RC----FEH-Y------EKG--------------SV
PVL------II-H-------IFIVFSFFLV---F---LII----LFC-NL--VI--IR--
-TLL----M------------Q--------PVQ---------------------------
------------------------------------------------------------
--QQRNA-----------------------------------------------------
------------------------------------------------------------
----------------------EV----KRR-ALWMVCTVLA--VFII------------
------CFVP--HHVV-QL-----------PWTL--A-----ELGFQDSK--------FH
QAINDAHQV---TLCLLSTN----------CVLD----PV--I---------------YC
---------
>gpr34_SW:Q9UPC5
------------------------------------------------IIALY----VF-
--L--------GIHR--KR-----N---S---IQI-----YLLNV-AIADLLLIF-----
-CL----PFRIM------Y--HI--NQ---N-------KWT-----L--------G----
--VIL-CK----V-VGTL-FYMNM--YISIILLGFISL-DR------YI-K-----I-NR
--S-------------I----QQ----R---KA--ITT-----KQ---------------
SIY-VCCI---VWMLAL-G-------GFL--TMII---LT-------LKK-----GGHN-
------ST-----------M-----C----FHY-R------DKH--------------NA
KGE-----AIF-N-------FILVVMFWLI---F---LLI----ILS-YI--KI--GK--
-NLL----RI--------S--K--------RRS---------------------------
------------------------------------------------------------
--KFPNS-----------------------------------------------------
------------------------------------------------------------
----------------------GK----YAT-TARNSFIVLI--IFTI------------
------CFVP--YHAF-RF-----------IYIS--S----QLN-VSSCY--------WK
EIVHKTNEI---MLVLSSFN----------SCLD----PV--M---------------YF
---------
>gp171_SW:O14626
----------------------------------------------------W----AF-
--I--------QKNT--NH-----R---C---VSI-----YLINL-LTADFLLTL-----
-AL----PVKIV------V--DL--GV---A-------PWK-----L--------K----
--IFH-CQ----V-TACL-IYINM--YLSIIFLAFVSI-DR------CL-Q-----L-TH
--S-------------C----KI----Y---RI--QEP-----GF---------------
AKM-ISTV---VWLMVL-L-------IMV--PNMM---IP-------IKD-----IKEK-
------SN-----------V----GC----MEF-K------KEF--------------GR
NWH-----LLT-N-------FICVAIFLNF---S---AII----LIS-NC--LV--IR--
-QLY----R----------------------NK---------------------------
------------------------------------------------------------
--DNENY-----------------------------------------------------
------------------------------------------------------------
----------------------PN----VKK-ALINILLVTT--GYII------------
------CFVP--YHIV-RI-----------PYTL--S----QTEVITDCS--------TR
ISLFKAKEA---TLLLAVSN----------LCFD----PI--L---------------YY
---------
>p2y13_SW:Q9BPV8
-------------------------------------------------LALW----VF-
--V--------HIPS--SS-----T---F---I-I-----YLKNT-LVADLIMTL-----
-ML----PFKIL------S--DS--HL---A-------PWQ-----L--------R----
--AFV-CR----F-SSVI-FYETM--YVGIVLLGLIAF-DR------FL-K-----I-IR
--P-------------L----RN----I---FL--KKP-----VF---------------
AKT-VSIF---IWFFLF-F-------ISL--PNTI---LS-------NKE-----ATPS-
------SV-----------K----KC----ASL-K------GPL--------------GL
KWH-----QMV-N-------NICQFIFWTV---F---ILM----LVF-YV--VI--AK--
-KVY----D---------S--Y--------RKS---------------------------
------------------------------------------------------------
--KSKDR-----------------------------------------------------
------------------------------------------------------------
----------------------KN----NKK-LEGKVFVVVA--VFFV------------
------CFAP--FHFA-RV-----------PYTH--S----QTNNKTDCR--------LQ
NQLFIAKET---TLFLAATN----------ICMD----PL--I---------------YI
---------
>p2y12_SW:Q9H244
------------------------------------------------------------
--------------S--KS-----N---F---I-I-----FLKNT-VISDLLMIL-----
-TF----PFKIL------S--DA--KL---G-------TGP-----L--------R----
--TFV-CQ----V-TSVI-FYFTM--YISISFLGLITI-DR------YQ-K-----T-TR
--P-------------F----KT----S---NP--KNL-----LG---------------
AKI-LSVV---IWAFMF-L-------LSL--PNMI---LT-------NRQ-----PRDK-
------NV-----------K----KC----SFL-K------SEF--------------GL
VWH-----EIV-N-------YICQVIFWIN---F---LIV----IVC-YT--LI--TK--
-ELY----R---------S--Y--------VRT---------------------------
------------------------------------------------------------
--RGVGK-----------------------------------------------------
------------------------------------------------------------
----------------------VP----RKK-VNVKVFIIIA--VFFI------------
------CFVP--FHFA-RI-----------PYTL--S----QTRDVFDCT--------AE
NTLFYVKES---TLWLTSLN----------ACLD----PF--I---------------YF
---------
>gpr87_SW:Q9BY21
-------------------------------------------------LAVW----IF-
--F--------HIRN--KT-----S---F---I-F-----YLKNI-VVADLIMTL-----
-TF----PFRIV------H--DA--GF---G-------PWY-----F--------K----
--FIL-CR----Y-TSVL-FYANM--YTSIVFLGLISI-DR------YL-K-----V-VK
--P-------------F----GD----S---RM--YSI-----TF---------------
TKV-LSVC---VWVIMA-V-------LSL--PNII---LT-------NGQ-----PTED-
------NI-----------H----DC----SKL-K------SPL--------------GV
KWH-----TAV-T-------YVNSCLFVAV---L---VIL----IGC-YI--AI--SR--
-YIH----K---------S--S---------RQ---------------------------
------------------------------------------------------------
--FISQS-----------------------------------------------------
------------------------------------------------------------
----------------------SR----KRK-HNQSIRVVVA--VFFT------------
------CFLP--YHLC-RI-----------PFTF--S----HLDRLLDES--------AQ
KILYYCKEI---TLFLSACN----------VCLD----PI--I---------------YF
---------
>p2y14_SW:Q15391
----------------------------------------------------F----II-
----------------------------------------YLKNI-VIADFVMSL-----
-TF----PFKIL------G--DS--GL---G-------PWQ-----L-------------
--NVFVCR----V-SAVL-FYVNM--YVSIVFFGLISF-DR------YY-K-----I-VK
--P-------------L----WT----S---FI--QSV-----SY---------------
SKL-LSVI---VWMLML-L-------LAV-PNIILTNQSV-------REVTQI-------
------------------------KC----IEL-K------SEL---------------G
RKW--HKASNY-I---------FVAIFWIV---F---LLL----IVF-YT--AI--TK--
-KIF----KS--------HLKS--------SRN---------------------------
------------------------------------------------------------
------------------------------------------------------------
------------------------------------------------------------
----------------------STSV--KKK-SSRNIFSIVF--VFFV------------
------CFVP--YHIARIP-----------YTKS--Q-----TEAHYSCQ--------SK
EILRYMKEF---TLLLSAAN----------VCLD----PI--I---------------YF
---------
>p2y11_SW:Q96G91
-------------------------------------------------LALY---RFS-
--I--------RKQR--PW-----H---P---AVV-----FSVQL-AVSDLLCAL-----
-TL----PPLAA------Y--LY--PP---K-------HWR-----Y--------G----
--EAA-CR----L-ERFL-FTCNL--LGSVIFITCISL-NR------YL-G-----I-VH
--P-------------F----FA----R---SH--LRP-----KH---------------
AWA-VSAA---GWVLAA-L-------LAM--PTLS---FS-------HLKRPQQGAGNCS
VA----RP-----------E----AC----IKC-L------GTA--------------DH
GLA--AYRAYS-L-------VLAGLGCGLP---L---LLT----LAA-YG--AL--GR--
-AVL----R------------S--------PGM---------------------------
------------------------------------------------------------
--T---V-----------------------------------------------------
------------------------------------------------------------
----------------------AE----KLR-VAALVASGVA--LYAS------------
------SYVP--YHIM-RV-----------LNVD--A-----------------------
--RRRWSTR---CPSFADIA----------QATA----AL--------------------
---------
>gpr18_SW:Q14330
-------------------------------------------------TALW--VFSC-
-----------TTKK-------------R-TTVTI-----YMMNV-ALVDLIFIM-----
-TL----PFRMF------Y--YA--KD-----------EWP-----F--------G----
--EYF-CQ----I-LGAL-TVFYP--SIALWLLAFISA-DR------YM-A-----I-VQ
--P------------------KY--------AKELKNT-----CK---------------
AVL-ACVG---VWIMTL---------TTT-TPLLL---LY-------KDPDKDSTPA---
------------------------TCLKISDII-Y-------------------------
-LK--AVNVLN-L-------TRLTFFFLIP---L---FIM----IGC-YL--VI--IH--
-NLL----HG--------RTSK--------LKP---------------------------
------------------------------------------------------------
------------------------------------------------------------
------------------------------------------------------------
----------------------KV----KEK-SIRIIITLLV--QVLV------------
------CFMP--FHIC--------------FAFL--M---------------------LG
TGENSYNPWGAFTTFLMNLS----------TCLD----VI--L---------------YY
---------
>ffar1_SW:O14842
-------------------------------------------------LAIR--GATA-
-----------HARL---R---------L-TPSLV-----YALNL-GCSDLLLTV-----
-SL----PLKAV------E-ALA--SG-----------AWP-----L-------------
--PASLCP------VFAVAHFFPL--YAGGGFLAALSA-GR------YLGA-------AF
--P-------------L----GY--QAF-------RRP-----CY---------------
SWG-VCAA---IWALVLCH-------LGL-VFGLEAPGGW-------LDHSNTSLGINTP
VNGSP-------------------VC----LEA-W-------------------------
DPA--SAGPAR-F-------SLSLLLFFLP---L---AIT----AFC-YV--GC--LR--
-ALA----RS--------GLTH--------------------------------------
------------------------------------------------------------
------------------------------------------------------------
------------------------------------------------------------
----------------------RR----KLR-AAWVAGGALL--TLLL------------
------CVGP--YNASNVA-----------------------------------------
--------------------------------------SF--L-----------------
---------
>ffar2_SW:O15552
-------------------------------------------------LALR----AF-
--V--------GRIRQPQP-----A---P---VHI-----LLLSL-TLADLLLLL-----
-LL----PFKII------E--AA--SN---F-------RWY-----L--------P----
--KVV-CA----L-TSFG-FYSSI--YCSTWLLAGISI-ER------YL-G-----V-AF
--P-------------V----QY----K---LS--RRP-----LY---------------
GVI-AALV---AWVMSF-G-------HCT--IVII---VQ-------YLN---TTEQVRS
G-----NE-----------I----TC----YEN-F------TDN--------------QL
DVV----LPVR-L-------ELCLVLFFIP---M---AVT----IFC-YW--RF--VW--
-IML-----------------S--------QPL---------------------------
------------------------------------------------------------
--VG-AQ-----------------------------------------------------
------------------------------------------------------------
----------------------RR-----RR-AVGLAVVTLL--NFLV------------
------CFGP--YNVS-HL-----------VGYH--Q-----------------------
RKSPWWRSI---AVVFSSLN----------ASLD----PL--L---------------F-
---------
>ffar3_SW:O14843
-------------------------------------------------LALV----VF-
--------VGKLQRR-------------P-VAVDV-----LLLNL-TASDLLLLL-----
-FL----PFRMV------E-AAN--GM-----------HWP-----L-------------
--PFILCP----L-SGFI-FFTTI--YLTALFLAAVSI-ER------FL-S-----V-AH
--P-------------L----WY--KTR-------PRL-----GQ---------------
AGL-VSVA---CWLLAS-A-------HCS-VVYVI---EF-------SGDISHSQGTNG-
------------------------TC----YLE-F----------------------RKD
QLA--ILLPVR-L-------EMAVVLFVVP---L---IIT----SYC-YS--RL--VW--
-ILG----RG--------------------GSH---------------------------
------------------------------------------------------------
------------------------------------------------------------
------------------------------------------------------------
----------------------RR----QRR-VAGLLAATLL--NFLV------------
------CFGP--YNVSHVV-----------GYIC--G---------------------ES
PAWRIYVTL------LSTLN----------SCVD----PF--V---------------YY
---------
>gpr42_SW:O15529
-------------------------------------------------LALV----VF-
-----------VGKLRCRP---------V--AVDV-----LLLNL-TASDLLLLL-----
-FL----PFRMV------E--AA--NG---M-------HWP-----L-------------
--PFILCP----L-SGFI-FFTTI--YLTALFLAAVSI-ER------FL-S-----V-AH
--P-------------L----WY----K---TR--PRL-----GQ---------------
AGL-VSVA---CWLLAS-A-------HCS-VVYVI---EF-------SGDISHSQGTNG-
------------------------TC----YLE-F----------------------WKD
QLA--ILLPVR-L-------EMAVVLFVVP---L---IIT----SYC-YS--RL--VW--
-ILG----RG--------------------GSH---------------------------
------------------------------------------------------------
------------------------------------------------------------
------------------------------------------------------------
----------------------RR----QRR-VAGLVAATLL--NFLV------------
------CFGP--YNVSHVV-----------GYIC--G---------------------ES
PVWRIYVTL------LSTLN----------SCVD----PF--V---------------YY
---------
>gpr35_SW:Q9HC97
-------------------------------------------------LALW----VF-
-----------CCRMQQWT---------E---TRI-----YMTNL-AVADLCLLC-----
-TL----PFVLH---------SLRDTS---------------------------------
--DTPLCQ----L-SQGI-YLTNR--YMSISLVTAIAV-DR------YV-A-----V-RH
--P-------------L----RA--RGL-------RSP-----RQ---------------
AAA-VCAV---LWVLVI-G-------SLV-ARWLL---GI-------QEGG---------
------------------------FC----FRS-T-------------------------
-----RHNFNS-M-------AFPLLGFYLP---L---AVV----VFCSLK--VV--TA--
-LAQ----RP--------PTDV--------GQA---------------------------
------------------------------------------------------------
------------------------------------------------------------
------------------------------------------------------------
----------------------EA----TRK-AARMVWANLL--VFVV------------
------CFLP--LHVGLTV------RLAVGWNAC--A---------------------LL
ETIRRALYI---TSKLSDAN----------CCLD----AI--C---------------YY
---------
>oxer1_SW:Q8TDS5
------------------------------------------------SLALF----IF-
--C--------IHTR--PW-----T---S---NTV-----FLVSL-VAADFLLIS-----
-NL----PLRVD------Y--YL--LH---E-------TWR-----F--------G----
--AAA-CK----V-NLFM-LSTNR--TASVVFLTAIAL-NR------YL-K-----V-VQ
--P-------------H----HV----L---SR--ASV-----GA---------------
AAR-VAGG---LWVGIL-L-------LNG--HLLL---ST-------F------------
------SG-----------P----SC----LSY-RVGTKPSASL--------------RW
HQA-----------------LY-LLEFFLP---L---ALI----LFA-IV--SI--GL--
-TIR----N------------R--------------------------------------
------------------------------------------------------------
--GLGGQ-----------------------------------------------------
------------------------------------------------------------
----------------------AG----PQR-AMRVLAMVVA--VYTI------------
------CFLP--SIIF-GM-----------ASMV--AFWLSACRSLDLCT----------
----QLFHG---SLAFTYLN----------SVLD----PV--L---------------YC
---------
>hcar1_SW:Q9BXC0
------------------------------------------------GVALC----GF-
--C--------FHMK--TW-----K---P---STV-----YLFNL-AVADFLLMI-----
-CL----PFRTD------Y--YL--RR---R-------HWA-----F--------G----
--DIP-CR----V-GLFT-LAMNR--AGSIVFLTVVAA-DR------YF-K-----V-VH
--P-------------H----HA----V---NT--IST-----RV---------------
AAG-IVCT---LWALVI-L-------GTV--YLLL---EN-------HL------CVQE-
------TA-----------V----SC----ESF-IM----ESAN--------------GW
HDI-----------------MF-QLEFFMP---L---GII----LFC-SF--KI--VW--
-SLR----R------------R----------Q---------------------------
------------------------------------------------------------
--QLARQ-----------------------------------------------------
------------------------------------------------------------
----------------------AR----MKK-ATRFIMVVAI--VFIT------------
------CYLP--SVS---------------ARLY--FLWTVPSSA---CD----------
PSVHGALHI---TLSFTYMN----------SMLD----PL--V---------------YY
---------
>hcar2_SW:Q8TDS4
------------------------------------------------GLALW----IF-
--------C---FHLKSWK---------S---SRI-----FLFNL-AVADFLLII-----
-CL----PFLMD------N--YV--RR---W-------DWK-----F--------G----
--DIP-CR----L-MLFM-LAMNR--QGSIIFLTVVAV-DR------YF-R-----V-VH
--P------------------HH--ALN----K--ISN-----RT---------------
AAI-ISCL---LWGITI-G-------LTV--HLLK---KK-------MP---IQNGGAN-
------------------------LC----SSF-S-------------------------
ICH--TFQWHE-A-------MF-LLEFFLP---L---GII----LFC-SA--RI--IW--
-SLR----Q------------R---QM---DRH---------------------------
------------------------------------------------------------
------------------------------------------------------------
------------------------------------------------------------
----------------------AK----IKR-AITFIMVVAI--VFVI------------
------CFLP--SVV---------------VRIR--IFWLLHTSGTQNCE--------VY
RSVDLAFFI---TLSFTYMN----------SMLD----PV--V---------------YY
---------
>hcar3_SW:P49019
------------------------------------------------GLALW----IF-
--------CF-HLKSW------------K--SSRI-----FLFNL-AVADFLLII-----
-CL----PFVMD------Y--YV--RR---S-------DWK-----F--------G----
--DIP-CR----L-VLFM-FAMNR--QGSIIFLTVVAV-DR------YF-R-----V-VH
--P------------------HH--ALN----K--ISN-----WT---------------
AAI-ISCL---LWGITV-G-------LTV-HLLKKKLLIQ-------NGTAN--------
------------------------VC----ISF-S-------------------------
----------I-CHTFRWHEAMFLLEFFLP---L---GII----LFC-SA--RI--IW--
-SLR----QR--------QMDRHAK-----------------------------------
------------------------------------------------------------
------------------------------------------------------------
------------------------------------------------------------
----------------------------IKR-AITFIMVVAI--VFVI------------
------CFLP--SVVVRIH-----------IFWL--L----HTSGTQNCE--------VY
RSVDLAFFI---TLSFTYMN----------SMLD----PV--V---------------YY
---------
>gpr55_SW:Q9Y2T6
------------------------------------------------------------
---------------------------------SI-----YMINL-AVFDLLLVL-----
-SL----PFKMV------L--SQ--VQ---S-------PFP-------------------
---SL-CT----L-VECL-YFVSM--YGSVFTICFISM-DR------FL-A-----I-RY
--P-------------L----LV----S---HL--RSP-----RK---------------
IFG-ICCT---IWVLVW-T-------GSI--PIYS---FH-------GKV----------
------EK-----------Y----MC----FHN-M------SDD--------------TW
SAK------VF-F-------PLEVFGFLLP---M---GIM----GFC-CS--RS--IH--
-ILL----G------------R--------RDH---------------------------
------------------------------------------------------------
--T-QDW-----------------------------------------------------
------------------------------------------------------------
----------------------VQ----QKA-CIYSIAASLA--VFVV------------
------SFLP--VHLG-FF-----------LQFL--V--R--NSFIVECR--------AK
QSISFFLQL---SMCFSNVN----------CCLD----VF--C---------------YY
---------
>gp132_SW:Q9UNW8
-------------------------------------------------LTAW----LA-
--L--------LQVL--QG-----N---V---LAV-----YLLCL-ALCELLYTG-----
-TL----PLWVI------Y--IR--NQ---H-------RWT-----L--------G----
--LLA-CK----V-TAYI-FFCNI--YVSILFLCCISC-DR------FV-A-----V-VY
--A-------------L----ES----R---GR--RRR-----RT---------------
AIL-ISAC---IFIL-V-G-------IVH--YPVF---QT-------E------------
------DK-----------E----TC----FDM-L------QMD--------------SR
IAG------YY-Y-------ARFTVGFAIP---L---SII----AFT-NH--RI--FR--
-SI------------------K--------QSM---------------------------
------------------------------------------------------------
--G-LSA-----------------------------------------------------
------------------------------------------------------------
----------------------AQ----KAK-VKHSAIAVVV--IFLV------------
------CFAP--YHLV-LL-----------VKAA--AFSYYRGDRNAMCG--------LE
ERLYTASVV---FLCLSTVN----------GVAD----PI--I---------------YV
---------
>psyr_SW:Q8IYL9
-------------------------------------------------GSLC----VS-
--F--------LQAK--KE-----S---E---LGI-----YLFSL-SLSDLLYAL-----
-TL----PLWID------Y--TW--NK---D-------NWT-----F--------S----
--PAL-CK----G-SAFL-MYMNF--YSSTAFLTCIAV-DR------YL-A-----V-VY
--P-------------L----KF----F---FL--RTR-----RF---------------
ALM-VSLS---IWILET-I-------FNA--VMLW---ED-------ETVVEYCDAEKS-
------NF-----------T----LC----YDK-Y------PLE--------------KW
QIN------LN-L-------FRTCTGYAIP---L---VTI----LIC-NR--KV--YQ--
-AV------------------R--------HNK---------------------------
------------------------------------------------------------
--A-TEN-----------------------------------------------------
------------------------------------------------------------
----------------------KE----KKR-IIKLLVSITV--TFVL------------
------CFTP--FHVM-LL-----------IRCI--L--EHAVNFEDHSN--------SG
KRTYTMYRI---TVALTSLN----------CVAD----PI--L---------------YC
---------
>gpr4_SW:P46093
------------------------------------------------CLALW----AA-
--Y--------RQVQ--QR-----N---E---LGV-----YLMNL-SIADLLYIC-----
-TL----PLWVD------Y--FL--HH---D-------NWI-----H--------G----
--PGS-CK----L-FGFI-FYTNI--YISIAFLCCISV-DR------YL-A-----V-AH
--P-------------L----RF----A---RL--RRV-----KT---------------
AVA-VSSV---VWATEL-G-------ANS--APLF---HD-------ELF-----RDRY-
------NH-----------T----FC----FEK-F------PME--------------GW
VAW------MN-L-------YRVFVGFLFP---W---ALM----LLS-YR--GI--LR--
-AV------------------R--------GSV---------------------------
------------------------------------------------------------
--S-TER-----------------------------------------------------
------------------------------------------------------------
----------------------QE----KAK-IKRLALSLIA--IVLV------------
------CFAP--YHVL-LL-----------SRSA--I--YLGRPWD--CG--------FE
ERVFSAYHS---SLAFTSLN----------CVAD----PI--L---------------YC
---------
>ogr1_SW:Q15743
-------------------------------------------------LSLY----FG-
--Y--------LQIK--AR-----N---E---LGV-----YLCNL-TVADLFYIC-----
-SL----PFWLQ------Y--VL--QH---D-------NWS-----H--------G----
--DLS-CQ----V-CGIL-LYENI--YISVGFLCCISV-DR------YL-A-----V-AH
--P-------------F----RF----H---QF--RTL-----KA---------------
AVG-VSVV---IWAKEL-L-------TSI--YFLM---HE-------EVI-----EDEN-
------QH-----------R----VC----FEH-Y------PIQ--------------AW
QRA------IN-Y-------YRFLVGFLFP---I---CLL----LAS-YQ--GI--LR--
-AV------------------R--------RSH---------------------------
------------------------------------------------------------
--G-TQK-----------------------------------------------------
------------------------------------------------------------
----------------------SR----KDQ-IQRLVLSTVV--IFLA------------
------CFLP--YHVL-LL-----------VRSV----------WEASCD--------FA
KGVFNAYHF---SLLLTSFN----------CVAD----PV--L---------------YC
---------
>gpr20_SW:Q99678
-------------------------------------------------LALY----VF-
--C--------CRTR--AK-----T---P---SVI-----YTINL-VVTDLLVGL-----
-SL----PTRFA------V--YY--GA---R------------------------G----
--CLR-CA----F-PHVLGYFLNM--HCSILFLTCICV-DR------YL-A-----I-VR
--P-------------E----GS----R---RC--RQP-----AC---------------
ARA-VCAF---VWLAAG-A-------VTL--SV----------------------LGVT-
------GS-----------R----PC----CRV-F-------------------------
--------------------ALTVLEFLLP---L---LVI----SVF-TG--RI--MC--
-ALS-----------------R--------PGL---------------------------
------------------------------------------------------------
--LHQGR-----------------------------------------------------
------------------------------------------------------------
----------------------QR----RVR-AMQLLLTVLI--IFLV------------
------CFTP--FHAR-QV-----------A-----------VALWPDMP--------HH
TSL-VVYHV---AVTLSSLN----------SCMD----PI--V---------------YC
---------
>p2ry6_SW:Q15077
-------------------------------------------------CVIT----QI-
--C--------TSRR--AL-----T---R---TAV-----YTLNL-ALADLLYAC-----
-SL----PLLIY------N--YA--QG---D-------HWP-----F--------G----
--DFA-CR----L-VRFL-FYANL--HGSILFLTCISF-QR------YL-G-----I-CH
--P-------------L----AP----W--HKR--GGR-----RA---------------
AWL-VCVA---VWLAVT-T-------QCL--PTAI---FA-------ATG-----IQ-R-
------NR-----------T----VC----YDL-S------PPA--------------LA
THY----MPYG-M-------ALTVIGFLLP---F---AAL----LAC-YC--LL--AC--
-RLC----RQ-----------D--------GPA---------------------------
------------------------------------------------------------
--EPVAQ-----------------------------------------------------
------------------------------------------------------------
----------------------ER----RGK-AARMAVVVAA--AFAI------------
------SFLP--FHIT-KT-----------AYLA--V--RS--TPGVPCT--------VL
EAFAAAYKG---TRPFASAN----------SVLD----PI--L---------------F-
---------
>oxgr1_SW:Q96P68
------------------------------------------------AVVIS----TY-
--I--------FKMR--PW-----K---S---STI-----IMLNL-ACTDLLYLT-----
-SL----PFLIH------Y--YA--SG---E-------NWI-----F--------G----
--DFM-CK----F-IRFS-FHFNL--YSSILFLTCFSI-FR------YC-V-----I-IH
--P-------------M----SC----F---SI--HKT-----RC---------------
AVV-ACAV---VWIISL-V-------AVI--PMTF---LI-------TST-----NR-T-
------NR-----------S----AC----LDL-T------SSD--------------EL
NTI----KWYN-L-------ILTATTFCLP---L---VIV----TLC-YT--TI--IH--
-TL------------------T--------HG----------------------------
------------------------------------------------------------
--LQTDS-----------------------------------------------------
------------------------------------------------------------
----------------------CL----KQK-ARRLTILLLL--AFYV------------
------CFLP--FHIL-RV-----------IRIE--S--RL---LSISCS--------IE
NQIHEAYIV---SRPLAALN----------TFGN----LL--L-----------------
---------
>p2ry1_SW:P47900
------------------------------------------------SVAIW----MF-
--V--------FHMK--PW-----S---G---ISV-----YMFNL-ALADFLYVL-----
-TL----PALIF------Y--YF--NK---T-------DWI-----F--------G----
--DAM-CK----L-QRFI-FHVNL--YGSILFLTCISA-HR------YS-G-----V-VY
--P-------------L----KS----L-------GRL-----KK---------------
KNA-ICISVL-VWLIVV-V-------AIS--PILF---YS-------GTG-----VRKN-
------KT-----------I----TC----YDT-T------SDE--------------YL
RSY----FIYS-M-------CTTVAMFCVP---L---VLI----LGC-YG--LI--VR--
-AL------------------I--------YKD---------------------------
------------------------------------------------------------
--LDNSP-----------------------------------------------------
------------------------------------------------------------
-----------------------L----RRK-SIYLVIIVLT--VFAV------------
------SYIP--FHVM-KT-----------MNLR--A--RLDFQTPAMCA--------FN
DRVYATYQV---TRGLASLN----------SCVD----PI--L---------------YF
---------
>p2ry2_SW:P41231
-------------------------------------------------VALY----IF-
--L--------CRLK--TW-----N---A---STT-----YMFHL-AVSDALYAA-----
-SL----PLLVY------Y--YA--RG---D-------HWP-----F--------S----
--TVL-CK----L-VRFL-FYTNL--YCSILFLTCISV-HR------CL-G-----V-LR
--P-------------L----RS----L---RW--GRA-----RY---------------
ARR-VAGA---VWVLVL-A-------CQA--PVLY---FV-------TTS-----AR-G-
------GR-----------V----TC----HDT-S------APE--------------LF
SRF----VAYS-S-------VMLGLLFAVP---F---AVI----LVC-YV--LM--AR--
-RLL----KP-----------A--------YGT---------------------------
------------------------------------------------------------
--SGGLP-----------------------------------------------------
------------------------------------------------------------
----------------------RA----KRK-SVRTIAVVLA--VFAL------------
------CFLP--FHVT-RT-----------LYYS--F--RS---LDLSCH--------TL
NAINMAYKV---TRPLASAN----------SCLD----PV--L---------------YF
---------
>p2ry4_SW:P51582
---------------------------------------------------LW----LF-
--I--------FRLR--PW-----D---A---TAT-----YMFHL-ALSDTLYVL-----
-SL----PTLIY------Y--YA--AH---N-------HWP-----F--------G----
--TEI-CK----F-VRFL-FYWNL--YCSVLFLTCISV-HR------YL-G-----I-CH
--P-------------L----RA----L---RW--GRP-----RL---------------
AGL-LCLA---VWLVVA-G-------CLV--PNLF---FV-------TTS-----NK-G-
------TT-----------V----LC----HDT-T------RPE--------------EF
DHY----VHFS-S-------AVMGLLFGVP---C---LVT----LVC-YG--LM--AR--
-RLY----QP-----------L--------PGS---------------------------
------------------------------------------------------------
--AQSSS-----------------------------------------------------
------------------------------------------------------------
----------------------RL------R-SLRTIAVVLT--VFAV------------
------CFVP--FHIT-RT-----------IYYL--A--RL---LEADCR--------VL
NIVNVVYKV---TRPLASAN----------SCLD----PV--L---------------YL
---------
>par4_SW:Q96RI0
-------------------------------------------------LALW-----V-
--L--------ATQA--PR-----L---P---STM-----LLMNL-AAADLLLAL-----
-AL----PPRIA------Y--HL--RG---Q-------RWP-----F--------G----
--EAA-CR----L-ATAA-LYGHM--YGSVLLLAAVSL-DR------YL-A-----L-VH
--P-------------L----RA----R---AL--RGR-----RL---------------
ALG-LCMA---AWLMAA-A-------LAL--PLTL---QR-------QTF--R--LARS-
------DR-----------V----LC----HDA-L------PLD--------------AQ
ASH---WQPAF-T-------CLALLGCFLP---L---LAM----LLC-YG--AT--LH--
-TLA--------------------------------------------------------
------------------------------------------------------------
----ASG-----------------------------------------------------
------------------------------------------------------------
----------------------RR----YGH-ALRLTAVVLA--SAVA------------
------FFVP--SNLL-LL-----------LHYS--D--PS-PSAWGNLY--------GA
------YVP---SLALSTLN----------SCVD----PF--I---------------YY
---------
>gp174_SW:Q9BXC1
------------------------------------------------ILALW----VF-
--Y--------GYMK--ET-----K---R---AVI-----FMINL-AIADLLQVL-----
-SL----PLRIF------Y--YL--N----H-------DWP-----F--------G----
--PGL-CM----F-CFYL-KYVNM--YASIYFLVCISV-RR------FW-F-----L-MY
--P-------------F----RF----H---DC--KQK-----YD---------------
LYI-SIA----GWLIIC-L-------ACV--LFPL---LR-------TS---D--DTSG-
------NR-----------T----KC----FVD-L------PTR--------------NV
NLA--QSVVMM-T-------IGELIGFVTP---L---LIV----LYC-TW--KT--VL--
-SLQ----D------------K--------YPM---------------------------
------------------------------------------------------------
--A-QDL-----------------------------------------------------
------------------------------------------------------------
----------------------GE----KQK-ALKMILTCAG--VFLI------------
------CFAP--YHFS-FP-----------LDFL--V--K--SNEIKSCL--------AR
RVILIFHSV---ALCLASLN----------SCLD----PV--I---------------YY
---------
>p2y10_SW:O00398
-------------------------------------------------AALW----VL-
--C--------RFIS--KK-----N---K---AII-----FMINL-SVADLAHVL-----
-SL----PLRIY------Y--YI--S----H-------HWP-----F--------Q----
--RAL-CL----L-CFYL-KYLNM--YASICFLTCISL-QR------CF-F-----L-LK
--P-------------F----RA----R---DW--KRR-----YD---------------
VGI-SAA----IWIVVG-T-------ACL--PFPI---LR-------ST---D----LN-
------NN-----------K----SC----FAD-L------GYK--------------QM
NAV--ALVGMI-T-------VAELAGFVIP---V---III----AWC-TW--KT--TI--
-SLR----Q------------P---------PM---------------------------
------------------------------------------------------------
--AFQGI-----------------------------------------------------
------------------------------------------------------------
----------------------SE----RQK-ALRMVFMCAA--VFFI------------
------CFTP--YHIN-FI-----------FYTM--V--K--ETIISSCP--------VV
RIALYFHPF---CLCLASLC----------CLLD----PI--L---------------YY
---------
>par1_SW:P25116
-------------------------------------------------MAIV----VF-
--I--------LKMK--VK-----K---P---AVV-----YMLHL-ATADVLFVS-----
-VL----PFKIS------Y--YF--SG---S-------DWQ-----F--------G----
--SEL-CR----F-VTAA-FYCNM--YASILLMTVISI-DR------FL-A-----V-VY
--P-------------M----QS----L---SW--RTL-----GR---------------
ASF-TCLA---IWALAI-A-------GVV--PLLL---KE-------QTI--Q--VPGL-
------NI-----------T----TC----HDV-L------NET--------------LL
EGY---YAYYF-S-------AFSAVFFFVP---L---IIS----TVC-YV--SI--IR--
-CL------------------S--------SSA---------------------------
------------------------------------------------------------
--V-ANR-----------------------------------------------------
------------------------------------------------------------
----------------------SK----KSR-ALFLSAAVFC--IFII------------
------CFGP--TNVL-LI-----------AHYS--F--LS-HTSTTEAA--------YF
AYL-----L---CVCVSSIS----------CCID----PL--I---------------YY
---------
>par2_SW:P55085
-------------------------------------------------MALW--VFLF-
-----------RTKK-------------K-HPAVI-----YMANL-ALADLLSVI-----
-WF----PLKIA------Y-HIH--GN-----------NWI-----Y--------G----
--EAL-CN----V-LIGF-FYGNM--YCSILFMTCLSV-QR------YW-------VIVN
--P-------------M----GH----S-------RKK-----AN---------------
IAIGISLA---IWLLIL---------LVT-IPLYVVKQTI-------FIPALNIT-----
------------------------TC----HDV-L------PEQ---------------L
LVG--DMFNYF-L-------SLAIGVFLFP-------AFL----TASAYV--LM--IR--
-MLR----SS--------AMDE--------NSE---------------------------
------------------------------------------------------------
------------------------------------------------------------
------------------------------------------------------------
----------------------KK----RKR-AIKLIVTVLA--MYLI------------
------CFTP--SNLLLVV-----------HYFL--I---------------------KS
QGQSHVYALYIVALCLSTLN----------SCID----PF--V---------------YY
---------
>par3_SW:O00254
-------------------------------------------------VTLW---MLF-
-----------FRTR-------------S-ICTTV-----FYTNL-AIADFLFCV-----
-TL----PFKIA------Y-HLN--GN-----------NWV-----F--------G----
--EVL-CR------ATTVIFYGNM--YCSILLLACISI-NR------YL-A-----I-VH
--P-------------F----TY--RGL-------PKH-----TY---------------
ALV-TCGL---VWATVF---------LYM-LPFFILKQEY-------YLVQPDIT-----
------------------------TC----HDV-H--------------------NTCES
SSP--FQLYYF-I-------SLAFFGFLIP---F---VLI----IYC-YA--AI--IR--
------------------------------------------------------------
------------------------------------------------------------
------------------------------------------------------------
------------------------------------------------------------
--------------------------------------------TLNA------------
------------------------------------------------------------
----------------------------------------------------------Y-
---------
>cltr1_SW:Q9Y271
------------------------------------------------GFVLY----VL-
--I--------KTYH--KK-----S---A---FQV-----YMINL-AVADLLCVC-----
-TL----PLRVV------Y--YV--HK---G-------IWL-----F--------G----
--DFL-CR----L-STYA-LYVNL--YCSIFFMTAMSF-FR------CI-A-----I-VF
--P-------------V----QN----I---NL--VTQ-----KK---------------
ARF-VCVG---IWIFVI-L-------TSS--PFLM---AK-------PQ------KDEK-
------NN-----------T----KC----FEP-P------QDN--------------QT
KNH--VLVLHY-V-------SL-FVGFIIP---F---VII----IVC-YT--MI--IL--
-TLL-----------------K--------KSM---------------------------
------------------------------------------------------------
--K-KNL-----------------------------------------------------
------------------------------------------------------------
----------------------SS----HKK-AIGMIMVVTA--AFLV------------
------SFMP--YHIQ-RT-----------IHLH--F--L--HNETKPCD--------SV
LRMQKSVVI---TLSLAASN----------CCFD----PL--L---------------YF
---------
>cltr2_SW:Q9NS75
------------------------------------------------GLSIY----VF-
--------LQPYKK--------------S-TSVNV-----FMLNL-AISDLLFIS-----
-TL----PFRAD------Y--YLRGSN------------WI-----F--------G----
--DLA-CR------IMSYSLYVNM--YSSIYFLTVLSV-VR------FL-A-----M-VH
--P-------------F----RL--LHV-------TSI-----RS---------------
AWI-LCGI---IWILIM---------ASS-IMLLDSGSEQ-------NGSVT--------
------------------------SC----LEL-N-----------------------LY
KIA--KLQTMN-Y-------IALVVGCLLP---F---FTL----SIC-YL--LI--IRVL
LKVE----VP--------ESGL--------RVS---------------------------
------------------------------------------------------------
------------------------------------------------------------
------------------------------------------------------------
----------------------------HRK-ALTTIIITLI--IFFL------------
------CFLP--YHTLRTV-----------HLTT--WKVGL-----------------CK
DRLHKALVI---TLALAAAN----------ACFN----PL--L---------------YY
---------
>gpr17_SW:Q13304
------------------------------------------------TLALW----LF-
-----------IRDHKSGT---------P---ANV-----FLMHL-AVADLSCVL-----
-VL----PTRLV------Y-HFS--GN-----------HWP-----F--------G----
--EIA-CR----L-TGFL-FYLNM--YASIYFLTCISA-DR------FL-A-----I-VH
--P-------------V----KS---------LKLRRP-----LY---------------
AHL-ACAF---LWVVVA---------VAM-APLLVSPQTV-------QTNHTV-------
------------------------VC----LQL-Y-------------------------
-RE--KASHHA-L-------VSLAVAFTFP---F---ITT----VTC-YL--LI--IR--
-SLR----QG--------LRVE--------KRL---------------------------
------------------------------------------------------------
------------------------------------------------------------
------------------------------------------------------------
----------------------------KTK-AVRMIAIVLA--IFLV------------
------CFVP--YHVNRSV-----------YVLH--Y-----RSHGASCA--------TQ
RILALANRI---TSCLTSLN----------GALD----PI--M---------------YF
---------
>p2ry8_SW:Q86VZ1
------------------------------------------------LFSLW----VL-
-----------CRRMGPRS---------P---SVI-----FMINL-SVTDLMLAS-----
-VL----PFQIY------Y-HCN--RH-----------HWV-----F-------------
--GVLLCN------VVTVAFYANM--YSSILTMTCISV-ER------FLGV-------LY
--P-------------L----SS--KRW-------RRR-----RY---------------
AVA-ACAG---TWLLLL---------TAL-SPLARTDLTY-------PVHALGII-----
------------------------TC----FDV-L-------------------KWTMLP
SVA--MWAVFL-F-------TIFILLFLIP---F---VIT----VAC-YTATIL------
-KLL----RT--------EEAH--------GRE---------------------------
------------------------------------------------------------
------------------------------------------------------------
------------------------------------------------------------
----------------------------QRRRAVGLAAVVLL--AFVT------------
------CFAP--NNFV-LL-----------AHIV--S---------------------RL
FYGKSYYHVYKLTLCLSCLN----------NCLD----PF--V---------------YY
---------
>lpar5_SW:Q9H1C0
-------------------------------------------------LALW----VF-
--L--------RALR--VH-----S---V---VSV-----YMCNL-AASDLLFTL-----
-SL----PVRLS------Y--YA--LH-----------HWP-----F--------P----
--DLL-CQ----T-TGAI-FQMNM--YGSCIFLMLINV-DR------YA-A-----I-VH
--P-------------L----RL----R---HL--RRP-----RV---------------
ARL-LCLG---VWALIL-V-------FAV--PAAR---VH-------RPS--RCRYRDL-
------EV-----------R----LC----FES-F------SDE--------------LW
KGR---LLPLV-L-------LAEALGFLLP---L---AAV----VYS-SG--RV--FW--
-TLA----R------------P--------DAT---------------------------
------------------------------------------------------------
--Q-SQR-----------------------------------------------------
------------------------------------------------------------
----------------------------RRK-TVRLLLANLV--IFLL------------
------CFVP--YNST-LA-----------VYGL--L--RS-KLVAASVP--------AR
DRVRGVLMV---MVLLAGAN----------CVLD----PL--V---------------YY
---------
>lpar4_SW:Q96RI0
------------------------------------------------SVSLF----VF-
--C--------FRMK--MR-----S---E---TAI-----FITNL-AVSDLLFVC-----
-TL----PFKIF------Y--NF--NR-----------HWP-----F--------G----
--DTL-CK----I-SGTA-FLTNI--YGSMLFLTCISV-DR------FL-A-----I-VY
--P-------------F----RS----R---TI--RTR-----RN---------------
SAI-VCAG---VWILVL-S-------GGI--SASL---FS-------TTN--V--NNAT-
------TT-----------------C----FEG-F------SKR--------------VW
KTY---LSKIT-I-------FIEVVGFIIP---L---ILN----VSC-SS--VV--LR--
-TLR----K------------P--------ATL---------------------------
------------------------------------------------------------
--S-QIG-----------------------------------------------------
------------------------------------------------------------
----------------------TN----KKK-VLKMITVHMA--VFVV------------
------CFVP--YNSV-LF-----------LYAL--V--RS-QAITNCFL--------ER
-FAKIMYPI---TLCLATLN----------CCFD----PF--I---------------YY
---------
>lpar6_SW:P43657
-------------------------------------------------VAIY---IFI-
--------CV-LKVR-------------N--ETTT-----YMINL-AMSDLLFVF-----
-TL----PFRIF------Y--FT--TR---N--------WP-----F--------G----
--DLL-CK----I-SVML-FYTNM--YGSILFLTCISV-DR------FL-A-----I-VY
--P-------------F----KS----K---TL--RTK-----RN---------------
AKI-VCTG---VWLTVI---------GGS-APAVFVQSTH-------SQGNNASE-----
------------------------AC----FEN-F------PEA---------------T
WKT--YLSRIV-I-------FIEIVGFFIP---L---ILN----VTC-SS--MV--LK--
-TLT----KP--------VTLS--------RSK---------------------------
------------------------------------------------------------
------------------------------------------------------------
------------------------------------------------------------
----------------------IN----KTK-VLKMIFVHLI--IFCF------------
------CFVP--YNINLIL-----------YSLV--R-----TQTFVNCS--------VV
AAVRTMYPI---TLCIAVSN----------CCFD----PI--V---------------YY
---------
>gpr26_SW:Q8NDV2
-----------------------------------------------LVLLCL----LH-
-----------SADI---R-----R---Q--APAL-----FTLNL-TCGNLLCTVV----
-NM----PLTLA------G--VV--AQ---R-------QPA--------------G----
--DRL-CR----L-AAFL-DTFLA--ANSMLSMAALSI-DR------WV-A-----V-VF
--P-------------L----SY----R---AK--MRL-----RD---------------
AAL-MVAY---TWLHAL-T-------FPA-AALAL---SW-------LGFHQLY------
-------------------A----SC----TLC-S------RRP---------------D
ERL--RFAVFT-G-------AFHALSFLLS---F---VVL----CCT-YL--KV--LK--
-VAR----------------FH--------CKR---------------------------
---------------------------------------------IDVITMQTLVLLVDL
HPSVRERCLEEQK-----------------------------------------------
------------------------------------------------------------
----------------------RR----RQR-ATKKISTFIG--TFLV------------
------CFAP--YVIT-RL-----------VE--------------------------LF
STVPIGSHWGVLSKCLAYSK----------AASD----PF--V---------------YS
---------
>gpr78_SW:Q96P69
-----------------------------------------------LVLLCC----AY-
-----------SAEL---R-----T---R--ASGV-----LLVNL-SLGHLLLAAL----
-DM----PFTLL------G--VM--RG---R-------TPS--------------A----
--PGA-CQ----V-IGFL-DTFLA--SNAALSVAALSA-DQ------WL-A-----V-GF
--P-------------L----RY----A---GR--LRP-----RY---------------
AGL-LLGC---AWGQSL-A-------FSG-AALGC---SW-------LGYSSAF------
-------------------A----SC----SLR-L------PPE---------------P
ERP--RFAAFT-A-------TLHAVGFVLP---L---AVL----CLT-SL--QV--HR--
-VAR----------------RH--------CQR---------------------------
---------------------------------------------MDTVTMKALALLADL
HPSVRQRCLIQQK-----------------------------------------------
------------------------------------------------------------
----------------------RR----RHR-ATRKIGIAIA--TFLI------------
------CFAP--YVMT-RL-----------AE--------------------------LV
PFVTVNAQWGILSKCLTYSK----------AVAD----PF--T---------------YS
---------
>gpr88_SW:Q9GZN0
-------------------------------------------------MVIY----LV-
--------SS-FRKL---Q-----T---T---SNA-----FIVNG-CAADLSVCAL----
-WM----PQEAV------L--GL--LP---TGSAEPPADWD--------------G----
--AGG-SY--RLL-RGGL-LGLGL--TVSLLSHCLVAL-NR------YL-L-----ITRA
--P-------------A----TY----Q---AL--YQR-----RH---------------
TAG-MLAL---SWALALGL-------VLL-LPPWA---PR-------PGAAP--------
-------------------P----------RVH-Y------PAL----------------
---------------------LAAAALLAQ---T---ALL----LHC-YL--GI--VR--
-RVR----------------VS--------VKR---------------------------
-------------------------VSVLNFHLLHQLPGCAAAAAAFPGAQHAPGPGGAA
HPAQAQPLPPALH-----------------------------------------------
------------------------------------------------------------
----------------------------PRR-AQRRLSGLSV--LLLC------------
------CVFL--LATQPLV-----------WVSL--A--SGFSL--------------PV
PWGVQAASW-----LLCCAL----------SALN----PL--L---------------YT
---------
>gp101_SW:Q96P66
------------------------------------------------IVLAL----VL-
--Q-----RK-PQLL---Q---------V---TNR-----FIFNL-LVTDLLQISL----
-VA----PWVVA------T--SV--PL---F--------WP-----L--------N----
--SHF-CT----A-LVSL-THLFA--FASVNTIVVVSV-DR------YL-S-----I-IH
--P-------------L----SY----P---SK--MTQ-----RR---------------
GYL-LLYG---TWIVAI-L-------QST--PPLY---GW-------GQAAF--------
------DERN---------A----LC----SMI-W------GAS----------------
-------PSYT-I-------LSVVSFIVIP---L---IVM----IAC-YS--VV--FC--
-AAR----------------RQHALLYNVKRHSLEVRVKDCVENEDEEGAEKKEEFQDES
EFRRQHEGEVKAKEGRMEAKDGSLKAKEGSTGTSESSVEARGSEEVRESSTVASDGSMEG
KEGSTKVEENSMKADKGRTEVNQCSIDLGEDDMEFGEDDINFSEDDVEAVNIPESLPPSR
RNSNSNPPLPR-------------------------------------------------
----------------------CY----QCK-AAKVIFIIIF--SYVL------------
------SLGP--YCFL-AV-----------LAVW--V--DVETQ--------------VP
QWVITIIIW------LFFLQ----------CCIH----PY--V---------------YG
---------
>gpr39_SW:O43194
------------------------------------------------------------
--------K--KGYL---Q-----K---E---VTD-----HMVSL-ACSDILVFLI----
-GM----PMEFY------S--II--WN---PL------TTS----SY-------------
--TLS-CK----L-HTFL-FEACS--YATLLHVLTLSF-ER------YI-A-----I-CH
--P-------------F----RY----K---AV--SGP-----CQ---------------
VKL-LIGF---VWVTSA-L-------VAL--PLLF---AM-------GTEYP--------
LVNVPSHRGL--------------TCNRSSTRH-H------EQP----ETSNMSICTNLS
SRW--TVFQSS-I-------FGAFVVYLVV---L---LSV---AFMC-WN--MM--QV--
-LMK--------------------------SQK---------------------------
----------------------------------------------------GSLAGGTR
PPQLRKSESEESR-----------------------------------------------
------------------------------------------------------------
----------------------TA----RRQ-TIIFLRLIVV--TLAV------------
------CWMP--NQIR-RI-----------MAAA--K--PKHDWTRSYFR--------AY
MILLPFSET------FFYLS----------SVIN----PL--L---------------YT
---------
>gnrhr_SW:P30968
------------------------------------------------------------
--------------------------------MKL-----LLKHL-TLANLLETLI----
-VM----PLDGM------W--NI--TV-----------QWY-------------AG----
--ELL-CK----V-LSYL-KLFSM--YAPAFMMVVISL-DR------SL-A-----I-TR
--P-------------L----AL------------KSN-----SK---------------
VGQSMVGL---AWILSS---------VFA-GPQLYIFRMI-------HLADSSGQTKVFS
------------------------QCVTHCSFS-Q-------------------------
-WW--HQAFYN-F-------FTFSCLFIIP---L---FIM----LIC-NA--KI--IFTL
TRVL----HQ--------DPHELQLNQSKNNIP---------------------------
------------------------------------------------------------
------------------------------------------------------------
------------------------------------------------------------
----------------------RA----RLK-TLKMTVAFAT--SFTV------------
------CWTP--YYVL-GI-----------WYWF--DPEMLNR---------------LS
DPVNHFFFL------FAFLN----------PCFD----PL--I---------------YG
---------
>npsr1_SW:Q6W5P4
------------------------------------------------SVVLF----ST-
-----------WRRKKKSR-------------MTF-----FVTQL-AITDSFTGLV----
-NI--LTDINWR------F-TGDFTAP---------------------------------
--DLV-CR----V-VRYL-QVVLL--YASTYVLVSLSI-DR------YH-A-----I-VY
--P-------------M----KF----L-------QGE-----KQ---------------
ARV-LIVI---AWSLSF---------LFS-IPTLI---IF-------GKRTLSNGEV---
------------------------QC----WAL-W-----------------------PD
DSY--WTPYMT-I--------VAFLVYFIP---L---TII----SIM-YG--IV--IR--
-TIW----IK--------SKTYETVISNCSDGK---------------------------
-----------------------------------------------------------L
CSSYNRGLIS--------------------------------------------------
------------------------------------------------------------
----------------------KA----KIK-AIKYSIIIIL--AFIC------------
------CWSP--YFLFDIL------------DNF--N---------------------LL
PDTQERFYASVIIQNLPALN----------SAIN----PL--I---------------YC
---------
>v2r_SW:P30518
-------------------------------------------------LVLA----AL-
--A-----RR-GRRGHWAP-------------IHV-----FIGHL-CLADLAVALF----
-QV----LPQLA------W--KA--TD---RF------RGP-------------------
--DAL-CR----A-VKYL-QMVGM--YASSYMILAMTL-DR------HR-A-----I-CR
--P-------------M----LA----Y---RH--GSG-----AH---------------
WNR-PVLV---AWAFSL-L-------LSL--PQLF---IF-------AQRNV--------
----EGGSGV---------T----DC----WAC-F------AEP----------------
--W--GRRTYV-T-------WIALMVFVAP---T---LGI----AAC-QV--LI--FR--
-EIH----------------AS--------L-V---------------------------
--------------------------PGPSERPG-------GRRRGRRTGSPGEGA----
----HVS-----------------------------------------------------
------------------------------------------------------------
----------------------AA----VAK-TVRMTLVIVV--VYVL------------
------CWAP--FFLV-QL-----------WAAW--D--PEA----PLEG--------A-
--PFVLLML------LASLN----------SCTN----PW--I---------------YA
---------
>v1ar_SW:P37288
------------------------------------------------SSVLL----AL-
--H-----RT-PRKT--SR-------------MHL-----FIRHL-SLADLAVAFF----
-QV----LPQMC------W--DI--TY---RF------RGP-------------------
--DWL-CR----V-VKHL-QVFGM--FASAYMLVVMTA-DR------YI-A-----V-CH
--P-------------L----KT----L---QQ--PAR-----RS---------------
R-L-MIAA---AWVLSF-V-------LST--PQYF---VF-------SMIEV--------
----NNVTKA---------R----DC----WAT-F------IQP----------------
--W--GSRAYV-T-------WMTGGIFVAP---V---VIL----GTC-YG--FI--CY--
-NIW----------------CN--------VRG---------------------------
--------------------------KTASRQSK-------GAEQAGVAFQKGFLLAPCV
SSVKSIS-----------------------------------------------------
------------------------------------------------------------
----------------------RA----KIR-TVKMTFVIVT--AYIV------------
------CWAP--FFII-QM-----------WSVW--D--PMS----VWTE--------SE
NPTITITAL------LGSLN----------SCCN----PW--I---------------YM
---------
>v1br_SW:P47901
------------------------------------------------LAVLL----TL-
--G-----QL-GRKR--SR-------------MHL-----FVLHL-ALTDLAVALF----
-QV----LPQLL------W--DI--TY---RF------QGP-------------------
--DLL-CR----A-VKYL-QVLSM--FASTYMLLAMTL-DR------YL-A-----V-CH
--P-------------L----RS----L---QQ--PGQ-----ST---------------
Y-L-LIAA---PWLLAA-I-------FSL--PQVF---IF-------SLREV--------
----IQGSGV---------L----DC----WAD-F------GFP----------------
--W--GPRAYL-T-------WTTLAIFVLP---V---TML----TAC-YS--LI--CH--
-EIC----------------KN--------LKV---------------------------
--------------------------KTQAWRVGGGGWRTWDRPSPSTLAATTRGLPSRV
SSINTIS-----------------------------------------------------
------------------------------------------------------------
----------------------RA----KIR-TVKMTFVIVL--AYIA------------
------CWAP--FFSV-QM-----------WSVW--D--KNA----PDED--------ST
NVAFTISML------LGNLN----------SCCN----PW--I---------------YM
---------
>oxyr_SW:P30559
------------------------------------------------ACVLL----AL-
--------RT-TRQK---------H---S--RLFF-----FMKHL-SIADLVVAVFQ---
-VL----PQLLW------D--IT--FR---F-------YGP-------------------
--DLL-CR----L-VKYL-QVVGM--FASTYLLLLMSL-DR------CL-A-----I-CQ
--P-------------L----------R----S--LRR-----RT---------------
DRL-AVLA---TWLGCL---------VAS-APQVH---IF-------SLREVADGVF---
------------------------DC----WAV-F------------------------I
QPW--GPKAYI-T-------WITLAVYIVP---V---IVL----AAC-YG--LI--SF--
-KIW----QN--------LRLK--------TAA---------------------------
-----------------------------------------AAAAEAPEGAAAGDGGRVA
LARVSSVKLIS-------------------------------------------------
------------------------------------------------------------
----------------------KA----KIR-TVKMTFIIVL--AFIV------------
------CWTP--FFFV-QM-----------WSVW--DAN-------------------AP
KEASAFIIV----MLLASLN----------SCCN----PW--I---------------YM
---------
>gpr21_SW:Q99679
------------------------------------------------IIVIF----VF-
--------H--CAPLLNHH-----T-------TSY-----FIQTM-AYADLFVGVS----
-CV----VPSLS------L--LH--HP---LP------VEE-------------------
--SLT-CQ----I-FGFV-VSVLK--SVSMASLACISI-DR------YI-A-----I-TK
--P-------------L----TY----N---TL--VTP-----WR---------------
LRL-CIFL---IWLYST-L-------VFL--PSFF---HW-------GKPGY--------
------HGDVF--------Q----WC----AES-W------HTD----------------
-------SYFT-L-------F-IVMMLYAP---A---ALI---VCFT-YF--NI--FR--
-ICQ----------------QH--------TKD---------------------------
---------------------------------------------------ISERQARFS
SQSGETG-EVQA------------------------------------------------
------------------------------------------------------------
----------------------CP----DKR-YAMVLFRITS--VFYI------------
------LWLP--YIIY-FL-----------LESS--T--GH-----------------SN
RFASFLTTW------LAISN----------SFCN----CV--I---------------YS
---------
>gpr52_SW:Q9Y2T5
------------------------------------------------LTVIF----VF-
--------H--CAPLLHHY-----T-------TSY-----FIQTM-AYADLFVGVS----
-CL----VPTLS------L--LH--YS---TG------VHE-------------------
--SLT-CQ----V-FGYI-ISVLK--SVSMACLACISV-DR------YL-A-----I-TK
--P-------------L----SY----N---QL--VTP-----CR---------------
LRI-CIIL---IWIYSC-L-------IFL--PSFF---GW-------GKPGY--------
------HGDIF--------E----WC----ATS-W------LTS----------------
-------AYFT-G-------F-IVCLLYAP---A---AFV---VCFT-YF--HI--FK--
-ICR----------------QH--------TKE---------------------------
---------------------------------------------------INDRRARFP
SHEVDSSRETGH------------------------------------------------
------------------------------------------------------------
----------------------SP----DRR-YAMVLFRITS--VFYM------------
------LWLP--YIIY-FL-----------LESS--R--VL-----------------DN
PTLSFLTTW------LAISN----------SFCN----CV--I---------------YS
---------
>gpr27_SW:Q9NS67
-----------------------------------------------VLFALL----IV-
--------R--ERSL---H-----R---A---PYY-----LLLDL-CLADGLRALA----
-CL----PAVML------A---A--RR---AA------AAA--GAPP--------G----
--ALG-CK----L-LAFL-AALFC--FHAAFLLLGVGV-TR------YL-A-----IAHH
--R-------------F----YA----E---RL--AGW-----PC---------------
AAM-LVCA---AWALAL-A-------AAF--PPVL---DG-------GGDD---------
--------ED---------A----PC----ALE-Q------RPD---------------G
APG--ALGFLL-L-------LAVVVGATHL---V---YLR----LLF-FI--HD--RR--
-KMR----PA--------RLVP--------AVS---------------------------
-------------------------HDWTFHGPGATGQAAANWTAGFGRGPTPPALVGIR
PAGPGRGARRLLVLEEF-------------------------------------------
------------------------------------------------------------
----------------------KT----EKR-LCKMFYAVTL--LFLL------------
------LWGP--YVVA-SY-----------LRVL--V---------RPGA--------VP
QAYLTASVW------LTFAQ----------AGIN----PV--V---------------C-
---------
>gpr85_SW:P60893
-----------------------------------------------LLISIL----LV-
--------K--DKTL---H-----R---A---PYY-----FLLDL-CCSDILRSAI----
-CF----PFVFN------S---V--KN---GS------TWT-----Y--------G----
--TLT-CK----V-IAFL-GVLSC--FHTAFMLFCISV-TR------YL-A-----IAHH
--R-------------F----YT----K---RL--TFW-----TC---------------
LA--VICM---VWTLSV-A-------MAF--PPVL---DV-------GTYSF--------
------IREE---------D----QC----TFQ-H------RSF---------------R
AND--SLGFML-L-------LALILLATQL---V---YLK----LIF-FV--HD--RR--
-KMK----PV--------QFVA--------AVS---------------------------
-------------------------QNWTFHGPGASGQAAANWLAGFGRGPTPPTLLGIR
QNANTTGRRRLLVLDEF-------------------------------------------
------------------------------------------------------------
----------------------KM----EKR-ISRMFYIMTF--LFLT------------
------LWGP--YLVA-CY-----------WRVF--A---------RGPV--------VP
GGFLTAAVW------MSFAQ----------AGIN----PF--V---------------C-
---------
>gp173_SW:Q9NS66
-----------------------------------------------AILSLL----VL-
--------K--ERAL---H-----K---A---PYY-----FLLDL-CLADGIRSAV----
-CF----PFVLA------S---V--RH---GS------SWT-----F--------S----
--ALS-CK----I-VAFM-AVLFC--FHAAFMLFCISV-TR------YM-A-----IAHH
--R-------------F----YA----K---RM--TLW-----TC---------------
AA--VICM---AWTLSV-A-------MAF--PPVF---DV-------GTYKF--------
------IREE---------D----QC----IFE-H------RYF---------------K
AND--TLGFML-M-------LAVLMAATHA---V---YGK----LLL-FE--YR--HR--
-KMK----PV--------QMVP--------AIS---------------------------
-------------------------QNWTFHGPGATGQAAANWIAGFGRGPMPPTLLGIR
QNGHAAS-RRLLGMDEV-------------------------------------------
------------------------------------------------------------
----------------------KG----EKQ-LGRMFYAITL--LFLL------------
------LWSP--YIVA-CY-----------WRVF--V---------KACA--------VP
HRYLATAVW------MSFAQ----------AAVN----PI--V---------------C-
---------
>gp135_SW:Q8IZ08
------------------------------------------------CAVMG--VIVK-
-----------HRQL-------------R-TVTNA-----FILSL-SLSDLLTALL----
-CL----PAAFL------D-LFTPPGG---SAPAAAAGPW--------------------
--RGF-CA------ASRFFSSCFG--IVSTLSVALISL-DR------YC-A-----I-VR
--P-------------P----RE----K-------IGR-----RR---------------
ALQ-LLAG---AWLTAL---------GFS-LPWELLGAPR-------ELAAAQSFH----
------------------------GC----LYR-T----------------------SPD
PAQ--LGAAFS-V-------GLVVACYLLP---F---LLM----CFCHYHICKT--VRLS
DVRV----RP--------VNTY--------ARV---------------------------
------------------------------------------------------------
------------------------------------------------------------
------------------------------------------------------------
----------------------LRFFS-EVR-TATTVLIMIV--FVIC------------
------CWGP--YCFLVLL-----------AAAR--QAQTMQ----------------AP
SLLSVVAVW------LTWAN----------GAIN----PV--I---------------YA
---------
>lpar3_SW:O00254
-------------------------------------------------LVIA----AV-
--------IK-NRKFHFP--------------FYY-----LLANL-AAADFFAGI-----
-AY----VFLMF------N------TGPVSKT-------LT-----V-------------
--NRWFLR-------QGL-LDSSL--TASLTNLLVIAV-ER------HM-S-----I-MR
----------------M----RV---------HSNLTK-----KR---------------
VTL-LILL---VWAIAI---------FMG-AVPTL---GW-------NCLCNIS------
------------------------AC----SSL-A-----------------------PI
Y-----SRSYL---------VFWTVSNLMA---F---LIM----VVV-YL--RI--YV--
-YVK----RK--------TNVLSPHTSGSISRR---------------------------
------------------------------------------------------------
------------------------------------------------------------
------------------------------------------------------------
----------------------RT----PMK-LMKTVMTVLG--AFVV------------
------CWTP--GLVVLLL-----------DGLN--C---------------------RQ
CGVQHVKRW---FLLLALLN----------SVVN----PI--I---------------YS
---------
>lpar2_SW:P55085
------------------------------------------------LLVIA----AI-
--------AS-NRRFHQP--------------IYY-----LLGNL-AAADLFAGV-----
-AY----LFLMF------H------TGPRTAR-------LS-----L-------------
--EGWFLR-------QGL-LDTSL--TASVATLLAIAV-ER------HR-S-----V-MA
----------------V----QL---------HSRLPR-----GR---------------
VVM-LIVG---VWVAAL---------GLG-LLPAH---SW-------HCLCALD------
------------------------RC----SRM-A-----------------------PL
L-----SRSYL---------AVWALSSLLV---F---LLM----VAV-YT--RI--FF--
-YVR----RR--------VQRMAEHVSCHPRYR---------------------------
------------------------------------------------------------
------------------------------------------------------------
------------------------------------------------------------
----------------------ET----TLS-LVKTVVIILG--AFVV------------
------CWTP--GQVVLLL-----------DGLG--C---------------------ES
CNVLAVEKY---FLLLAEAN----------SLVN----AA--V---------------YS
---------
>lpar1_SW:P25116
-------------------------------------------------LVMV----AI-
---------YVNRRF-HFP-------------IYY-----LMANL-AAADFFAGL-----
-A------YFYL------M------FNTGPNTRRLTVSTWL-------------------
------------L-RQGL-IDTSL--TASVANLLAIAI-ER------HITV-----FRMQ
----------------L----HT-----------RMSN-----RR---------------
VVV-VIVV---IWTMAI---------VMGAIPSV----GWNCICDIE-------------
------------------------NC----SNM-A-----------------------PL
YSDSYLVFWAI---------F-NLVTFVVM---V---VLY---AHIFGYV--RQRTMR--
-MSRHSSGPR--------RNR---------------------------------------
------------------------------------------------------------
------------------------------------------------------------
------------------------------------------------------------
----------------------DT----MMS-LLKTVVIVLG--AFII------------
------CWTP--GLVLLLL-----------DVCCPQC-----------------------
-DVLAYEKF---FLLLAEFN----------SAMN----PI--I---------------YS
---------
>acthr_SW:Q01718
------------------------------------------------LIVLL----AV-
--F-----K--NKNL---Q-----A---P---MYF-----FICSL-AISDMLGSLY----
-KI----LENIL------I--IL--RN---MG------YLK-----P--------R----
--GSF-ETTADDI-IDSL-FVLSL--LGSIFSLSVIAA-DR------YI-T-----I-FH
--A-------------L----RY----H---SI--VTM-----RR---------------
TVV-VLTV---IWTFCT-G-------TG--ITMVI---FS--------------------
--H---------------------------------------------------------
------HVPTV-I--------TFTSLFPLM---L---VFI----LCL-YV--HM--FL--
-LAR----------------SH--------TRK---------------------------
---------------------------------------------------ISTL----P
------------------------------------------------------------
------------------------------------------------------------
----------------------RA----NMK-GAITLTILLG--VFIF------------
------CWAP--FVLHVLL-----------MTFC--P--SN-----PYCA--------CY
MSLFQVNGM------LIMCN----------AVID----PF--I---------------YA
---------
>mshr_SW:Q01726
------------------------------------------------ALVVA----TI-
--A-----K--NRNL---H-----S---P---MYC-----FICCL-ALSDLLVSGS----
-NV----LETAV------I--LL--LE---AG------ALV-----A--------R----
--AAV-LQQLDNV-IDVI-TCSSM--LSSLCFLGAIAV-DR------YI-S-----I-FY
--A-------------L----RY----H---SI--VTL-----PR---------------
ARR-AVAA---IWVASV-V-------FS--TLFIA---YY--------------------
--D---------------------------------------------------------
------HVAVL-L--------CLVVFFLAM---L---VLM----AVL-YV--HM--LA--
-RAC----------------QH--------AQG---------------------------
---------------------------------------------------IARL----H
KRQRPV-HQ---------------------------------------------------
------------------------------------------------------------
----------------------GF----GLK-GAVTLTILLG--IFFL------------
------CWGP--FFLHLTL-----------IVLC--P--EH-----PTCG--------CI
FKNFNLFLA------LIICN----------AIID----PL--I---------------YA
---------
>mc3r_SW:P41968
------------------------------------------------ILVIL----AV-
--V-----R--NGNL---H-----S---P---MYF-----FLCSL-AVADMLVSVS----
-NA----LETIM------I--AI--VH---SD------YLT-----F--------E----
--DQF-IQHMDNI-FDSM-ICISL--VASICNLLAIAV-DR------YV-T-----I-FY
--A-------------L----RY----H---SI--MTV-----RK---------------
ALT-LIVA---IWVCCG-V-------CG--VVFIV---YS--------------------
--E---------------------------------------------------------
------SKMVI-V--------CLITMFFAM---M---LLM----GTL-YV--HM--FL--
-FAR----------------LH--------VKR---------------------------
---------------------------------------------------IAAL----P
PADGVAPQQ---------------------------------------------------
------------------------------------------------------------
----------------------HS----CMK-GAVTITILLG--VFIF------------
------CWAP--FFLHLVL-----------IITC--P--TN-----PYCI--------CY
TAHFNTYLV------LIMCN----------SVID----PL--I---------------YA
---------
>mc4r_SW:P32245
------------------------------------------------ILVIV----AI-
--------AK-NKNL---------H---S--PMYF-----FICSL-AVADMLVSVS----
-NG--SETIVIT------L--LN--ST---D-TDA-------------------------
--QSF-TVNIDNV-IDSV-ICSSL--LASICSLLSIAV-DR------YF-T-----I-FY
--A-------------L----QY----H---NI--MTV-----KR---------------
VGI-IISC---IWAACT---------VSG-ILFII---YS-------DSSAVI-------
------------------------IC----LIT-M-------------------------
--------FFT-M-------LALMASLYVH---M---FLM----ARL-HI--KR--IA--
-VLP----GT--------GAIR--------QGA---------------------------
------------------------------------------------------------
------------------------------------------------------------
------------------------------------------------------------
----------------------------NMK-GAITLTILIG--VFVV------------
------CWAP--FFLHLIF-----------YISC--P---------------------QN
PYCVCFMSHFNLYLILIMCN----------SIID----PL--I---------------YA
---------
>mc5r_SW:P33032
------------------------------------------------ILVIG----AI-
--------VK-NKNL---------H---S--PMYF-----FVCSL-AVADMLVSMS----
-SA--WETITIY------L--LN--NK---HLVIA-------------------------
--DAF-VRHIDNV-FDSM-ICISV--VASMCSLLAIAV-DR------YV-T-----I-FY
--A-------------L----RY----H---HI--MTA-----RR---------------
SGA-IIAG---IWAFCT---------GCG-IVFIL---YS-------ESTYVI-------
------------------------LC----LIS-M-------------------------
--------FFA-M-------LFLLVSLYIH---M---FLL----ART-HV--KR--IA--
-ALP----GA--------SSAR--------QRT---------------------------
------------------------------------------------------------
------------------------------------------------------------
------------------------------------------------------------
----------------------------SMQ-GAVTVTMLLG--VFTV------------
------CWAP--FFLHLTL-----------MLSC--P---------------------QN
LYCSRFMSHFNMYLILIMCN----------SVMD----PL--I---------------YA
---------
>gpr12_SW:P47775
------------------------------------------------AIVVL--IIFH-
-----------NPSL-------------R-APMFL-----LIGSL-ALADLLAGIG----
-LI----TNFVF------A-YLL-------------------------------------
--QSEATK----LVTIGL-IVASF--SASVCSLLAITV-DR------YL-S-----LYYA
----------------L----TY---------HSERTV-----TF---------------
TYV-MLVM---LWGTSI---------CLGLLPVM----GW-------NCLRDES------
------------------------TC----SVV-R-------------------------
PLTKNNAAILSVS-------FLFMFALMLQ-------LYI----QICKIV--MR--HAHQ
IALQHHFLAT--------SHYV--------------------------------------
------------------------------------------------------------
------------------------------------------------------------
------------------------------------------------------------
----------------------------TTRKGVSTLAIILG--TFAA------------
------CWMP--FTLYSLI---------------------------------------AD
YTYPSIYTY--ATLLPATYN----------SIIN----PV--I---------------YA
---------
>gpr6_SW:P46095
------------------------------------------------ALVVA--LIAS-
-----------TPAL-------------R-TPMFV-----LVGSL-ATADLLAGC-----
-GL----ILHFV------F-QYL--VP---------------------------------
--SET-VS----LLTVGF-LVASF--AASVSSLLAITV-DR------YL-S-----LYNA
----------------L----TY------------YSR-----RT---------------
LLG-VHLLLAATWTVSL---------GLGLLPVL----GW-------NCLAERA------
------------------------AC----SVV-R-------------------------
-----PLARSH-V-------ALLSAAFFMV---F---GIM----LHL-YV--RI--CQ--
-VVWRHAHQI--------ALQQHCLAPPHLAA----------------------------
------------------------------------------------------------
------------------------------------------------------------
------------------------------------------------------------
----------------------------TRK-GVGTLAVVLG--TFGA------------
------SWLP--FAIYCVV---------------------------------------GS
HEDPAVYTY--ATLLPATYN----------SMIN----PI--I---------------YA
---------
>gpr3_SW:P46089
------------------------------------------------ALVVA--IIVG-
--------TPAFRAP-----------------MFL-----LVGSL-AVADLLAGL-----
-GL----VLHFA------------------------------------------------
--AVF-CIGSAEM-SLVLVGVLAMAFTASIGSLLAITV-DR------YL-S-----LYNA
----------------L----TY---------YSETTV-----TR---------------
TYV-MLAL---VWGGAL---------GLGLLPVLA----W-------NCLDGLT------
------------------------TC----GVV-Y-------------------------
PLSKNHLVVLAIA-------FFMVFGIMLQ---LYAQICR----IVCRHA--QQ--IALQ
RHLL--------------------------------------------------------
------------------------------------------------------------
------------------------------------------------------------
------------------------------------------------------------
----------------------PASHYVATRKGIATLAVVLG--AFAA------------
------CWLP--FTVYCLL-----------GDAH------------------------SP
PLYTYLTLL------PATYN----------SMIN----PI--I---------------YA
---------
>s1pr4_SW:O95977
------------------------------------------------LLVLA--AITS-
--------HMRSRRW-----------------VYY-----CLVNI-TLSDLLTGAAYLAN
VLLSGARTFRLA-------------PA-----------QWF-------------------
------------L-REGL-LFTAL--AASTFSLLFTAG-ER------FA-------TMVR
--P-------------VAESGAT------------KTS----------------------
RVYGFIGL---CWLLAA---------LLGMLPLL----GW-------NCLCAFD------
------------------------RC----SSL---------------------------
-----LPLYSKRY-------ILFCLVIFAG---V---LAT----IMGLYG--AI--FRLV
QASGQKAPRP--------------------AAR---------------------------
------------------------------------------------------------
------------------------------------------------------------
------------------------------------------------------------
----------------------RK----ARR-LLKTVLMILL--AFLV------------
------CWGP--LFGLLLA-----------DVFGSNL---------------------WA
QEYLRGMDW---ILALAVLN----------SAVN----PI--I---------------YS
---------
>s1pr5_SW:Q9H228
------------------------------------------------LAVLL--VLGR-
-----------HPRF-------------H-APMFL-----LLGSL-TLSDLLAGAAYAAN
ILL--SGPLTLK------L------SP---------------------------------
--ALWFAR------EGGV--FVAL--TASVLSLLAIAL-ER------SL-------TMAR
RGP-------------A----PV------------SSR-----GR---------------
TLA-MAAA---AWGVSL---------LLGLLPAL----GW-------NCLGRLD------
------------------------AC----STV-L-------------------------
-----PLYAKAYV-------LFCVLAFVGI---L---AAI----CAL-YA--RI--YCQV
RANARRLPAR--------PGTAGTTSTRARRKP---------------------------
------------------------------------------------------------
------------------------------------------------------------
------------------------------------------------------------
----------------------------RSLALLRTLSVVLL--AFVA------------
------CWGP--LFLLLLL-----------DVA-------------------------CP
ARTCPVLLQADPFLGLAMAN----------SLLN----PI--I---------------YT
---------
>s1pr2_SW:O95136
------------------------------------------------LLVLI--AVAR-
-----------NSKF-------------H-SAMYL-----FLGNL-AASDLLAGVAFVAN
TLLSGSVTLRLT-------------PV-----------QWF-------------------
------AR------EGSA--FITL--SASVFSLLAIAI-ER------HVAI-----AKVK
----------------L----YG------------SDK-----SC---------------
RMLLLIGA---SWLISL---------VLGGLPIL----GW-------NCLGHLE------
------------------------AC----STV---------------------------
-----LPLYAKHY-------VLCVVTIFSI---I---LLA----IVALYV--RI--YC--
-VVR--------------------------SSH---------------------------
------------------------------------------------------------
------------------------------------------------------------
------------------------------------------------------------
----------------------ADMAAPQTLALLKTVTIVLG--VFIV------------
------CWLP--AFSILLL-----------DYAC--PVH-------------------SC
PILYKAHYF----FAVSTLN----------SLLN----PV--I---------------YT
---------
>s1pr1_SW:P21453
------------------------------------------------IFVLL--TIWK-
-----------TKKF-------------H-RPMYY-----FIGNL-ALSDLLAGVAYTAN
LLLSGATTYKLT-------------PA-----------QWF-------------------
------------LREGSM--FVAL--SASVFSLLAIAI-ER------YITM-----LKMK
----------------L----HN------------GSN-----NF---------------
RLFLLISA---CWVISL---------ILGGLPIM----GW-------NCISALS------
------------------------SC-STVLPL-Y-------------------------
-----HKHYIL-F-------CTTVFTLLLL---S---IVI----LYC-----RI--YS--
-LVRTRSRRL--------TFRKNISKASRSSEK---------------------------
------------------------------------------------------------
------------------------------------------------------------
------------------------------------------------------------
----------------------------SLA-LLKTVIIVLS--VFIA------------
------CWAP--LFILLLL-----------DVGC--KVK-------------------TC
DILFRAEYF----LVLAVLN----------SGTN----PI--I---------------YT
---------
>s1pr3_SW:Q99500
------------------------------------------------LMVLI--AIWK-
-----------NNKF-------------H-NRMYF-----FIGNL-ALCDLLAGIAYKVN
ILMSGKKTFSLS-------------PT-----------VWF-------------------
------------LREGSM--FVAL--GASTCSLLAIAI-ER------HLTM-----IKMR
--P-------------Y----DA------------NKR-----HR---------------
VFL-LIGM---CWLIAF---------TLGALPIL----GW-------NCLHNLP------
------------------------DC----STI---------------------------
-----LPLYSKKY-------IAFCISIFTA---I---LVT----IVILYA--RI--YF--
-LVKSSSRKV--------ANHN--------NSE---------------------------
------------------------------------------------------------
------------------------------------------------------------
------------------------------------------------------------
----------------------------RSMALLRTVVIVVS--VFIA------------
------CWSP--LFILFLI-----------DVAC--RV--------------------QA
CPILFKAQW---FIVLAVLN----------SAMN----PV--I---------------YT
---------
>cnr1_SW:P21554
------------------------------------------------LLVLC--VILH-
-----------SRSL---R---------C-RPSYH-----FIGSL-AVADLLGSV-----
-IF--VYSFIDF------------------------------------------------
--HVFHRKDSRNVFLFKL-GGVTASFTASVGSLFLTAI-DR------YI-S-----I-HR
--P-------------L----AY----K---RI--VTR-----PK---------------
AVV-AFCL---MWTIAI---------VIA-VLPLL---GW-------NCEKLQS------
------------------------VC----SDI-F-------------------------
PHI--DETYLM-F-------WIGVTSVLLL---F---IVY----AYM-YILWKA--HSHA
VRMI----QR--------GTQKSIIIHTSEDGK---------------------------
------------------------------------------------------------
VQVTRPDQA---------------------------------------------------
------------------------------------------------------------
----------------------RM----DIR-LAKTLVLILV--VLII------------
------CWGP--LLAI-MV-----------YDVF--GK--------------------MN
KLIKTVFAF---CSMLCLLN----------STVN----PI--I---------------YA
---------
>cnr2_SW:P34972
------------------------------------------------VAVLY----LI-
--------LS-SHQL---R-----R---K--PSYL-----FIGSL-AGADFLASVVFA--
-CS--FVNFHVF------H--GV--DS---K-----------------------------
--AVF-------LLKIGS-VTMTF--TASVGSLLLTAI-DR------YL-C-------LR
YPP------------------SY----K---AL--LTR-----GR---------------
ALV-TLGI---MWVLSA---------LVS-YLPLM---GW-------TCCPR--------
------------------------PC----SEL-F-------------------------
PLI--PNDYLL-S-------WLLFIAFLFS---G----------IIYTYG--HV--LWKA
HQHV----AS--------LSGHQDRQVPGMARM---------------------------
------------------------------------------------------------
------------------------------------------------------------
------------------------------------------------------------
----------------------RL----DVR-LAKTLGLVLA--VLLI------------
------CWFP--VLALMAH-----------SLAT--T---------------------LS
DQVKKAFAF---CSMLCLIN----------SMVN----PV--I---------------YA
---------
>hrh4_SW:Q9H3N8
------------------------------------------------ALVIL--AFVV-
-----------DKNL-------------R-HRSSY-----FFLNL-AISDFFVGVI----
-SI----PLYIP------H-TLF---------------EWD-----F--------G----
--KEI-CV----F-WLTT-DYLLC--TASVYNIVLISY-DR------YL-S-----VSNA
----------------V----SY------------RTQ-----HT---------------
GVLKIVTLMVAVWVLAF---------LVN-GPMILVSESW-------KDEGS--------
------------------------EC----EPG-F-------------------------
--F--SEWYIL-A-------ITSFLEFVIP---V----------ILVAYFNMNI--YW--
-SLW----KR--------DHLSRCQSHPGLTAV--------------------------S
SNICGHSFRGRLSSRRSLSASTEVPASFHSERQRRKSSLMFSSRTKMNSNTIASKMGSFS
QSDSVALHQREHVEL---------------------------------------------
------------------------------------------------------------
----------------------LR----ARR-LAKSLAILLG--VFAV------------
------CWAP--YSLFTIV-----------LSFY--SSATG-----------------PK
SVWYRIAFW------LQWFN----------SFVN----PL--L---------------YP
---------
>hrh3_SW:Q9Y5N1
------------------------------------------------ALVML--AFVA-
-----------DSSL-------------R-TQNNF-----FLLNL-AISDFLVGAF----
-CI----PLYVP------Y--VL--TG-----------RWT-----F--------G----
--RGL-CK----L-WLVV-DYLLC--TSSAFNIVLISY-DR------FL-S-----VTRA
----------------V----SY--------RAQQGDT-----RR---------------
AVR-KMLL---VWVLAF---------LLY-GPAIL---SW-------EYLSGGSSIPEG-
------------------------HC----YAE-F-------------------------
-----FYNWYFLI-------TASTLEFFTP---FLSVTFF----NLSIYL--NIQRRT--
-RLRLDGARE--------AAGPEPPPEAQPSPPPPPGCWGCWQKGHGEAMPLHRYGVGEA
AVGAEAGEATLGGGGGGGSVASPTSSSGSSSRGTERPRSLKRGSKPSASSASLEKRMKMV
SQSFTQRFRL--------------------------------------------------
------------------------------------------------------------
----------------------SR----DRK-VAKSLAVIVS--IFGL------------
------CWAP--YTLLMII-----------RAAC--HGHC------------------VP
DYWYETSFW------LLWAN----------SAVN----PV--L---------------YP
---------
>acm2_SW:P08172
------------------------------------------------ILVMV--SIKV-
-----------NRHL-------------Q-TVNNY-----FLFSL-ACADLIIGVF----
-SM----NLYTL------Y--TV--IG-----------YWP-----L--------G----
--PVV-CD----L-WLAL-DYVVS--NASVMNLLIISF-DR------YF-C-----V-TK
--P-------------L----TY--PVK-------RTT-----KM---------------
AGM-MIAA---AWVLSF---------ILW-APAIL---FW-------QFIVGVRTVEDG-
------------------------EC----YIQ-F-------------------------
--F--SNAAVT-F-------GTAIAAFYLP---V---IIM----TVL-YW--HI--SRAS
KSRI----KK--------DKKEPVANQDPVSPSLVQGRIVKPNNNNMPSSD---DGLEHN
KIQNGKAPRDPVTENCVQGEEKESSNDSTSVSAV-------ASNMRDDEITQDENTVSTS
LGHSKDENSKQTCIRIGTKTPKSDSCTPTNTTVEVVGSSGQNGDEKQNIVARKIVKMTKQ
PAKKKPP-P---------------------------------------------------
----------------------SR----EKK-VTRTILAILL--AFII------------
------TWAP--YNVM-VL-----------INTF--CAPC------------------IP
NTVWTIGYW------LCYIN----------STIN----PA--C---------------YA
---------
>acm4_SW:P08173
------------------------------------------------ILVML--SIKV-
-----------NRQL-------------Q-TVNNY-----FLFSL-ACADLIIGAF----
-SM----NLYTV------Y--II--KG-----------YWP-----L--------G----
--AVV-CD----L-WLAL-DYVVS--NASVMNLLIISF-DR------YF-C-----V-TK
--P-------------L----TY--PAR-------RTT-----KM---------------
AGL-MIAA---AWVLSF---------VLW-APAIL---FW-------QFVVGKRTVPDN-
------------------------QC----FIQ-F-------------------------
--L--SNPAVT-F-------GTAIAAFYLP---V---VIM----TVL-YI--HI--SLAS
RSRV----HK--------HRPEGPKEKKAKTLAFLKSPLMKQSVKKPPPGEAAREELRNG
KLEEAPPPALPPPPRPV--ADKDTSNESSSGSATQNTKERPATELSTTEATTPAMPAPPL
QPRALNPASRWSKIQIVTKQTGNECV----TAIEIVPAT-PAGMRPAANVARKFASIARN
QVRKKRQMA---------------------------------------------------
----------------------AR----ERK-VTRTIFAILL--AFIL------------
------TWTP--YNVM-VL-----------VNTF--CQSC------------------IP
DTVWSIGYW------LCYVN----------STIN----PA--C---------------YA
---------
>acm3_SW:P20309
------------------------------------------------ILVIV----SF-
--K-----V--NKQL---K-----T---V---NNY-----FLLSL-ACADLIIGVI----
-SM----NL-FT------T--YI--IM---N-------RWA-----L--------G----
--NLA-CD----L-WLAI-DYVAS--NASVMNLLVISF-DR------YF-S-----I-TR
--P-------------L----TY----R---AK--RTT-----KR---------------
AGV-MIGL---AWVISF-V-------LW--APAIL---FW--------------------
QYFVGKRTVPP--------G----EC----FIQ-F------LSE----------------
-------PTIT-F-------GTAIAAFYMP---V---TIM----TIL-YW--RI--YK--
-ETE----------------KR--------TKELAGLQASGTEAETENFVHPTGSSRSCS
SYELQQQSMKRSNRRKYGRCHFWFTTKSWKPSSEQMDQDHSSSDSWNNNDAAASLENSAS
SDEEDIGSE---TRAIYSIVLKL-PGHSTILNSTKLPSSDNLQVPEEELGMVDLERKADK
LQAQKSVDDGGSFPKSFSKLPIQLESAVDTAKTSDVNSSVGKSTATL---PLSFKEATL-
--AKRFALKTRSQITKRKRMSLVK----EKK-AAQTLSAILL--AFII------------
------TWTP--YNIM-VL-----------VNTF-----C------DSC---------IP
KTFWNLGYW------LCYIN----------STVN----PV--C---------------YA
---------
>acm1_SW:P11229
------------------------------------------------LLVLI----SF-
--K-----V--NTEL---K-----T---V---NNY-----FLLSL-ACADLIIGTF----
-SM----NL-YT------T--YL--LM---G-------HWA-----L--------G----
--TLA-CD----L-WLAL-DYVAS--NASVMNLLLISF-DR------YF-S-----V-TR
--P-------------L----SY----R---AK--RTP-----RR---------------
AAL-MIGL---AWLVSF-V-------LW--APAIL---FW--------------------
QYLVGERTVLA--------G----QC----YIQ-F------LSQ----------------
-------PIIT-F-------GTAMAAFYLP---V---TVM----CTL-YW--RI--YR--
-ETE----------------NR--------ARELAALQGSETPGKG--------------
--------------GGSS----SSSERSQPGAEGSPETPPGRCCRCCRAPRLLQAYSWKE
EEEEDEGS----MESLTSSEGEE-PGSEVV---IKMP-------------MVDPEAQAPT
KQPPRS--SPNTVKRPTKK-----------------------------------GRDRA-
--GKGQKPRGKEQLAKRKTFSLVK----EKK-AARTLSAILL--AFIL------------
------TWTP--YNIM-VL-----------VSTF-----C------KDC---------VP
ETLWELGYW------LCYVN----------STIN----PM--C---------------YA
---------
>acm5_SW:P08912
------------------------------------------------VLVMI----SF-
--K-----V--NSQL---K-----T---V---NNY-----YLLSL-ACADLIIGIF----
-SM----NL-YT------T--YI--LM---G-------RWA-----L--------G----
--SLA-CD----L-WLAL-DYVAS--NASVMNLLVISF-DR------YF-S-----I-TR
--P-------------L----TY----R---AK--RTP-----KR---------------
AGI-MIGL---AWLISF-I-------LW--APAIL---CW--------------------
QYLVGKRTVPL--------D----EC----QIQ-F------LSE----------------
-------PTIT-F-------GTAIAAFYIP---V---SVM----TIL-YC--RI--YR--
-ETE----------------KR--------TKDLADLQGSDSVTKAEK-RKPAHRALFRS
CLRCPRPTLAQRERNQAS----WSSSRRSTSTTGKPSQATGPSANWAKAEQLTTCSSYPS
SEDEDKPATDPVLQVVYKSQGKESPGEEFSAEETEET-------------FVKAETEKSD
YDTPNYLLSPAAAHRPKSQKCVAYKFRLVVKADGNQETNNGCHKVKIMPCPFPVAKEPS-
--TKGLNPNPSHQMTKRKRVVLVK----ERK-AAQTLSAILL--AFII------------
------TWTP--YNIM-VL-----------VSTF-----C------DKC---------VP
VTLWHLGYW------LCYVN----------STVN----PI--C---------------YA
---------
>aa2ar_SW:P29274
------------------------------------------------VLVCW----AV-
--W-----L--NSNL---Q-----N---V---TNY-----FVVSL-AAADIAVGVL----
-AI----PF-AI------T--IS--TG---FC------AAC-----H--------G----
------CL----F-IACF-VLVLT--QSSIFSLLAIAI-DR------YI-A-----I-RI
--P-------------L----RY----N---GL--VTG-----TR---------------
AKG-IIAI---CWVLSF-A-------IG--LTPML---GW--------------NNCGQP
KEGKNHSQGCGEGQ-----V----AC----LFE-D------VVP----------------
------MNYMV-Y-------FNFFACVLVP---L---LLM----LGV-YL--RI--FL--
-AAR----------------RQ--------LKQ---------------------------
------------------------------------------------------------
---MESQPL--------------------------------------------PGERARS
TL----------------------------------------------------------
----------------------QK----EVH-AAKSLAIIVG--LFAL------------
------CWLP--LHII-NC-----------FTFF-----CP------DCS-------HAP
LWLMYLAIV------LSHTN----------SVVN----PF--I---------------YA
---------
>aa2br_SW:P29275
------------------------------------------------VLVCA----AV-
--G-----T--ANTL---Q-----T---P---TNY-----FLVSL-AAADVAVGLF----
-AI----PF-AI------T--IS--LG---FC------TDF-----Y--------G----
------CL----F-LACF-VLVLT--QSSIFSLLAVAV-DR------YL-A-----I-CV
--P-------------L----RY----K---SL--VTG-----TR---------------
ARG-VIAV---LWVLAF-G-------IG--LTPFL---GW-------NSKDSATNNCTEP
WDGTTNESCC---L-----V----KC----LFE-N------VVP----------------
------MSYMV-Y-------FNFFGCVLPP---L---LIM----LVI-YI--KI--FL--
-VAC----------------RQ--------LQR---------------------------
------------------------------------------------------------
---TELM------------------------------------------------DHSRT
TL----------------------------------------------------------
----------------------QR----EIH-AAKSLAMIVG--IFAL------------
------CWLP--VHAV-NC-----------VTLF-----QP-----AQGK-------NKP
KWAMNMAIL------LSHAN----------SVVN----PI--V---------------YA
---------
>aa1r_SW:P30542
------------------------------------------------VLVIW----AV-
--K-----V--NQAL---R-----D---A---TFC-----FIVSL-AVADVAVGAL----
-VI----PL-AI------L--IN--IG---PQ------TYF-----H--------T----
------CL----M-VACP-VLILT--QSSILALLAIAV-DR------YL-R-----V-KI
--P-------------L----RY----K---MV--VTP-----RR---------------
AAV-AIAG---CWILSF-V-------VG--LTPMF---GW--------------NNLSAV
ERAWAANGSMGEPV-----I----KC----EFE-K------VIS----------------
------MEYMV-Y-------FNFFVWVLPP---L---LLM----VLI-YL--EV--FY--
-LIR----------------KQ--------LNK---------------------------
------------------------------------------------------------
---KVSA----------------------------------------------SSGDPQK
YY----------------------------------------------------------
----------------------GK----ELK-IAKSLALILF--LFAL------------
------SWLP--LHIL-NC-----------ITLF-----CP------SC--------HKP
SILTYIAIF------LTHGN----------SAMN----PI--V---------------YA
---------
>aa3r_SW:P0DMS8
------------------------------------------------VLVIC----VV-
--------KL-NPSL---------Q---T--TTFY-----FIVSL-ALADIAVGVL----
-VM----PLAIV------V--SL--GI---TI----------------------------
--HFYSCL----F-MTCL-LLIFT--HASIMSLLAIAV-DR------YL-R-----VKLT
----------------V----RY----K---RV--TTH-----RR---------------
IWL-ALGL---CWLVSF---------LVG-LTPMF---GW-------NMKLTSEYHRNVT
FL----------------------SC----QFV-S-------------------------
-VM--RMDYMV-Y-------FSFLTWIFIP---L---VVM----CAI-YL--DI--FY--
-IIR----NK--------LSLN--------LSN---------------------------
------------------------------------------------------------
------------------------------------------------------------
------------------------------------------------------------
--------------SKETGAFYGR----EFK-TAKSLFLVLF--LFAL------------
------SWLP--LSIINCI-----------IYFN--G---------------------EV
PQLVLYMGI-----LLSHAN----------SMMN----PI--V---------------YA
---------
>hrh1_SW:P35367
-------------------------------------------------LVLY--AVRS-
-----------ERKL-------------H-TVGNL-----YIVSL-SVADLIVGAV----
-VM----PMNIL------Y--LL--MS-----------KWS-----L--------G----
--RPL-CL----F-WLSM-DYVAS--TASIFSVFILCI-DR------YRSV-------QQ
--P-------------L----RY--LKY-------RTK-----TR---------------
ASA-TILG---AWFLSF---------LWV-IPIL----GW-------NHFMQQTSVRRED
------------------------KC----ETD-F-------------------------
--Y--DVTWFK-V-------MTAIINFYLP---T---LLM----LWF-YA--KI--YK--
-AVR----QH--------CQHRELINRSLPSFSEIKLRPENPKGDAKKPGKESPWEVLKR
KPKDAGGGSVLKSPSQTPKEMKSPVVFSQEDDREVDKLYCFPLDIVHMQAAAEGSSRDYV
AVNRSHGQLKTDEQGLNTHGASEISEDQMLGDSQSFSRTDSDTTTETAPGKGKLRSGSNT
GLDYIKFTWKRLRSHSRQYVSGLHM-----------------------------------
----------------------NR----ERK-AAKQLGFIMA--AFIL------------
------CWIP--YFIFFMV-----------IAFC--KNC-------------------CN
EHLHMFTIW------LGYIN----------STLN----PL--I---------------YP
---------
>taar1_SW:Q96RJ0
------------------------------------------------LIVIV----SI-
--S-----H--FKQL---H-----T---P---TNW-----LIHSM-ATVDFLLGCL----
-VM----PY-SM------V--RS--AE---H-------CWY-----F--------G----
--EVF-CK----I-HTST-DIMLS--SASIFHLSFISI-DR------YY-A-----V-CD
--P-------------L----RY----K---AK--MNI-----LV---------------
ICV-MIFI---SWSVPA-V-------FAF-GMIFL---EL-------NFKGAE-------
EIYYKHVH-CR--------G----GC----SVF-F------SK-----------------
-------ISGV-L--------TFMTSFYIP---G---SIM----LCV-YY--RI--YL--
-IAK----------------EQ--------ARL---------------------------
----------------------------------------------------------IS
DANQKLQIG--------------------------------------------LEMKNGI
SQ----------------------------------------------------------
----------------------SK----ERK-AVKTLGIVMG--VFLI------------
------CWCP--FFIC-TV-----------MDPF------------LHYI--------IP
PTLNDVLIW------FGYLN----------STFN----PM--V---------------YA
---------
>taar2_SW:Q9P1P5
------------------------------------------------LAMII----SI-
--------SY-FKQL---------H---T--PTNF-----LILSM-AITDFLLGFT----
-IM----PYSMI------R--SV--EN---C--------WY-----F--------G----
--LTF-CK----I-YYSF-DLMLS--ITSIFHLCSVAI-DR------FY-A-----I-CY
--P-------------L----LY----S---TK--ITI-----PV---------------
IKR-LLLL---CWSVPG-A-------FAF-GVVFSEAYAD-------GIEGYDILVACSS
------------------------SC----PVM-F-------------------------
-----NKLWGT-T--------LFMAGFFTP---G---SMM----VGI-YG--KI--FA--
-VSR----KH--------AHAI--------NNL---------------------------
-----------------------------------------------------------R
ENQNNQV-----------------------------------------------------
------------------------------------------------------------
----------------------KK----DKK-AAKTLGIVIG--VFLL------------
------CWFP--CFFT-IL-----------LDPF--LNFS------------------TP
VVLFDALTW------FGYFN----------STCN----PL--I---------------YG
---------
>taar3_SW:Q9P1P4
------------------------------------------------LVIMV----SI-
--------SH-FKQL---------H---S--PTNF-----LILSM-ATTDFLLGFV----
-IM----PYSIM------R--SV--ES---C--------WY-----F--------G----
--DGF-CK----F-HTSF-DMMLR--LTSIFHLCSIAI-DR------FY-A-----V-CY
--P-------------L----HY----T---TK--MTN-----ST---------------
IKQ-LLAF---CWSVPA-L-------FSF-GLVLSEADVS-------GMQSYKILVACFN
------------------------FC----ALT-F-------------------------
-----NKFWGT-I--------LFTTCFFTP---G---SIM----VGI-YG--KI--FI--
-VSK----QH--------ARVI--------SHV---------------------------
-----------------------------------------------------------P
ENTKGAVKKHLSK-----------------------------------------------
------------------------------------------------------------
----------------------KK----DRK-AAKTLGIVMG--VFLA------------
------CWLP--CFLA-VL-----------IDPY--LDYS------------------TP
ILILDLLVW------LRYFN----------STCN----PL--I---------------H-
---------
>taar5_SW:O14804
------------------------------------------------VFVAF----AV-
--S-----Y--FKAL---H-----T---P---TNF-----LLLSL-ALADMFLGLL----
-VL----PL-ST------I--RS--VE---S-------CWF-----F--------G----
--DFL-CR----L-HTYL-DTLFC--LTSIFHLCFISI-DR------HC-A-----I-CD
--P-------------L----LY----P---SK--FTV-----RV---------------
ALR-YILA---GWGVPA-A-------YTS-LFLYT---DV-------VETRLS-------
Q-WLEEMP-CV--------G----SC----QLL-L------NK-----------------
-------FWGW-L--------NFPL-FFVP---C---LIM----ISL-YV--KI--FV--
-VAT----------------RQ--------AQQ---------------------------
----------------------------------------------------------IT
TLSKSLAGA---------------------------------------------------
-A----------------------------------------------------------
----------------------KH----ERK-AAKTLGIAVG--IYLL------------
------CWLP--FTID-TM-----------VDSL------------LHFI--------TP
PLVFDIFIW------FAYFN----------SACN----PI--I---------------YV
---------
>taar9_SW:Q96RI9
------------------------------------------------LLVMI----AI-
--------LH-FKQL---------H---T--PTNF-----LIASL-ACADFLVGVT----
-VM----PFSTV------R--SV--ES---C--------WY-----F--------G----
--DSY-CK----F-HTCF-DTSFC--FASLFHLCCISV-DR------YI-A-----V-TD
--P-------------L----TY----P---TK--FTV-----SV---------------
SGI-CIVL---SWFFSV-T-------YSF-SIFYT---GA-------NEEGIEELVVAL-
------------------------TCVGGCQAP-L-------------------------
-----NQNWVL-L---------CFLLFFIP---N---VAM----VFI-YS--KI--FL--
-VAK----HQ--------ARKI--------EST---------------------------
-----------------------------------------------------ASQAQSS
SESYKERVA---------------------------------------------------
------------------------------------------------------------
----------------------KR----ERK-AAKTLGIAMA--AFLV------------
------SWLP--YLVD-AV-----------IDAY--MNFI------------------TP
PYVYEILVW------CVYYN----------SAMN----PL--I---------------YA
---------
>taar8_SW:Q969N4
------------------------------------------------LLVMT----SV-
--------LH-FKQL---------H---S--PTNF-----LIASL-ACADFLVGVT----
-VM----LFSMV------R--TV--ES---C--------WY-----F--------G----
--AKF-CT----L-HSCC-DVAFC--YSSVLHLCFICI-DR------YI-V-----V-TD
--P-------------L----VY----A---TK--FTV-----SV---------------
SGI-CISV---SWILPL-T-------YSG-AVFYT---GV-------NDDGLEELVSAL-
------------------------NCVGGCQII-V-------------------------
-----SQGWVL-I---------DFLLFFIP---T---LVM----IIL-YS--KI--FL--
-IAK----QQ--------AIKI--------ETT---------------------------
-----------------------------------------------------SSKVESS
SESYKIRVA---------------------------------------------------
------------------------------------------------------------
----------------------KR----ERK-AAKTLGVTVL--AFVI------------
------SWLP--YTVD-IL-----------IDAF--MGFL------------------TP
AYIYEICCW------SAYYN----------SAMN----PL--I---------------YA
---------
>taar6_SW:Q96RI8
------------------------------------------------LLVMI----SI-
--------LH-FKQL---------H---S--PTNF-----LVASL-ACADFLVGVT----
-VM----PFSMV------R--TV--ES---C--------WY-----F--------G----
--RSF-CT----F-HTCC-DVAFC--YSSLFHLCFISI-DR------YI-A-----V-TD
--P-------------L----VY----P---TK--FTV-----SV---------------
SGI-CISV---SWILPL-M-------YSG-AVFYT---GV-------YDDGLEELSDAL-
------------------------NCIGGCQTV-V-------------------------
-----NQNWVL-T---------DFLSFFIP---T---FIM----IIL-YG--NI--FL--
-VAR----RQ--------AKKI--------ENT---------------------------
-----------------------------------------------------GSKTESS
SESYKARVA---------------------------------------------------
------------------------------------------------------------
----------------------RR----ERK-AAKTLGVTVV--AFMI------------
------SWLP--YSID-SL-----------IDAF--MGFI------------------TP
ACIYEICCW------CAYYN----------SAMN----PL--I---------------YA
---------
>5ht6r_SW:P50406
-------------------------------------------------LLIA----LI-
--C-----T--QPAL---R-----N---T---SNF-----FLVSL-FTSDLMVGLV----
-VM----PP-AM------L--NA--LY---G-------RWV-----L--------A----
--RGL-CL----L-WTAF-DVMCC--SASILNLCLISL-DR------YL-L-----I-LS
--P-------------L----RY----K---LR--MTP-----LR---------------
ALA-LVLG---AWSLAA-L-------ASF-LPLLL---GW-------HE-----------
L-GHARPP-VP--------G----QC----RLL-A------SL-----------------
-------PFVL-V--------ASGLTFFLP---S---GAI----CFT-YC--RI--LL--
-AAR----------------KQ--------AVQ---------------------------
-------------------------------------------------VASLTTGMASQ
ASETLQVPR--------------------------------------------TPRPGVE
SAD------------SRRLATK---------------------HS---------------
----------------------RK----ALK-ASLTLGILLG--MFFV------------
------TWLP--FFVA-NI-----------VQAV-----C-------DC---------IS
PGLFDVLTW------LGYCN----------STMN----PI--I---------------YP
---------
>5ht2b_SW:P41595
------------------------------------------------TLVIL----AV-
--S-----L--EKKL---Q-----Y---A---TNY-----FLMSL-AVADLLVGLF----
-VM----PI-AL------L--TI--MF---EA------MWP-----L--------P----
--LVL-CP----A-WLFL-DVLFS--TASIMHLCAISV-DR------YI-A-----I-KK
--P-------------I----QA----N---QY--NSR-----AT---------------
AFI-KITV---VWLISI-G-------IAI-PVPIK---GI--------------------
E-TDVDNP-NN--------I----TC----VLT-K------ERF----------------
------GDFML-F--------GSLAAFFTP---L---AIM----IVT-YF--LT--IH--
-ALQ----------------KK--------AYL---------------------------
---------------------------VKNKPPQRLTWLTVSTVFQRDETPCSSPEKVAM
LDGSRKDKA--------------------------------------------LPNSGDE
TL-------------MRRTST----------------------IG---------------
---------------KKSVQTISN----EQR-ASKVLGIVFF--LFLL------------
------MWCP--FFIT-NI-----------TLVL-----C------DSCN------QTTL
QMLLEIFVW------IGYVS----------SGVN----PL--V---------------YT
---------
>5ht2a_SW:P28223
------------------------------------------------ILVIM----AV-
--S-----L--EKKL---Q-----N---A---TNY-----FLMSL-AIADMLLGFL----
-VM----PV-SM------L--TI--LY---GY------RWP-----L--------P----
--SKL-CA----V-WIYL-DVLFS--TASIMHLCAISL-DR------YV-A-----I-QN
--P-------------I----HH----S---RF--NSR-----TK---------------
AFL-KIIA---VWTISV-G-------ISM-PIPVF---GL--------------------
Q-DDSKVF-KE--------G----SC----LLA-D------D------------------
-------NFVL-I--------GSFVSFFIP---L---TIM----VIT-YF--LT--IK--
-SLQ----------------KE--------ATL---------------------------
---------------------------CVSDLGTRAKLASFSFL------P---------
----QSSLS--------------------------------------------SEKLFQR
SI-------------HREPGSY---------------------TG---------------
---------------RRTMQSISN----EQK-ACKVLGIVFF--LFVV------------
------MWCP--FFIT-NI-----------MAVI-----CK-----ESCN------EDVI
GALLNVFVW------IGYLS----------SAVN----PL--V---------------YT
---------
>5ht2c_SW:P28335
------------------------------------------------ILVIM----AV-
--S-----M--EKKL---H-----N---A---TNY-----FLMSL-AIADMLVGLL----
-VM----PL-SL------L--AI--LY---DY------VWP-----L--------P----
--RYL-CP----V-WISL-DVLFS--TASIMHLCAISL-DR------YV-A-----I-RN
--P-------------I----EH----S---RF--NSR-----TK---------------
AIM-KIAI---VWAISI-G-------VSV-PIPVI---GL--------------------
R-DEEKVFVNN--------T----TC----VLN-D------P------------------
-------NFVL-I--------GSFVAFFIP---L---TIM----VIT-YC--LT--IY--
-VLR----------------RQ--------ALM---------------------------
---------------------------LLHGHTEEPPGLSLDFL------KCCKRNT---
--AEEENSA--------------------------------------------NPNQDQN
AR-------------RRKKKER---------------------RP---------------
---------------RGTMQAINN----ERK-ASKVLGIVFF--VFLI------------
------MWCP--FFIT-NI-----------LSVL-----CE-----KSCN------QKLM
EKLLNVFVW------IGYVC----------SGIN----PL--V---------------YT
---------
>drd4_SW:P21917
------------------------------------------------SLVCV----SV-
--A-----T--ERAL---Q-----T---P---TNS-----FIVSL-AAADLLLALL----
-VL----PL-FV------Y--SE--VQ---GG------AWL-----L--------S----
--PRL-CD----A-LMAM-DVMLC--TASIFNLCAISV-DR------FV-A-----V-AV
--P-------------L----RY----N---RQ--GGS-----RR---------------
QLL-LIGA---TWLLSA-A-------VA--APVLC---GL--------------------
--NDVRGR-DP--------A----VC----RLE-D------RD-----------------
--------YVV-Y--------SSVCSFFLP---C---PLM----LLL-YW--AT--FR--
-GLQ----RW--------EVAR--------RAKLHGRAPRRPSGPGPPSPTPPAPRLPQD
PCGPDCAPPAPGLPRG-P----CGPDCAPAAPGLPPDPCGPDCAPPAPGLPQDPCGPDCA
PPAPGLPRG--------------------------------------------PCGPDCA
PPAPGLPQDPCGPDCAPPAPGL---------------------PPDPCGSNCAPPDAVRA
AALPPQTPPQTRRRRRAKIT--GR----ERK-AMRVLPVVVG--AFLL------------
------CWTP--FFVV-HI-----------TQAL-----C------PACS--------VP
PRLVSAVTW------LGYVN----------SALN----PV--I---------------YT
---------
>drd2_SW:P14416
------------------------------------------------VLVCM----AV-
--S-----R--EKAL---Q-----T---T---TNY-----LIVSL-AVADLLVATL----
-VM----PW-VV------Y--LE--VV---GE-------WK-----F--------S----
--RIH-CD----I-FVTL-DVMMC--TASILNLCAISI-DR------YT-A-----V-AM
--P-------------M----LY----N--TRY--SSK-----RR---------------
VTV-MISI---VWVLSF-T-------IS--CPLLF---GL--------------------
--NNA----DQ--------N----EC----IIA-N------PA-----------------
--------FVV-Y--------SSIVSFYVP---F---IVT----LLV-YI--KI--YI--
-VLR----------------RR--------RKRVN---TKRSSRAFRAHLRAPLKGNCTH
PEDMKLCTVIMKSNGSFP----VNRRRVEAARRAQELEMEMLSSTSPPERTRYSPIPPSH
HQLTLPDPS--------------------------------------------HHGLHST
PDSPAKPEKNGHAKDHPKIAKI---------------------FEIQTMPNGKTRTSLK-
-TMSRRKLSQQ------------K----EKK-ATQMLAIVLG--VFII------------
------CWLP--FFIT-HI-----------LNIH-----C------D-CN--------IP
PVLYSAFTW------LGYVN----------SAVN----PI--I---------------YT
---------
>drd3_SW:P35462
------------------------------------------------GLVCM----AV-
--------LK-ERAL---------Q---T--TTNY-----LVVSL-AVADLLVATL----
-VM----PWVVY------L--EV--TG---G-------VWN-----F-------------
--SRICCD----V-FVTL-DVMMC--TASILNLCAISI-DR------YT-A-----V-VM
--P-------------V----HY----QHGTGQ--SSC-----RR---------------
VAL-MITA---VWVLAF---------AVS-CPLLF---GF-------NTTGDPT------
------------------------VC----SIS-N-------------------------
-------PDFV-I-------YSSVVSFYLP---F---GVT----VLV-YA--RI--YV--
-VLK----QR--------RRKR--------ILTRQNSQCNSVRPGFPQQTLSPDPAHLEL
KRYYSICQDTALGGPGFQERGGELKREEKTRNSLSPTIAPKLSLEVRKLSNGRLSTSLKL
GPLQPRGVP---------------------------------------------------
------------------------------------------------------------
----------------------LR----EKK-ATQMVAIVLG--AFIV------------
------CWLP--FFLT-HV-----------LNTH--C---------QTCH--------VS
PELYSATTW------LGYVN----------SALN----PV--I---------------YT
---------
>5ht5a_SW:P47898
-------------------------------------------------LVLA--TILR-
-----------VRTF-------------H-RVPHN-----LVASM-AVSDVLVAAL----
-VM----PLSLV------H-ELS--GR-----------RWQ-----L--------G----
--RRL-CQ----L-WIAC-DVLCC--TASIWNVTAIAL-DR------YW-S-----ITRH
----------------M----EY--------TL--RTR-----KC---------------
VSNVMIAL---TWALSA-V-------ISL-APLLF---GW-------GETYSEGSE----
------------------------EC----QVS-R-------------------------
------EPSYA-V-------FSTVGAFYLP---L---CVV----LFV-YW--KI--YK--
-AAK----FR--------VGSRKTNSVSPISEA---------------------------
-----------------------------------------VEVKDSAKQPQMVFTVRHA
TVTFQPEGDTWRE-----------------------------------------------
------------------------------------------------------------
----------------------QK----EQR-AALMVGILIG--VFVL------------
------CWIP--FFLTELI-----------SPLC--S-----------CD--------IP
AIWKSIFLW------LGYSN----------SFFN----PL--I---------------YT
---------
>ada2b_SW:P18089
------------------------------------------------ALVIL--AVLT-
-----------SRSL-------------R-APQNL-----FLVSL-AAADILVATL----
-II----PFSLA------N--EL--LG-----------YWY-----F-------------
--RRTWCE----V-YLAL-DVLFC--TSSIVHLCAISL-DR------YW-A-----VSRA
----------------L----EY---------NSKRTP-----RR---------------
IKC-IILT---VWLIAA---------VIS-LPPLIYKGDQ-------GPQPRGRP-----
------------------------QC----KLN---------------------------
-----QEAWYI-L-------ASSIGSFFAP-------CLI----MILVYL--RIYLIAKR
SNRRGPRAKGGPGQGESKQPRPDHGGALASAKLPALASVASAREVNGHSKSTGEKEEGET
PEDTGTRALPPSWAALPNSGQGQKEGVCGASPEDEAEEEEEEEEECEPQAVPVSPASACS
PPLQQPQGSRVLATLRGQVLLGRGVGAIGGQWWR--------------------------
------------------------------------------------------------
----------------------RRAQLTREKRFTFVLAVVIG--VFVL------------
------CWFP--FFFSYSL-----------GAIC-----------PKHCK--------VP
HGLFQFFFW------IGYCN----------SSLN----PV--I---------------YT
---------
>ada2a_SW:P08913
------------------------------------------------VLVII--AVFT-
-----------SRAL-------------K-APQNL-----FLVSL-ASADILVATL----
-VI----PFSLA------N--EV--MG-----------YWY-----F--------G----
--KAW-CE----I-YLAL-DVLFC--TSSIVHLCAISL-DR------YW-S-----ITQA
----------------I----EY---------NLKRTP-----RR---------------
IKA-IIIT---VWVISA---------VIS-FPPLISIEKK-------GGGGGPQPAEP--
------------------------RC----EIN---------------------------
-----DQKWYV-I-------SSCIGSFFAP-------CLI----MILVYV--RI--YQIA
KRRTRVPPSRRGPDAVAAPPGGTERRPNGLGPERSAGPGGAEAEPLPTQLNGAPGEPAPA
GPRDTDALDLEESSSSDHAERPPGPRRPERGPRGKGKARASQVKPGDSLPRRGPGATGIG
TPAAGPGEERVGAAKASRW-----------------------------------------
------------------------------------------------------------
----------------------RGRQNREKR-FTFVLAVVIG--VFVV------------
------CWFP--FFFTYTL---------TAVGCS------------------------VP
RTLFKFFFW------FGYCN----------SSLN----PV--I---------------YT
---------
>ada2c_SW:P18825
------------------------------------------------VLVVI----AV-
--------LT-SRAL---R---------A--PQNL-----FLVSL-ASADILVATL----
-VM----PFSLA------N--EL--MA---Y--------WY-----F--------G----
--QVW-CG----V-YLAL-DVLFC--TSSIVHLCAISL-DR------YW-S-----V-TQ
--A-------------V----EY----N---LK--RTP-----RR---------------
VKA-TIVA---VWLISA-V-------ISF-PPLVS---LY-------RQPDGAAYP----
------------------------QC----GLN-D-------------------------
------ETWYI-L-------SSCIGSFFAP---C---LIM---GLV--YA--RI--YRVA
KLRT----RT--------LSEK--------RAPVGPDGASPTTENGLGAAAGAGENGHCA
PPPADVEPDESSAAAERRRRRGALRRGGRRRAGAEGGAGGADGQGAGPGAAESGALTASR
SPGPGGRLSRASSRSVEFFLSRRRRARSSVCRRKVAQ-----------------------
------------------------------------------------------------
----------------------AR----EKR-FTFVLAVVMG--VFVL------------
------CWFP--FFFSYSL-----------YGIC--R---------EACQ--------VP
GPLFKFFFW------IGYCN----------SSLN----PV--I---------------YT
---------
>5ht7r_SW:P34969
------------------------------------------------CLVVI----SV-
--C-----F--VKKL---R-----Q---P---SNY-----LIVSL-ALADLSVAVA----
-VM----PFVSV------T--DL--IG---G-------KWI-----F--------G----
--HFF-CN----V-FIAM-DVMCC--TASIMTLCVISI-DR------YL-G-----I-TR
--P-------------L----TY----P---VR--QNG-----KC---------------
MAK-MILS---VWLLSA-S-------IT--LPPLF---GW--------------------
A-QN--VN-DD--------K----VC----LIS-Q------DF-----------------
-------GYTI-Y--------STAVAFYIP---M---SVM----LFM-YY--QI--YK--
-AAR----------------KS--------AAK---------------------------
--------------------------------HKF------------PGFPRVEPDSVIA
LNGIVKLQK--------------------------------------------EVEECAN
LS-------------RLLKHER---------------------KN---------------
----------------ISIF--KR----EQK-AATTLGIIVG--AFTV------------
------CWLP--FFLL-ST-----------ARPF--I--CG-----TSCS-------CIP
LWVERTFLW------LGYAN----------SLIN----PF--I---------------YA
---------
>drd1_SW:P21728
------------------------------------------------TLVCA--AVIR-
-----------FRHLR------------S-KVTNF-----FVISL-AVSDLLVAVL----
-VM----PWKAV------A--EI--AG-----------FWP-----F-------------
--GSF-CN----I-WVAF-DIMCS--TASILNLCVISV-DR------YW-------AISS
--P-------------F----RY---------ERKMTP-----KA---------------
AFI-LISV---AWTLSV---------LISFIPVQL---SW-------HKAKPTSPSDGNA
TSLAETID----------------NC----DSS-L-------------------------
-----SRTYAI---------SSSVISFYIP-------VAI----MIVTYT--RI--YRIA
QKQI----RR--------IAALERAAVHAKNCQ---------------------------
-----------------------------------------------------TTTGNGK
PVECSQPESSFKMSF---------------------------------------------
------------------------------------------------------------
----------------------KR----ETK-VLKTLSVIMG--VFVC------------
------CWLP--FFILNCI-----------LPFC--GSGETQPFC-------------ID
SNTFDVFVW------FGWAN----------SSLN----PI--I---------------YA
---------
>drd5_SW:P21918
------------------------------------------------VLVCA----AI-
--------VR-SRHLRAN----------M---TNV-----FIVSL-AVSDLFVALL----
-VM----PWKAV------A--EV--AG----------Y-WP-F-----------------
--GAF-CD----V-WVAF-DIMCS--TASILNLCVISV-DR------YWAI-------SR
--P-------------F----RY---------KRKMTQ-----RM---------------
ALV-MVGL---AWTLSILI-------SF--IPVQL---NW-------HRDQAASWGGLDL
PNNL--------------------AN----WTP-W-----------EEDFWEPDVNAENC
DSS--LNRTYA-I-------SSSLISFYIP---V---AIM----IVT-YT--RI--YR--
-IAQ----VQ--------IRRI--------SSL---------------------------
-------------------------------------------ERAAEHAQSCRSSAACA
PDTSLRASI---------------------------------------------------
------------------------------------------------------------
----------------------KK----ETK-VLKTLSVIMG--VFVC------------
------CWLP--FFILNCM-----------VPFC--SGHPEGPPAGFPC---------VS
ETTFDVFVW------FGWAN----------SSLN----PV--I---------------YA
---------
>adrb3_SW:P13945
------------------------------------------------LLVIV--AIAW-
-----------TPRL-------------Q-TMTNV-----FVTSL-AAADLVMGLL----
-VV----PPAAT------L--AL--TG-----------HWPL------------------
--GATGCE----L-WTSV-DVLCV--TASIETLCALAV-DR------YL-A-----V-TN
--P-------------L----RY-------GAL--VTK-----RC---------------
ART-AVVL---VWVVSA-A-------VSF-APIMS---QW-------WRVGADAEAQ---
------------------------RC----HSN-P-----------------------RC
CAFASNMPYVL---------LSSSVSFYLP---L---LVM----LFV-YA--RV--FVVA
TRQL----RL--------LRGELGRFPPEESPP---------------------------
-----------------------------------------APSRSLAPAPVGTCAPPEG
VPACGRRPARLLP-----------------------------------------------
------------------------------------------------------------
----------------------LR----EHR-ALCTLGLIMG--TFTL------------
------CWLP--FFLA-NV-----------LRAL--GGPSL-----------------VP
GPAFLALNW------LGYAN----------SAFN----PL--I---------------YC
---------
>adrb2_SW:P07550
------------------------------------------------VLVIT--AIAK-
-----------FERL-------------Q-TVTNY-----FITSL-ACADLVMGLA----
-VV----PFGAA------H--IL--MK-----------MWT-FG----------------
--NFW-CE----F-WTSI-DVLCV--TASIETLCVIAV-DR------YF-A-----I-TS
--P-------------F----KY-------QSL--LTK-----NK---------------
ARV-IILM---VWIVSG-L-------TSF-LPIQM---HW-------YRATHQEAI----
------------------------NC----YAN-E-----------------------TC
CDFFTNQAYAI---------ASSIVSFYVP---L---VIM----VFV-YS--RV--FQ--
-EAK----RQ--------LQKIDKSEGRFHVQN---------------------------
--------------------------------------------------LSQVEQDGRT
GHGLRRSSKFC-------------------------------------------------
------------------------------------------------------------
----------------------LK----EHK-ALKTLGIIMG--TFTL------------
------CWLP--FFIVNIV-----------HVIQ--DNL-------------------IR
KEVYILLNW------IGYVN----------SGFN----PL--I---------------YC
---------
>adrb1_SW:P08588
------------------------------------------------VLVIV----AI-
---------AKTPRL-------------Q-TLTNL-----FIMSL-ASADLVMGLL----
-VV----PFGAT------I-VVW--GR------------WE-YG----------------
--SFF-CE----L-WTSV-DVLCV--TASIETLCVIAL-DR------YL-A-----I-TS
--P-------------F----RY-----QSL----LTR-----AR---------------
ARG-LVCT---VWAISA-L-------VSF-LPILM---HW-------WRAESDEAR----
------------------------RC----YND-P-----------------------KC
CDFVTNRAYAI---------ASSVVSFYVP---L---CIM----AFV-YL--RV--FREA
QKQV----KK--------IDSC--------ERR---------------------------
-----------------------FLGGPARPPSPSPSPVPAPAPPPGPPRPAAAAATAPL
ANGRAGKRRPSRLVA---------------------------------------------
------------------------------------------------------------
----------------------LR----EQK-ALKTLGIIMG--VFTL------------
------CWLP--FFLANVV-----------KAFH--REL-------------------VP
DRLFVFFNW------LGYAN----------SAFN----PI--I---------------YC
---------
>ada1a_SW:P35348
------------------------------------------------ILVIL--SVAC-
-----------HRHL-------------H-SVTHY-----YIVNL-AVADLLLTST----
-VL----PFSAI------F--EV--LG-----------YWA-----F--------G----
--RVF-CN----I-WAAV-DVLCC--TASIMGLCIISI-DR------YI-G-----V-SY
--P-------------L----RY---------PTIVTQ-----RR---------------
GLM-ALLC---VWALSL---------VIS-IGPLF---GW-------RQPAPEDET----
------------------------IC----QIN-E-------------------------
------EPGYV-L-------FSALGSFYLP---L---AII----LVM-YC--RV--YVVA
KRES----RG--------LKSGLKTDKSDSEQV---------------------------
-------------------------------------------TLRIHRKNAPAGGSGMA
SAKTKTHFSVRLLKF---------------------------------------------
------------------------------------------------------------
----------------------SR----EKK-AAKTLGIVVG--CFVL------------
------CWLP--FFLVMPI-----------GSFF--PDFK------------------PS
ETVFKIVFW------LGYLN----------SCIN----PI--I---------------YP
---------
>ada1b_SW:P35368
------------------------------------------------ILVIL--SVAC-
-----------NRHL-------------R-TPTNY-----FIVNL-AMADLLLSFT----
-VL----PFSAA------L--EV--LG-----------YWV-----L--------G----
--RIF-CD----I-WAAV-DVLCC--TASILSLCAISI-DR------YI-G-----VRYS
----------------L----QY---------PTLVTR-----RK---------------
AIL-ALLS---VWVLST---------VIS-IGPLL---GW-------KEPAPNDDK----
------------------------EC----GVT-E-------------------------
-----EPFYAL---------FSSLGSFYIP-------LAV----ILVMYCRVYIVAKRTT
KNLEAGVMKE--------MSNSKELTLRIHSKN---------------------------
--------------------------------------------------FHEDTLSSTK
AKGHNPRSSIAVKLFKF-------------------------------------------
------------------------------------------------------------
----------------------SR----EKK-AAKTLGIVVG--MFIL------------
------CWLP--FFIALPL-----------GSLF--STLK------------------PP
DAVFKVVFW------LGYFN----------SCLN----PI--I---------------YP
---------
>ada1d_SW:P25100
------------------------------------------------LLVIL----SV-
--------AC-NRHL---------Q---T--VTNY-----FIVNL-AVADLLLSAT----
-VL----PFSAT------M--EV--LG---F--------WA-----F--------G----
--RAF-CD----V-WAAV-DVLCC--TASILSLCTISV-DR------YV-G-----V-RH
--S-------------L----KY----P---AI--MTE-----RK---------------
AAA-ILAL---LWVVAL---------VVS-VGPLL---GW-------KEPVPPDER----
------------------------FC----GIT-E-------------------------
------EAGYA-V-------FSSVCSFYLP---M---AVI----VVM-YC--RV--YVVA
RSTT----RS--------LEAG--------VKR---------------------------
-----------------------------ERGKASEVVLRIHCRGAATGADGAHGMRSAK
GHTFRSSLSVRLLKF---------------------------------------------
------------------------------------------------------------
----------------------SR----EKK-AAKTLAIVVG--VFVL------------
------CWFP--FFFVLPL-----------GSLF--PQLK------------------PS
EGVFKVIFW------LGYFN----------SCVN----PL--I---------------YP
---------
>5ht1a_SW:P08908
------------------------------------------------ACVVA--AIAL-
-----------ERSL-------------Q-NVANY-----LIGSL-AVTDLMVSVL----
-VL----PMAAL------Y--QV--LN-----------KWT-----L--------G----
--QVT-CD----L-FIAL-DVLCC--TSSILHLCAIAL-DR------YW-A-----I-TD
--P-------------I----DY--VNK-------RTP-----RR---------------
AAA-LISL---TWLIGF---------LIS-IPPML---GW-------RTPEDRSDPD---
------------------------AC----TIS-K-------------------------
------DHGYT-I-------YSTFGAFYIP---L---LLM----LVL-YG--RI--FR--
-AAR----FR--------IRKTVKKVEKTGADTRHGASPAPQPKKSVNGESGSRNWRLGV
ESKAGGALCANGAVRQGDDGAALEVIEVHRVGNSKEHLPLPSEAGPTPCAPASFERKNER
NAEAKRKMAL--------------------------------------------------
------------------------------------------------------------
----------------------AR----ERK-TVKTLGIIMG--TFIL------------
------CWLP--FFIVALV-----------LPFC--ESSCH-----------------MP
TLLGAIINW------LGYSN----------SLLN----PV--I---------------YA
---------
>5ht1b_SW:P28222
-------------------------------------------------FVIA----TV-
-----------YRTRKLHT---------P---ANY-----LIASL-AVTDLLVSIL----
-VM----PISTM------Y--TV--TG-----------RWT-----L--------G----
--QVV-CD----F-WLSS-DITCC--TASILHLCVIAL-DR------YW-A-----I-TD
--A-------------V----EY--SAK-------RTP-----KR---------------
AAV-MIAL---VWVFSI---------SIS-LPPFF----W-------RQAKAEEEVS---
------------------------EC----VVN-T-------------------------
-----DHILYT-V-------YSTVGAFYFP-------TLL----LIALYG--RI--YV--
-EAR----SR--------ILKQTPNRTGKRLTR---------------------------
-------------------AQLITDSPGSTSSVTSINSRVPDVPSESGSPVYVNQVKVRV
SDALLEKKKLMA------------------------------------------------
------------------------------------------------------------
----------------------AR----ERK-ATKTLGIILG--AFIV------------
------CWLP--FFIISLV-----------MPIC--K---------DACW--------FH
LAIFDFFTW------LGYLN----------SLIN----PI--I---------------YT
---------
>5ht1d_SW:P28221
------------------------------------------------FVLTT---ILL-
-----------TRKL---------H---T--PANY-----LIGSL-ATTDLLVSIL----
-VM----PISIA------Y--TI--TH---T--------WN-----F--------G----
--QIL-CD----I-WLSS-DITCC--TASILHLCVIAL-DR------YW-A-----I-TD
--A-------------L----EY----S---KR--RTA-----GH---------------
AAT-MIAI---VWAISI---------CIS-IPPLF----W-------RQAKAQEEMS---
------------------------DC----LVN-T-------------------------
-----SQISYT-I-------YSTCGAFYIP---S---VLL----IIL-YG--RI--YR--
-AAR----NR--------ILNP--------PSL---------------------------
-------------YGKRFTTAHLITGSAGSSLCSLNSSLHEGHSHSAGSPLFFNHVKIKL
ADSALERKRISA------------------------------------------------
------------------------------------------------------------
----------------------AR----ERK-ATKILGIILG--AFII------------
------CWLP--FFVVSLV-----------LPIC--R---------DSCW--------IH
PALFDFFTW------LGYLN----------SLIN----PI--I---------------YT
---------
>5ht1e_SW:P28566
------------------------------------------------AVIMA-------
--------IGTTKKL-------------H-QPANY-----LICSL-AVTDLLVAVL----
-VM----PLSII------Y--IV--MD-----------RWK-----L-------------
--GYFLCE----V-WLSV-DMTCC--TCSILHLCVIAL-DR------YW-A-----I-TN
--A-------------I----EY--ARK-------RTA-----KR---------------
AAL-MILT---VWTISI---------FIS-MPPLF----W-------RSHRRLSPPPS--
------------------------QC----TIQ-H-------------------------
-----DHVIYT-I-------YSTLGAFYIP---L---TLI----LIL-YY--RI--YHAA
KSLY----QK--------RGSSRHLSNRSTDSQ---------------------------
----------------------NSFASCKLTQTFCVSDFSTSDPTTEFEKFHASIRIPPF
DNDLDHPGERQQISS---------------------------------------------
------------------------------------------------------------
----------------------TR----ERK-AARILGLILG--AFIL------------
------SWLP--FFIKELI-----------VGLS--IYT-------------------VS
SEVADFLTW------LGYVN----------SLIN----PL--L---------------YT
---------
>5ht1f_SW:P30939
------------------------------------------------LVIAA---IIV-
-----------TRKL---------H---H--PANY-----LICSL-AVTDFLVAVL----
-VM----PFSIV------Y--IV--RE---S--------WI-----M--------G----
--QVV-CD----I-WLSV-DITCC--TCSILHLSAIAL-DR------YR-A-----I-TD
--A-------------V----EY----A---RK--RTP-----KH---------------
AGI-MITI---VWIISV---------FIS-MPPLF----W-------RHQGTSRDD----
------------------------EC----IIK-H-------------------------
-----DHIVST-I-------YSTFGAFYIP---L---ALI----LIL-YY--KI--YRAA
KTLY----HK--------RQAS--------RIA---------------------------
-----------KEEVNGQVLLESGEKSTKSVSTSYVLEKSLSDPSTDFDKIHSTVRSLRS
EFKHEKSWRRQKISG---------------------------------------------
------------------------------------------------------------
----------------------TR----ERK-AATTLGLILG--AFVI------------
------CWLP--FFVKELV-----------VNVC--D----------KCK--------IS
EEMSNFLAW------LGYLN----------SLIN----PL--I---------------YT
---------
>5ht4r_SW:Q13639
------------------------------------------------LLVMV--AVCW-
-----------DRQLRKIK-------------TNY-----FIVSL-AFADLLVSVL----
-VM----PFGAI------E--LV--QD-----------IWI-----Y--------G----
--EVF-CL----V-RTSL-DVLLT--TASIFHLCCISL-DR------YY-A-----ICCQ
--P-------------L----VY--RNK-------MTP-----LR---------------
IAL-MLGG---CWVIPT-F-------ISF-LPIMQ---GW-------NNIGIIDLIEKRK
FNQNSNST----------------YC----VFM-V-------------------------
------NKPYA-I-------TCSVVAFYIP---F---LLM----VLA-YY--RI--YV--
-TAK----EH--------AHQIQMLQRAGASSE---------------------------
-----------------------------------------------------------S
RPQSADQHSTHRM-----------------------------------------------
------------------------------------------------------------
----------------------RT----ETK-AAKTLCIIMG--CFCL------------
------CWAP--FFVTNIV-----------DPFI--DYT-------------------VP
GQVWTAFLW------LGYIN----------SGLN----PF--L---------------YA
---------
>hrh2_SW:P25021
------------------------------------------------VVVCL----AV-
--------GL-NRRL---R---------N--LTNC-----FIVSL-AITDLLLGLL----
-VL----PFSAI------Y--QL--SC-----------KWS-----F--------G----
--KVF-CN----I-YTSL-DVMLC--TASILNLFMISL-DR------YC-A-----V-MD
--P-------------L----RY----P---VL--VTP-----VR---------------
VAI-SLVL---IWVISI-T-------LSF-LSIHL---GW-------NSRNETSKGNHTT
S-----------------------KC----KVQ-V-------------------------
------NEVYG-L-------VDGLVTFYLP---L---LIM----CIT-YY--RI--FK--
-VAR----DQ--------AKRINHISSWK-AAT---------------------------
------------------------------------------------------------
------------------------------------------------------------
------------------------------------------------------------
----------------------IR----EHK-ATVTLAAVMG--AFII------------
------CWFP--YFTA-FV-----------YRGL--RGDDA-----------------IN
EVLEAIVLW------LGYAN----------SALN----PI--L---------------YA
---------
>gp161_SW:Q8N6U8
------------------------------------------------LVIVV--TLYK-
-----------KSYL-------------L-TLSNK-----FVFSL-TLSNFLLSVL----
-VL----PFVVT------S--SI--RR-----------EWI-----F--------G----
--VVW-CN------FSALLYLLIS--SASMLTLGVIAI-DR------YY-A-----V-LY
--P-------------M----VY--PMK-------ITG-----NR---------------
AVM-ALVY---IWLHSL---------IGC-LPPLF---GW-------SSVEFDEFKW---
------------------------MC----VAA-W-------------------------
--H--REPGYT-A-------FWQIWCALFP---F---LVM----LVC-YG--FI--FRVA
RVKA----RK--------VHCGTVVIVEEDAQR---------------------------
--------------------------------------------TGRKNSSTSTSSSGSR
RNAFQGVVYSAN------------------------------------------------
------------------------------------------------------------
----------------------------QCK-ALITILVVLG--AFMV------------
------TWGP--YMVVIAS-----------EALW--GKSS------------------VS
PSLETWATW------LSFAS----------AVCH----PL--I---------------YG
---------
>opn5_SW:Q6U736
------------------------------------------------GYVLY----MS-
--S-----R--RKKK---L-----R---P---AEI-----MTINL-AVCDLGISVV----
-GK----PFTII------S--CF--CH---R--------WV-----F--------G----
--WIG-CR----W-YGWA-GFFFG--CGSLITMTAVSL-DR------YLKI-----C-YL
--S-------------Y----GV---------W--LKR-----KH---------------
AYI-CLAA---IWAYAS-F-------WTT--MPLV---GL-------GDYVP--------
------EPFG---------T----SC----TLD-W------WLA--------------QA
SVG--GQVFIL-N-------I-LFFCLLLP---T---AVI----VFS-YV--KI--IA--
-KVK----------------SS--------SKE---------------------------
--------------------------V---------------------------------
--AHFDSRIHSSH-----------------------------------------------
------------------------------------------------------------
----------------------VL----EMK-LTKVAMLICA--GFLI------------
------AWIP--YAVV-SV-----------WSAF--G---------RPDS--------IP
IQLSVVPTL------LAKSA----------AMYN----PI--I---------------YQ
---------
>opn4_SW:Q9UHM6
------------------------------------------------LTVIY----TF-
--C-----R--SRSL---R-----T---P---ANM-----FIINL-AVSDFLMSFT----
-QA----PVFFT------S--SL--YK---Q--------WL-----F--------G----
--ETG-CE----F-YAFC-GALFG--ISSMITLTAIAL-DR------YL-V-----I-TR
--P-------------L----AT----F---GV--ASK-----RR---------------
AAF-VLLG---VWLYAL-A-------WSL--PPFF---GW-------SAYVP--------
------EGLL---------T----SC----SWD-Y------MSF--------------TP
AVR----AYTM-L-------L-CCFVFFLP---L---LII----IYC-YI--FI--FR--
-AIR----------------ETGRALQTFGACK---------------------------
--------------------------G---------------------------------
--NGESLWQRQRL-----------------------------------------------
------------------------------------------------------------
----------------------QS----ECK-MAKIMLLVIL--LFVL------------
------SWAP--YSAV-AL-----------VAFA--G---------YAHV--------LT
PYMSSVPAV------IAKAS----------AIHN----PI--I---------------YA
---------
>opn3_SW:Q9H1Y3
-------------------------------------------------LVLV----LY-
--Y-----K--FQRL---R-----T---P---THL-----LLVNI-SLSDLLVSLF----
-GV----TFTFV------S--CL--RN---G--------WV-----W--------D----
--TVG-CV----W-DGFS-GSLFG--IVSIATLTVLAY-ER------YIRV-----V-HA
--R-------------V----IN----F---SW---------------------------
AWR-AITY---IWLYSL-A-------WAG--APLL---GW-------NRYIL--------
------DVHG---------L----GC----TVD-W--------K--------------SK
DAN--DSSFVL-F-------L-FLGCLVVP---L---GVI----AHC-YG--HI--LY--
-SIR----------------ML--------RCV---------------------------
--------------------------E---------------------------------
--DLQTIQVIKIL-----------------------------------------------
------------------------------------------------------------
----------------------KY----EKK-LAKMCFLMIF--TFLV------------
------CWMP--YIVI-CF-----------LVVN--G---------HGHL--------VT
PTISIVSYL------FAKSN----------TVYN----PV--I---------------YV
---------
>opsb_SW:P03999
-------------------------------------------------MVLV----AT-
--L-----R--YKKL---R-----Q---P---LNY-----ILVNV-SFGGFLLCIF----
-SV----FPVFV------A--SC--NG---Y--------FV-----F--------G----
--RHV-CA----L-EGFL-GTVAG--LVTGWSLAFLAF-ER------YI-V-----I-CK
--P-------------F----GN----F---RF--SSK------H---------------
ALT-VVLA---TWTIGI-G-------VSI--PPFF---GW-------SRFIP--------
------EGLQ---------C----SC----GPD-W------YTV--------------GT
KYR--SESYTW-F-------L-FIFCFIVP---L---SLI----CFS-YT--QL--LR--
-ALK----------------AV--------AA----------------------------
------------------------------------------------------------
----QQQESATTQ-----------------------------------------------
------------------------------------------------------------
----------------------KA----ERE-VSRMVVVMVG--SFCV------------
------CYVP--YAAF-AM-----------YMVN--N---------RNHG--------LD
LRLVTIPSF------FSKSA----------CIYN----PI--I---------------YC
---------
>opsd_SW:P08100
-------------------------------------------------LTLY----VT-
--V-----Q--HKKL---R-----T---P---LNY-----ILLNL-AVADLFMVLG----
-GF----TSTLY------T--SL--HG---Y--------FV-----F--------G----
--PTG-CN----L-EGFF-ATLGG--EIALWSLVVLAI-ER------YV-V-----V-CK
--P-------------M----SN----F---RF--GEN------H---------------
AIM-GVAF---TWVMAL-A-------CAA--PPLA---GW-------SRYIP--------
------EGLQ---------C----SC----GID-Y------YTL--------------KP
EVN--NESFVI-Y-------M-FVVHFTIP---M---III----FFC-YG--QL--VF--
-TVK----------------EA--------AA----------------------------
------------------------------------------------------------
----QQQESATTQ-----------------------------------------------
------------------------------------------------------------
----------------------KA----EKE-VTRMVIIMVI--AFLI------------
------CWVP--YASV-AF-----------YIFT--H---------QGSN--------FG
PIFMTIPAF------FAKSA----------AIYN----PV--I---------------YI
---------
>opsg_SW:P04001
------------------------------------------------GLVLA----AT-
--M-----K--FKKL---R-----H---P---LNW-----ILVNL-AVADLAETVI----
-AS----TISVV------N--QV--YG---Y--------FV-----L--------G----
--HPM-CV----L-EGYT-VSLCG--ITGLWSLAIISW-ER------WM-V-----V-CK
--P-------------F----GN----V---RF--DAK------L---------------
AIV-GIAF---SWIWAA-V-------WTA--PPIF---GW-------SRYWP--------
------HGLK---------T----SC----GPD-V------FSG--------------SS
YPG--VQSYMI-V-------L-MVTCCITP---L---SII----VLC-YL--QV--WL--
-AIR----------------AV--------AK----------------------------
------------------------------------------------------------
----QQKESESTQ-----------------------------------------------
------------------------------------------------------------
----------------------KA----EKE-VTRMVVVMVL--AFCF------------
------CWGP--YAFF-AC-----------FAAA--N---------PGYP--------FH
PLMAALPAF------FAKSA----------TIYN----PV--I---------------YV
---------
>opsr_SW:P04000
------------------------------------------------GLVLA----AT-
--M-----K--FKKL---R-----H---P---LNW-----ILVNL-AVADLAETVI----
-AS----TISIV------N--QV--SG---Y--------FV-----L--------G----
--HPM-CV----L-EGYT-VSLCG--ITGLWSLAIISW-ER------WL-V-----V-CK
--P-------------F----GN----V---RF--DAK------L---------------
AIV-GIAF---SWIWSA-V-------WTA--PPIF---GW-------SRYWP--------
------HGLK---------T----SC----GPD-V------FSG--------------SS
YPG--VQSYMI-V-------L-MVTCCIIP---L---AII----MLC-YL--QV--WL--
-AIR----------------AV--------AK----------------------------
------------------------------------------------------------
----QQKESESTQ-----------------------------------------------
------------------------------------------------------------
----------------------KA----EKE-VTRMVVVMIF--AYCV------------
------CWGP--YTFF-AC-----------FAAA--N---------PGYA--------FH
PLMAALPAY------FAKSA----------TIYN----PV--I---------------YV
---------
>gpr45_SW:Q9Y5Y3
------------------------------------------------TVVCI----IV-
--------YQ-RPAM---R-----S---A---INL-----LLATL-AFSDIMLSLC----
-CM----PFTAV------T--LI--TV---R--------WH-----F--------G----
--DHF-CR----L-SATL-YWFFV--LEGVAILLIISV-DR------FL-I-----I-VQ
--R-------------Q----DK----L---NP--RR-----------------------
AKV-IIAV---SWVLSF-C-------IAG--PSLT---GW-------TLVEV--------
------PARA---------P----QC----VLG-Y------TEL----------------
-PA--DRAYVV-T-------L-VVAVFFAP---F---GVM----LCA-YM--CI--LN--
-TVR----------------KN--------AVR---------------------------
--------------------------V-----------------HNQSDSLDLRQLTRAG
LRRLQRQQQVSVDL----------------------------------------------
------------------------------------------------------------
----------------------SF----KTK-AFTTILILFV--GFSL------------
------CWLP--HSVY-SL-----------LSVF--S--QRFYC----GS--------SF
YATSTCVLW------LSYLK----------SVFN----PI--V---------------YC
---------
>gpr63_SW:Q9BZJ6
------------------------------------------------LVVCL----MV-
--------YQ-KAAM---R-----S---A---INI-----LLASL-AFADMLLAVL----
-NM----PFALV------T--IL--TT---R--------WI-----F--------G----
--KFF-CR----V-SAMF-FWLFV--IEGVAILLIISI-DR------FL-I-----I-VQ
--R-------------Q----DK----L---NP--YR-----------------------
AKV-LIAV---SWATSF-C-------VAF--PLAV---GN-------PDLQI--------
------PSRA---------P----QC----VFG-Y------TTN----------------
-PG--YQAYVI-L-------I-SLISFFIP---F---LVI----LYS-FM--GI--LN--
-TLR----------------HN--------ALR---------------------------
--------------------------I-----------------HSYPEGICLSQASKLG
LMSLQRPFQMSIDM----------------------------------------------
------------------------------------------------------------
----------------------GF----KTR-AFTTILILFA--VFIV------------
------CWAP--FTTY-SL-----------VATF--S--KHFYY----QH--------NF
FEISTWLLW------LCYLK----------SALN----PL--I---------------YY
---------
>gp152_SW:Q8TDT2
------------------------------------------------------------
--L---------------------A---------L-----LLLSL-ALSDFLFLA-----
-AA----AFQIL------E---I--RH---GG------HWP-----L--------G----
--TAA-CR----F-YYFL-WGVSY--SSGLFLLAALSL-DR------CL-L-----A-LC
--P-------------H----WY----P---GH--RPV-----RL---------------
PLW-VCAG---VWVLAT-L-------FSV--P-WL---VF-------PEAAV--------
----W-WYDL---------V----IC----LDF-W------DSE----------------
-------ELSL-R-------MLEVLGGFLP---F---LLL----LVC-HV--LT--QATA
CRTC----------------HR--------QQQ---------------------------
--------------------------P---------------------------------
------------------------------------------------------------
------------------------------------------------------------
----------------------AA----CRG-FARVARTILS--AYVV------------
------LRLP--YQLAQLL-----------YLAF--L--W-------DVY--------SG
YLLWEALVY--S-DYLILLN----------SCLS----PF--L---------------C-
---------
>mtr1l_SW:Q13585
------------------------------------------------SMVIL----AV-
--T-----K--NKKL---R-----N---S---GNI-----FVVSL-SVADMLVAIY----
-PY----PLMLH------A--MS--IG---G--------WD-----L--------S----
--QLQ-CQ----M-VGFI-TGLSV--VGSIFNIVAIAI-NR------YC-Y-----I-CH
--S-------------L----QY----E---RI--FSV-----RN---------------
TCI-YLVI---TWIMTV-L-------AVL--P-NM---YI-------GTIEY--------
------DPRT---------Y----TC----IFN-Y------LNN----------------
------PVFTV-T-------I-VCIHFVLP---L---LIV----GFC-YV--RI--WT--
-KVL----------------AA--------RDP---------------------------
--------------------------A---------------------------------
--GQNPDNQL--------------------------------------------------
------------------------------------------------------------
-----------------------A----EVR-NFLTMFVIFL--LFAV------------
------CWCP--INVL-TV-----------LVAV------------SPKE--------MA
GKIPNWLYL--AAYFIAYFN----------SCLN----AV--I---------------YG
---------
>mtr1a_SW:P48039
------------------------------------------------LLVIL----SV-
--Y-----R--NKKL---R-----N---A---GNI-----FVVSL-AVADLVVAIY----
-PY----PLVLM------S--IF--NN---G--------WN-----L--------G----
--YLH-CQ----V-SGFL-MGLSV--IGSIFNITGIAI-NR------YC-Y-----I-CH
--S-------------L----KY----D---KL--YSS-----KN---------------
SLC-YVLL---IWLLTL-A-------AVL--P-NL---RA-------GTLQY--------
------DPRI---------Y----SC----TFA-Q------SVS----------------
------SAYTI-A-------V-VVFHFLVP---M---IIV----IFC-YL--RI--WI--
-LVL----------------QV--------RQR---------------------------
--------------------------V---------------------------------
----KPDRKPKLK-----------------------------------------------
------------------------------------------------------------
----------------------PQ----DFR-NFVTMFVVFV--LFAI------------
------CWAP--LNFI-GL-----------AVAS------------DPAS--------MV
PRIPEWLFV--ASYYMAYFN----------SCLN----AI--I---------------YG
---------
>mtr1b_SW:P49286
------------------------------------------------LLVIL----SV-
--L-----R--NRKL---R-----N---A---GNL-----FLVSL-ALADLVVAFY----
-PY----PLILV------A--IF--YD---G--------WA-----L--------G----
--EEH-CK----A-SAFV-MGLSV--IGSVFNITAIAI-NR------YC-Y-----I-CH
--S-------------M----AY----H---RI--YRR-----WH---------------
TPL-HICL---IWLLTV-V-------ALL--P-NF---FV-------GSLEY--------
------DPRI---------Y----SC----TFI-Q------TAS----------------
------TQYTA-A-------V-VVIHFLLP---I---AVV----SFC-YL--RI--WV--
-LVL----------------QA--------RRK---------------------------
--------------------------A---------------------------------
----KPESRLCLK-----------------------------------------------
------------------------------------------------------------
----------------------PS----DLR-SFLTMFVVFV--IFAI------------
------CWAP--LNCI-GL-----------AVAI------------NPQE--------MA
PQIPEGLFV--TSYLLAYFN----------SCLN----AI--V---------------YG
---------
>pkr1_SW:Q8TCW9
------------------------------------------------FIFIA----AL-
--V-----R--YKKL---R-----N---L---TNL-----LIANL-AISDFLVAIV----
-CC----PFEMD------Y--YV--VR---QL------SWE-----H--------G----
--HVL-CT----S-VNYL-RTVSL--YVSTNALLAIAI-DR------YL-A-----I-VH
--P-------------L----RP----R-------MKC-----QT---------------
ATG-LIAL---VWTVSI-L-------IAI--P-SA---YF-------TTETVLVIVKSQ-
--------EK---------I----FC----GQI-W------PV---------------DQ
QLY--YKSYFL-F-------I-FGIEFVGP---V---VTM----TLC-YA--RI--SR--
-ELW----------------FK--------AVP---------------------------
--------------------------GFQT------------------------------
------EQIRKRL-----------------------------------------------
------------------------------------------------------------
----------------------RC----RRK-TVLVLMCILT--AYVL------------
------CWAP--FYGF-TI-----------VRDF-------FPTVFVKEK--------HY
LTAFYIVEC------IAMSN----------SMIN----TL--C-----------------
---------
>pkr2_SW:Q8NFJ6
------------------------------------------------FVFIA----AL-
--T-----R--YKKL---R-----N---L---TNL-----LIANL-AISDFLVAII----
-CC----PFEMD------Y--YV--VR---QL------SWE-----H--------G----
--HVL-CA----S-VNYL-RTVSL--YVSTNALLAIAI-DR------YL-A-----I-VH
--P-------------L----KP----R-------MNY-----QT---------------
ASF-LIAL---VWMVSI-L-------IAI--P-SA---YF-------ATETVLFIVKSQ-
--------EK---------I----FC----GQI-W------PV---------------DQ
QLY--YKSYFL-F-------I-FGVEFVGP---V---VTM----TLC-YA--RI--SR--
-ELW----------------FK--------AVP---------------------------
--------------------------GFQT------------------------------
------EQIRKRL-----------------------------------------------
------------------------------------------------------------
----------------------RC----RRK-TVLVLMCILT--AYVL------------
------CWAP--FYGF-TI-----------VRDF-------FPTVFVKEK--------HY
LTAFYVVEC------IAMSN----------SMIN----TV--C---------------F-
---------
>gpr19_SW:Q15760
------------------------------------------------SLVCL----VI-
--H-----R--SRRT---Q-----S---T---TNY-----FVVSM-ACADLLISVA----
-ST----PFVLL------Q--FT--TG---R--------WT-----L--------G----
--SAT-CK----V-VRYF-QYLTP--GVQIYVLLSICI-DR------FY-T-----I-VY
--P-------------L----SF----K-------VSR-----EK---------------
AKK-MIAA---SWVFDA-G-------FVT--P-VL---FF-------YGSNWDSH-----
-------------------------C----NYF-L------PS-----------------
SWE--GTAYTV-I-------H-FLVGFVIP---S---VLI----ILF-YQ--KV--IK--
-YIW----------------RI--------GTD---------------------------
--------------------------GRTV------------------------------
--------RRTMN--------------------------------------IVP------
------------------------------------------------------------
----------------------RT----KVK-TIKMFLILNL--LFLL------------
------SWLP--FHVA-QL-----------W----------HPHEQDYKK--------SS
L-VFTAITW------ISFSS----------SASK----PT--L---------------YS
---------
>npy5r_SW:Q15761
------------------------------------------------LLILM----AL-
--M-----K--KRNQ---K-----T---T---VNF-----LIGNL-AFSDILVVLF----
-CS----PFTLT------S--VL--LD---Q--------WM-----F--------G----
--KVM-CH----I-MPFL-QCVSV--LVSTLILISIAI-VR------YH-M-----I-KH
--P-------------I----SN----N-------LTA-----NH---------------
GYF-LIAT---VWTLGF-A-------ICS--P-LP---VF-------HSLVELQETFGSA
LLS-----SR---------Y----LC----VES-W------PS-----------------
DSY--RIAFTI-S-------L-LLVQYILP---L---VCL----TVS-HT--SV--CR--
-SIS----------------CG--------LSN---------------------------
--------------------------KENRLEENEMINLTLHPSKKSGPQVKLSGSHKWS
YSFIKKHRRRYSKKTACVLPAPERPSQENHSRILPENFGSVRSQLSSSSKFIPGVPTCFE
IKPEENSDVHELRVKRSVTRIK--------------------------------------
----------------------KR----SRS-VFYRLTILIL--VFAV------------
------SWMP--LHLF-HV-----------VTDF-------NDNLISNRH--------FK
L-VYCICHL------LGMMS----------CCLN----PI--L---------------YG
---------
>cckar_SW:P32238
------------------------------------------------TLVIT--VLIR-
-----------NKRM-------------R-TVTNI-----FLLSL-AVSDLMLCLF----
-CM----PFNLI------P--NL--LK-----------DFI-----F--------G----
--SAV-CK----T-TTYF-MGTSV--SVSTFNLVAISL-ER------YG-A-----I-CK
--P-------------L----QS----R---VW--QTK-----SH---------------
ALK-VIAA---TWCLSFTI-------MTP-YPIYSNLVPF-------TKNNNQTAN----
------------------------MC----RFL-L-----------------------PN
DVM--QQSWHT-F--------LLLILFLIP-------GIV----MMVAYG--LI--SL--
-ELY----QG--------IKFEASQKKSAKERK---------------------------
----------------------PSTTSSGKYEDSDGCYLQKTRPPRKLELRQLSTGSSSR
ANRIRSNSSAANL-----------------------------------------------
------------------------------------------------------------
----------------------MA----KKR-VIRMLIVIVV--LFFL------------
------CWMP--IFSA-NA-----------WRAY--DTASAERR--------------LS
GTPISFILL------LSYTS----------SCVN----PI--I---------------YC
---------
>gasr_SW:P32239
------------------------------------------------MLIIV----VL-
--------GL-SRRL---R---------T--VTNA-----FLLSL-AVSDLLLAVA----
-CM----PFTLL------P--NL--MG---T--------FI-----F--------G----
--TVI-CK----A-VSYL-MGVSV--SVSTLSLVAIAL-ER------YS-A-----I-CR
--P-------------L----QA----R---VW--QTR-----SH---------------
AAR-VIVA---TWLLSGLL-------MVP-YPVYT---VV-------QPVGPRVL-----
------------------------QC----VHR-W------PSA----------------
-RV--RQTWSV-L--------LLLLLFFIP---G---VVM----AVA-YG--LI--SR--
-ELY----LG--------LRFD--------GDS---------------------------
-----DSDSQSRVRNQGGLPGAVHQNGRCRPETGAVGEDSDGCYVQLPRSRPALELTALT
APGPGSGSRPTQAKL---------------------------------------------
------------------------------------------------------------
----------------------LA----KKR-VVRMLLVIVV--LFFL------------
------CWLP--VYSA-NT-----------WRAF--DGPGAHRA--------------LS
GAPISFIHL------LSYAS----------ACVN----PL--V---------------YC
---------
>qrfpr_SW:Q96P65
------------------------------------------------ALVFY----VV-
--T-----R--SKAM---R-----T---V---TNI-----FICSL-ALSDLLITFF----
-CI----PVTML------Q--NI--SD---N--------WL-----G--------G----
--AFI-CK----M-VPFV-QSTAV--VTEILTMTCIAV-ER------HQ-G-----L-VH
--P-------------F----KM----K---WQ--YTN-----RR---------------
AFT-MLGV---VWLVAV-I-------VGS--P-------M-------WHVQQLE---IKY
DFLYE-KEHI---------C-----C----LEE-W------TS-----------------
PVH--QKIYTT-F-------I-LVILFLLP---L---MVM----LIL-YS--KI--GY--
-ELW----------------IK--------KRV---------------------------
--------------------------GDGS------------------------------
------VLRTIHG--------------------------------------KEMSKIA--
------------------------------------------------------------
----------------------RK----KKR-AVIMMVTVVA--LFAV------------
------CWAP--FHVV-HM-----------MIEY--S--N-FEKEYDDVT--------IK
M-IFAIVQI------IGFSN----------SICN----PI--V---------------YA
---------
>ox1r_SW:O43613
------------------------------------------------TLVCL----AV-
-----------WRNHHMRT---------V---TNY-----FIVNL-SLADVLVTAI----
-CL----PASLL------V--DI--TE-----------SWL-----F--------G----
--HAL-CK----V-IPYL-QAVSV--SVAVLTLSFIAL-DR------WY-A-----I-CH
--P-------------L----LF---------K--STA-----RR---------------
ARG-SILG---IWAVSL---------AIM-VPQAA---VM-------ECSS-----VLPE
LANRTRLFS---------------VC----DER-W------------------------A
DDL--YPKIYH-S-------CFFIVTYLAP---L---GLM----AMA-YF--QI--FR--
-KLW----GR--------QIPG--------TTS---------------------------
-----------------------------ALVRNWKRPSDQLGDLEQGLSGEPQPRARAF
LAEVKQM-----------------------------------------------------
------------------------------------------------------------
----------------------RA----RRK-TAKMLMVVLL--VFAL------------
------CYLP--ISVLNVL-----------KRVF--GMFRQASDRE------------AV
YACFTFSHW------LVYAN----------SAAN----PI--I---------------YN
---------
>ox2r_SW:O43614
------------------------------------------------VLVCV----AV-
-----------WKNHHMRT---------V---TNY-----FIVNL-SLADVLVTIT----
-CL----PATLV------V--DI--TE-----------TWF-----F--------G----
--QSL-CK----V-IPYL-QTVSV--SVSVLTLSCIAL-DR------WY-A-----I-CH
--P-------------L----MF---------K--STA-----KR---------------
ARN-SIVI---IWIVSC---------IIM-IPQAI---VM-------ECST-----VFPG
LANKTTLFT---------------VC----DER-W------------------------G
GEI--YPKMYH-I-------CFFLVTYMAP---L---CLM----VLA-YL--QI--FR--
-KLW----CR--------QIPG--------TSS---------------------------
-----------------------------VVQRKWK-PLQPVSQ-PRGPGQPTKSRMSAV
AAEIKQI-----------------------------------------------------
------------------------------------------------------------
----------------------RA----RRK-TARMLMIVLL--VFAI------------
------CYLP--ISILNVL-----------KRVF--GMFAHTEDRE------------TV
YAWFTFSHW------LVYAN----------SAAN----PI--I---------------YN
---------
>npff1_SW:Q9GZQ6
------------------------------------------------TLVCF----IV-
-----------LKNRHMHT---------V---TNM-----FILNL-AVSDLLVGIF----
-CM----PTTLV------D--NL--IT-----------GWP-----F--------D----
--NAT-CK----M-SGLV-QGMSV--SASVFTLVAIAV-ER------FR-C-----I-VH
--P-------------F----RE---------K--LTL-----RK---------------
ALV-TIAV---IWALAL---------LIM-CPSAV---TL-------TVTREEHH-FMVD
ARNRSYPLY---------------SC----WEA-W------------------------P
EKG--MRRVYT-T-------VLFSHIYLAP---L---ALI----VVM-YA--RI--AR--
-KLC----QA--------PGPA--------PGG---------------------------
-----------------------------EEAADPR-AS---------------------
------------------------------------------------------------
------------------------------------------------------------
----------------------RR----RAR-VVHMLVMVAL--FFTL------------
------SWLP--LWALLLL-----------IDYG--QLSAPQLHLV------------TV
YA-FPFAHW------LAFFN----------SSAN----PI--I---------------YG
---------
>npff2_SW:Q9Y5X5
------------------------------------------------TVVCF----IV-
-----------MRNKHMHT---------V---TNL-----FILNL-AISDLLVGIF----
-CM----PITLL------D--NI--IA-----------GWP-----F--------G----
--NTM-CK----I-SGLV-QGISV--AASVFTLVAIAV-DR------FQ-C-----V-VY
--P-------------F----KP---------K--LTI-----KT---------------
AFV-IIMI---IWVLAI---------TIM-SPSAV---ML-------HVQEEKYYRVRLN
SQNKTSPVY---------------WC----RED-W------------------------P
NQE--MRKIYT-T-------VLFANIYLAP---L---SLI----VIM-YG--RI--GI--
-SLF----RA--------AVPH--------TGR---------------------------
-----------------------------KNQEQWHVVS---------------------
------------------------------------------------------------
------------------------------------------------------------
----------------------RK----KQK-IIKMLLIVAL--LFIL------------
------SWLP--LWTLMML-----------SDYA--DLSPNELQII------------NI
YI-YPFAHW------LAFGN----------SSVN----PI--I---------------YG
---------
>npy2r_SW:P49146
------------------------------------------------SLVIH----VV-
--I-----K--FKSM---R-----T---V---TNF-----FIANL-AVADLLVNTL----
-CL----PFTLT------Y--TL--MG---E--------WK-----M--------G----
--PVL-CH----L-VPYA-QGLAV--QVSTITLTVIAL-DR------HR-C-----I-VY
--H-------------L----ES----K-------ISK-----RI---------------
SFL-IIGL---AWGISA-L-------LAS--P-LA---IF-------------REYSLIE
IIPDF---EI---------V----AC----TEK-W------PGE--------------EK
SIY--GTVYSL-S-------S-LLILYVLP---L---GII----SFS-YT--RI--WS--
-KLK----------------NH--------VSP---------------------------
--------------------------G---------------------------------
---------AAND--------------------------------------HYH------
------------------------------------------------------------
----------------------QR----RQK-TTKMLVCVVV--VFAV------------
------SWLP--LHAF-QL-----------AVDI-------DSQVLDLKE--------YK
L-IFTVFHI------IAMCS----------TFAN----PL--L---------------YG
---------
>prlhr_SW:P49683
------------------------------------------------CLLVL----VI-
--A-----R--VRRL---H-----N---V---TNF-----LIGNL-ALSDVLMCTA----
-CV----PLTLA------Y--AF--EP---R-------GWV-----F--------G----
--GGL-CH----L-VFFL-QPVTV--YVSVFTLTTIAV-DR------YV-V-----L-VH
--P-------------L----RR----R-------ISL-----RL---------------
SAY-AVLA---IWALSA-V-------LAL--P-AA---VH-------TYHVELKPH----
--------DV---------R----LC----EEF-W------GSQ--------------ER
--Q--RQLYAW-G-------L-LLVTYLLP---L---LVI----LLS-YV--RV--SV--
-KLR----------------NR--------VVP---------------------------
--------------------------GCVT------------------------------
------QSQADWD----------------------------------------R------
------------------------------------------------------------
----------------------AR----RRR-TFCLLVVIVV--VFAV------------
------CWLP--LHVF-NL-----------LRDL-------DPHAIDPYA--------FG
L-VQLLCHW------LAMSS----------ACYN----PF--I---------------YA
---------
>npy4r_SW:P50391
------------------------------------------------LCLMC--VTVR-
-----------QKEK-------------A-NVTNL-----LIANL-AFSDFLMCLL----
-CQ----PLTAV------Y--TI--MD-----------YWI-----F--------G----
--ETL-CK------MSAFIQCMSV--TVSILSLVLVAL-ER------HQ-------LIIN
--P-------------T----GW----K-------PSI-----SQ---------------
AYL-GIVL---IWVIAC---------VLS-LPFLANSILE-------NVFHKNHSKALEF
LADKV-------------------VC----TES-W-------------------------
PLAHHRTIYTT---------FLLLFQYCLP---L---GFI----LVC-YA--RI--YR--
-RLQ-----R--------QGRVFHKGTYSLRAG---------------------------
------------------------------------------------------------
------------------------------------------------------------
------------------------------------------------------------
----------------------------HMK-QVNVVLVVMV-VAFAV------------
------LWLP--LHVFNSL-----------EDWH--H---------------------EA
IPICHGNLIFLVCHLLAMAS----------TCVN----PF--I---------------YG
---------
>npy6r_SW:Q99463
-----------------------------------------------LSLIII----IF-
--------KK-QRKA---Q---------N--FTSI-----LIANL-SLSDTLVCVM----
-CI----HFTII------Y--TL--MD---H--------WI-----F--------G----
--DTM-CR----L-TSYV-QSVSI--SVSIFSLVFTAV-ER------YQ-------LIVN
--P-------------R----GW---------K--PSV-----TH---------------
AYW-GITL---IWLFSL---------LLS-IPFFL---SY-------HLTDEPFRNLSLP
TDLYTHQV----------------AC----VEN-W------PSK----------------
--K--DRLLFT-T-------SLFLLQYFVP---L---GFI----LIC-YL--KI--VI--
-CLR----RR--------NAKV--------DKK---------------------------
------------------------------------------------------------
--KENEGRL---------------------------------------------------
------------------------------------------------------------
----------------------NE----NKR-INTMLISIVV--TFGA------------
------CWLP--R-----------------------------------------------
------------------------------------------------------------
---------
>npy1r_SW:P25929
-----------------------------------------------LALIII----IL-
---------K-QKEM---R---------N--VTNI-----LIVNL-SFSDLLVAIM----
-CL----PFTFV------Y--TL--MD---H--------WV-----F--------G----
--EAM-CK----L-NPFV-QCVSI--TVSIFSLVLIAV-ER------HQ-------LIIN
--P-------------R----GW---------R--PNN-----RH---------------
AYV-GIAV---IWVLAV---------ASS-LPFLI---YQ-------VMTDEPFQNVTL-
-DAYKDKY----------------VC----FDQ-F------PSD----------------
--S--HRLSYT-T-------LLLVLQYFGP---L---CFI----FIC-YF--KI--YI--
-RLK----RR--------NNMM--------DKM---------------------------
------------------------------------------------------------
--RDNKYRS---------------------------------------------------
------------------------------------------------------------
----------------------SE----TKR-INIMLLSIVV--AFAV------------
------CWLP--LTIFNTV-----------FDWN--H---------------------QI
IATCNHNLLFLLCHLTAMIS----------TCVN----PI--F---------------YG
---------
>gpr83_SW:Q9NYM4
------------------------------------------------VLVCH----VI-
-----------FKNQRMHS---------A---TSL-----FIVNL-AVADIMITLL----
-NT----PFTLV------R--FV--NS-----------TWI-----F-------------
--GKGMCH------VSRFAQYCSL--HVSALTLTAIAV-DR------HQ-------VIMH
--P-------------L----KP------------RIS-----IT---------------
KGVIYIAV---IWTMAT---------FFS-LPHAICQKLF-------TFKYSEDIVRS--
------------------------LC----LPD-F-------------------------
PEPADLFWKYLDL-------ATFILLYILP-------LLI----ISVAYA--RV--AK--
-KLWLCNMIGDVTTEQYFALRR--------------------------------------
------------------------------------------------------------
------------------------------------------------------------
------------------------------------------------------------
----------------------------KKKKTIKMLMLVVV--LFAL------------
------CWFP--LNCYVLL-----------LSSKVIR---------------------TN
NALYFAFHW------FAMSS----------TCYN----PF--I---------------YC
---------
>nk2r_SW:P21452
------------------------------------------------AIVIW--IILA-
-----------HRRM-------------R-TVTNY-----FIVNL-ALADLCMAAF----
-NA----AFNFV------YASHN---------------IWY-----F-------------
--GRAFCY------FQNLFPITAM--FVSIYSMTAIAA-DR------YMAI-----V-HP
FQP------------------RL------------SAP----------------------
STKAVIAG---IWLVAL---------ALA-SPQCFYSTVT-------MDQGAT-------
------------------------KC----VVA-W-----------------------PE
DSGGKTLLLYH-L-------VVIALIYFLP-------LAV----MFVAYS--VI--GL--
-TLW----------------RRAVPGHQAHGAN---------------------------
------------------------------------------------------------
------------------------------------------------------------
------------------------------------------------------------
----------------------LRHLQAMKK-FVKTMVLVVL--TFAI------------
------CWLP--YHLYFIL-----------GSFQ--EDIYCHK---------------FI
QQVYLALFW------LAMSS----------TMYN----PI--I---------------YC
---------
>nk1r_SW:P25103
------------------------------------------------VVVMW--IILA-
-----------HKRM-------------R-TVTNY-----FLVNL-AFAEASMAAF----
-NT----VVNFT------Y--AV--HN-----------EWY-----Y-------------
--GLFYCK------FHNFFPIAAV--FASIYSMTAVAF-DR------YM-A-----I-IH
--P-------------L----QP------------RLS-----AT---------------
ATKVVICV---IWVLAL---------LLA-FPQGYYSTTE-------TMPSRV-------
------------------------VC----MIE-W-----------------------PE
HPNKIYEKVYH-I-------CVTVLIYFLP-------LLV----IGYAYTVVGI------
-TLW--------------ASEIPGDSSDRYHEQ---------------------------
------------------------------------------------------------
------------------------------------------------------------
------------------------------------------------------------
----------------------VS----AKRKVVKMMIVVVC--TFAI------------
------CWLP--FHIFFLL-----------PYIN--PDLYLKK---------------FI
QQVYLAIMW------LAMSS----------TMYN----PI--I---------------YC
---------
>nk3r_SW:P29371
------------------------------------------------LIVIW--IILA-
-----------HKRM-------------R-TVTNY-----FLVNL-AFSDASMAAF----
-NT----LVNFI------Y--AL--HS-----------EWY-----F-------------
--GANYCR------FQNFFPITAV--FASIYSMTAIAV-DR------YM-A-----I-ID
--P-------------L----KP------------RLS-----AT---------------
ATKIVIGS---IWILAF---------LLA-FPQCLYSKTK-------VMPGRT-------
------------------------LC----FVQ-W------------------------P
EGPKQHFTYHI---------IVIILVYCFP-------LLI----MGITYTIVGI------
-TLW--------------GGEIPGDTCDKYHEQ---------------------------
------------------------------------------------------------
------------------------------------------------------------
------------------------------------------------------------
----------------------LK----AKRKVVKMMIIVVM--TFAI------------
------CWLP--YHIYFIL-----------TAIYQQLNRWK-----------------YI
QQVYLASFW------LAMSS----------TMYN----PI--I---------------YC
---------
>sucr1_SW:Q9BXA5
------------------------------------------------TIVVY----GY-
--I-----FS-LKNW---------N---S---SNI-----YLFNL-SVSDLAFLC-----
-TL----PMLIR------S------YA---NG------NWI-----Y--------G----
--DVL-CI----S-NRYV-LHANL--YTSILFLTFISI-DR------YL-I-----I-KY
--P-------------F----RE----H---LL--QKK-----EF---------------
AIL-ISLA---IWVLVT-L-------ELL--PILP---LI-------NPVIT--------
------DNG----------T----TC----NDF-A------SSG---------------D
PNY--NLIYSM-C-------L-TLLGFLIP---L---FVM----CFF-YY--KI--AL--
-FLK----------------QR--------NRQ---------------------------
--------------------------VAT-------------------------------
-----------------------------------------------------A------
------------------------------------------------------------
----------------------LP----LEK-PLNLVIMAVV--IFSV------------
------LFTP--YHVM-RN-----------VRIA--S--RLGSWKQYQC---------TQ
VVINSFYIV--T-RPLAFLN----------SVIN----PV--F---------------YF
---------
>cml1_SW:Q99788
------------------------------------------------GLVII----IA-
--T--------FKMK---K-----T---V---NMV-----WFLNL-AVADFLFNV-----
-FL----PIHIT------Y---A--AM---DY------HWV-----F--------G----
--TAM-CK----I-SNFL-LIHNM--FTSVFLLTIISS-DR------CI-S-----V-LL
--P-------------V----WS----Q---NH----R-----SVRL-------------
AYM-ACMV---IWVLAF-F-------LSS--P-SL---VF-------RDTAN--------
------LHGK---------I----SC----FNN-F------SLSTPGSSSWPTHSQMDPV
GYS--RHMVVT-V-------TRFLCGFLVP---V---LII----TAC-YL--TI--VC--
-KLQ----------------RN--------RL----------------------------
------------------------------------------------------------
------------------------------------------------------------
------------------------------------------------------------
----------------------AK----TKK-PFKIIVTIII--TFFL------------
------CWCP--YHTL-NL-----------LELH--H----------TAM--------PG
SVFSLGLPL--A-TALAIAN----------SCMN----PI--L---------------YV
---------
>c5ar2_SW:Q9P296
------------------------------------------------AMVAW----VA-
--------GKVARRR-------------V---GAT-----WLLHL-AVADLLCCL-----
-SL----PILAV---------PIARGG-----------HWP-----Y-------------
--GAVGCR----A-LPSI-ILLTM--YASVLLLAALSA-DL------CF-------LALG
--P-------------A----WW--STV-------QRA-----CG---------------
VQV-ACGA---AWTLAL---------LLT-VPSAI-------------------------
------------------------------------------------------------
--------------------YRRLHQEHFP---A---RLQ----CVVDYG----------
------------------------------------------------------------
------------------------------------------------------------
------------------------------------------------------------
------------------------------------------------------------
----------------------------GSSSTENAVTAIRF--LFGF------------
-------LGP--------------------------------------------------
---------------LVAVA----------SCHS----AL--L-----------------
---------
>lt4r1_SW:Q15722
------------------------------------------------SFVVW----SI-
-LK--------RMQK---R-----S---V---TAL-----MVLNL-ALADLAVLL-----
-TA----PFFLH------F---L--AQ---GT-------WS-----F--------G----
--LAG-CR----L-CHYV-CGVSM--YASVLLITAMSL-DR------SL-A-----V-AR
--P-------------F----VS----Q---KL----R-----TKAM-------------
ARR-VLAG---IWVLSF-L-------LAT--P-VL---AY-------RTVVP--------
----W-KTNM---------S----LC----FPR-Y------PSEG---------------
-----HRAFHL-I-------FEAVTGFLLP---F---LAV----VAS-YS--DI--GR--
-RLQ----------------AR--------RF----------------------------
------------------------------------------------------------
------------------------------------------------------------
------------------------------------------------------------
----------------------RR----SRR-TGRLVVLIIL--TFAA------------
------FWLP--YHVV-NL-----------AEAG--R--ALAGQAAGLGL--------VG
KRLSLARNV--L-IALAFLS----------SSVN----PV--L---------------YA
---------
>lt4r2_SW:Q9NPC1
------------------------------------------------GFVVW----SL-
--------AG-WRPA-RGR---------P--LAAT-----LVLHL-ALADGAVLLLT---
-------PLFVA------F--LT--RQ---A--------WP-----L--------G----
--QAG-CK------AVYYVCALSM--YASVLLTGLLSL-QR------CL-A-----V-TR
--P-------------F----LA----P---RL--RSP-----AL---------------
ARR-LLLA---VWLAAL---------LLA-VPAAVYRHLW-------RDR----------
------------------------VC----QLC-H------PSP----------------
--V--HAAAHL-S-------LETLTAFVLP---F---GLM----LGC-YS--VT--LA--
-RLR----GA--------RWGS--------GRH---------------------------
------------------------------------------------------------
------------------------------------------------------------
------------------------------------------------------------
----------------------------GAR-VGRLVSAIVL--AFGL------------
------LWAP--YHAVNLL-----------QAVA--ALAPPEGALAKLGG--------AG
QAARAGTTA------LAFFS----------SSVN----PV--L---------------YV
---------
>gpr33_SW:Q49SQ1
-------------------------------------------------LYLW-------
--------VLRFKMK-------------Q-TVNTL-----LFFHL-ILSYFISTM-----
-IL----PFMAT------S-QLQ--DN-----------HWN-----F--------G----
--TAL-CK----V-FNGT-LSLGM--FTSVFFLSAIGL-DR------YL-------LTLH
--P-------------V----WS--QQH-------RTP-----RW---------------
ASS-IVLG---VWISAA---------ALS-IPYLIFRETH-------HDRKGKV------
------------------------TC----QNN-YAVSTNWESK-----------EMQAS
RQW--IHVACF-I-------SRFLLGFLLP---F---FII----IFC-YE--RV--AS--
-KVK----ER--------SLFK--------------------------------------
------------------------------------------------------------
------------------------------------------------------------
------------------------------------------------------------
----------------------------SSK-PFKVMMTAII--SFFV------------
------CWMP--YHIHQGL-----------LLTT--N---------------------QS
LLLELTLIL---TVLTTSFN----------TIFS----PT--L---------------YL
---------
>gpr32_SW:O75388
------------------------------------------------GLVLW----MT-
--V--------FRMA---R-----T---V---STV-----CFFHL-ALADFMLSL-----
-SL----PIAMY------Y---I---V---SR------QWL-----L--------G----
--EWA-CK----L-YITF-VFLSY--FASNCLLVFISV-DR------CI-S-----V-LY
--P-------------V----WA----L---NH----R-----TVQR-------------
ASW-LAFG---VWLLAA-A-------LCS--A-HL---KF-------RTTRK--------
------WNGC---------T----HC----YLA-F------NSDNETAQIW-----IEGV
VE---GHIIGT-I-------GHFLLGFLGP---L---AII----GTC-AH--LI--RA--
-KLL----------------RE--------GW----------------------------
------------------------------------------------------------
------------------------------------------------------------
------------------------------------------------------------
----------------------VH----ANR-PKRLLLVLVS--AFFI------------
------FWSP--FNVV--L-----------LVHL--W-----RRVMLKEI--------YH
PRMLLILQA--S-FALGCVN----------SSLN----PF--L---------------YV
---------
>c5ar1_SW:P21730
------------------------------------------------ALVVW---VTA-
-----------FEAK---------R---T-I-NAI-----WFLNL-AVADFLSCL-----
-AL----PILFT------S--IV--QH---H-------HWP-----F--------G----
--GAA-CS----I-LPSL-ILLNM--YASILLLATISA-DR------FL-L-----V-FK
--P-------------I----WC----Q---NF--RGA-----GL---------------
AWI-ACAV---AWGLAL-L-------LTI--P-SF---LY-------RVVRE-----EYF
PPKV--------------------LC----GVD-Y------SH----------------D
KR---RERAVA-I-------VRLVLGFLWP---L---LTL----TIC-YT--FI--LL--
-RTW----------------SRR-------ATR---------------------------
------------------------------------------------------------
------------------------------------------------------------
------------------------------------------------------------
----------------------------STK-TLKVVVAVVA--SFFI------------
------FWLP--YQVT-GI-----------MMSF--L----EPS---SP---------TF
LLLKKLDSL--C-VSFAYIN----------CCIN----PI--I---------------YV
---------
>fpr1_SW:P21462
------------------------------------------------GLVIW---VAG-
-----------FRMT---------H---T-V-TTI-----SYLNL-AVADFCFTS-----
-TL----PFFMV------R--KA--MG---G-------HWP-----F--------G----
--WFL-CK----F-VFTI-VDINL--FGSVFLIALIAL-DR------CV-C-----V-LH
--P-------------V----WT----Q---NH--RTV-----SL---------------
AKK-VIIG---PWVMAL-L-------LTL--P-VI---IR-------VTTVP-----G-K
TGTV--------------------AC----TFN-F------SPW-----TNDPKERINVA
VA---MLTVRG-I-------IRFIIGFSAP---M---SIV----AVS-YG--LI--AT--
-KIH----------------KQG-------LIK---------------------------
------------------------------------------------------------
------------------------------------------------------------
------------------------------------------------------------
----------------------------SSR-PLRVLSFVAA--AFFL------------
------CWSP--YQVV-AL-----------IATV--R----IRE-LLQG---------MY
KEIGIAVDV--T-SALAFFN----------SCLN----PM--L---------------YV
---------
>fpr2_SW:P25090
------------------------------------------------GLVIW---VAG-
-----------FRMT---------R---T-V-TTI-----CYLNL-ALADFSFTA-----
-TL----PFLIV------S--MA--MG---E-------KWP-----F--------G----
--WFL-CK----L-IHIV-VDINL--FGSVFLIGFIAL-DR------CI-C-----V-LH
--P-------------V----WA----Q---NH--RTV-----SL---------------
AMK-VIVG---PWILAL-V-------LTL--P-VF---LF-------LTTVT-----I-P
NGDT--------------------YC----TFN-F------ASW-----GGTPEERLKVA
IT---MLTARG-I-------IRFVIGFSLP---M---SIV----AIC-YG--LI--AA--
-KIH----------------KKG-------MIK---------------------------
------------------------------------------------------------
------------------------------------------------------------
------------------------------------------------------------
----------------------------SSR-PLRVLTAVVA--SFFI------------
------CWFP--FQLV-AL-----------LGTV--W----LKEMLFYG---------KY
KIIDILVNP--T-SSLAFFN----------SCLN----PM--L---------------YV
---------
>fpr3_SW:P25089
------------------------------------------------GLVIW--VAG--
-----------FRMT---------R-----TVNTI-----CYLNL-ALADFSFSA-----
-IL----PFRMV------S-VAM--RE-----------KWP-----F--------G----
--SFL-CK----L-VHVM-IDINL--FVSVYLITIIAL-DR------CI-C-----V-LH
--P-------------A----WA----Q---NHRTMSL----------------------
AKR-VMTG---LWIFTI---------VLT-LPNFI---FW-------TTISTTNGDT---
------------------------YC----IFN-FAFWGDTAVE------------RLNV
FIT--MAKVFL-I-------LHFIIGFSVP---M---SII----TVC-YG--II--AA--
-KIH----RN--------HMIK--------------------------------------
------------------------------------------------------------
------------------------------------------------------------
------------------------------------------------------------
----------------------------SSR-PLRVFAAVVA--SFFI------------
------CWFP--YELIGIL-----------MAVW--LKEML-----------------LN
GKYKIILVLINPTSSLAFFN----------SCLN----PI--L---------------YV
---------
>c3ar_SW:Q16581
------------------------------------------------GLVLW-------
--------VAGLKMQ-------------R-TVNTI-----WFLHL-TLADLLCCL-----
-SL----PFSLA------H-LAL--QG-----------QWP-----Y--------G----
--RFL-CK----L-IPSI-IVLNM--FASVFLLTAISL-DR------CL-------VVFK
--P-------------I----WC--QNH-------RNV-----GM---------------
ACS-ICGC---IWVVAF-V-----------------------------------------
------------------------MC----------------------------------
----------------------------IP-------VFV--------YR--EI--FT--
------------------------------TDN---------------------------
------------------------------------------------------------
------------------------------------------------------------
------------------------------------------------------------
----------------------------HNR-----------------------------
------CGYK--------------------------------------------------
----------------------------------------------------------FG
---------
>pd2r2_SW:Q9Y5Y4
-------------------------------------------------VILF---VVG-
-----------CRMR---------Q---T-V-VTT-----WVLHL-ALSDLLASA-----
-SL----PFFTY------F--LA--VG---H-------SWE-----L--------G----
--TTF-CK----L-HSSI-FFLNM--FASGFLLSAISL-DR------CL-Q-----V-VR
--P-------------V----WA----Q---NH--RTV-----AA---------------
AHK-VCLV---LWALAV-L-------NTV--P-YF---VF-------RDTIS-----R-L
DGRI--------------------MC----YYN-V------LLL-----NPGP-DRDATC
NS---RQVALA-V-------SKFLLAFLVP---L---AII----ASS-HA--AV--SL--
-RLQ----------------HRG-------RRR---------------------------
------------------------------------------------------------
------------------------------------------------------------
------------------------------------------------------------
----------------------------PGR-FVRLVAAVVA--AFAL------------
------CWGP--YHVF-SL-----------LEA---------RAHANPG---------LR
PLVWRGLPF--V-TSLAFFN----------SVAN----PV--L---------------YV
---------
>ffar4_SW:Q5NUL3
------------------------------------------------VCALV----LV-
--A-----RR-RRRG-------------A---TAC-----LVLNL-FCADLLFIS-----
-AI----PLVLA------V---R--WT---E-------AWL-----L--------G----
--PVA-CH----L-LFYV-MTLSG--SVTILTLAAVSL-ER------MV-C-----I-VH
--L-------------Q----RG----V---RG--PGR-----RARA-------------
--V-LLAL---IWGYSA-V-------AAL--P-LC---VF-------FRVVP--------
-QRLP-GADQEI-------S----IC----TLI-W------PTI----------------
-PG--EISWDV-S-------F-VTLNFLVP---G---LVI----VIS-YS--KI--LQTS
EHLL----------------DA--------RAV---------------------------
--------------------------V---------------------THSEITKASRKR
LTVSLAYSESHQI--------------------------------------RVS------
------------------------------------------------------------
----------------------QQ----DFR-LFRTLFLLMV--SFFI------------
------MWSP--IIIT-IL-----------LILI--Q--NF------KQD--------LV
IWPSLFFWV----VAFTFAN----------SALN----PI--L---------------YN
---------
>gper1_SW:Q99527
------------------------------------------------ILILV----VN-
--I-----SF-REKM---------T---I---PDL-----YFINL-AVADLILVA-----
-DS----LIEVF------N------LH---ER------YYD--------------I----
--AVL-CT----F-MSLF-LQVNM--YSSVFFLTWMSF-DR------YI-A-----L-AR
--A-------------M----RC----S---LF--RTK-----HH---------------
ARL-SCGL---IWMASV-S-------ATL-VPFTA---VH-------LQHTD--------
-------------------E----AC-----FC-F------ADV----------------
------REVQW-L-------E-VTLGFIVP---F---AII----GLC-YS--LI--VR--
-VLV----------------RA--------HRH---------------------------
--------------------------RGL-------------------------------
-----------------------------------------------------R------
------------------------------------------------------------
----------------------PR----RQK-ALRMILAVVL--VFFV------------
------CWLP--ENVF-IS-----------VHLL--Q--RTQPGA-APCK--------QS
FRHAHPLTGHIV-NLAAFSN----------SCLN----PL--I---------------YS
---------
>ackr3_SW:P25106
-------------------------------------------------VVVW----VN-
--I-----QA-KTTG---------Y---D---THC-----YILNL-AIADLWVVL-----
-TI----PVWVV------S---L--VQ---HN------QWP-----M--------G----
--ELT-CK----V-THLI-FSINL--FGSIFFLTCMSV-DR------YL-S-----I-TY
--F-------------T----NT----P---SS--RKK-----MVRR-------------
--V-VCIL---VWLLAF-C-------VSL--PDTY---YL-------KTVTS--------
----A-SNNE---------T----YC----RSF-Y------PEH--------------SI
KEW--LIGMEL-V-------S-VVLGFAVP---F---SII----AVF-YF--LL--AR--
-AIS----------------AS--------S-----------------------------
------------------------------------------------------------
-----------------------------------------------------D------
------------------------------------------------------------
----------------------QE----KHS-SRKIIFSYVV--VFLV------------
------CWLP--YHVA-VL-----------LDIF--S--ILHYIP-FTCR--------LE
HALFTALHV--T-QCLSLVH----------CCVN----PV--L---------------YS
---------
>gp182_SW:O15218
------------------------------------------------LLVIC----VN-
--W-----RG-SGRA---------G---L---MNL-----YILNM-AIADLGIVL-----
-SL----PVWML------E---V--TL---DY------TWL-----W--------G----
--SFS-CR----F-THYF-YFVNM--YSSIFFLVCLSV-DR------YV-T-----L-TS
--A-------------S----PS----W---QR--YQH-----RVRR-------------
--A-MCAG---IWVLSA-I-------IPL--PEVV---HI-------QLVEG--------
----P----E---------P----MC----LFM-A------PFE--------------TY
STW--ALAVAL-S-------T-TILGFLLP---F---PLI----TVF-NV--LT--AC--
-RLR----------------QP--------G-----------------------------
------------------------------------------------------------
-----------------------------------------------------Q------
------------------------------------------------------------
----------------------PK----SRR-HCLLLCAYVA--VFVM------------
------CWLP--YHVT-LL-----------LLTL--H--GTH-IS-LHCH--------LV
HLLYFFYDV--I-DCFSMLH----------CVIN----PI--L---------------YN
---------
>ednra_SW:P25101
------------------------------------------------ATLLR----II-
--Y-----Q--NKCM---R-----N---G---PNA-----LIASL-ALGDLIYVVI----
-DL----PINVF------K---L--LA---G-------RWPFDHNDF--------G----
--VFL-CK----L-FPFL-QKSSV--GITVLNLCALSV-DR------YR-A-----V-AS
--W-------------S----RV----Q---GI--GIP-----LVTA-------------
--I-EIVS---IWILSF-I-------LAI--P-EA---IG-------FVMVP--------
-F--E-YRGEQH-------K----TC-----ML-N------ATS-----------K--FM
EFY--QDVKDW-W-------L-FGFYFCMP---L---VCT----AIF-YT--LM--TC--
-EML----------------NR--------RNG---------------------------
------------------------------------------------------------
--SLRIALSEHLK--------------------------------------Q--------
------------------------------------------------------------
----------------------------RRE-VAKTVFCLVV--IFAL------------
------CWFP--LHLS-RI-----------LKKT--V--YNE-MDKNRCE--------LL
SFLLLMDYI--G-INLATMN----------SCIN----PI--A-----------------
---------
>ednrb_SW:P24530
------------------------------------------------STLLR----II-
--Y-----K--NKCM---R-----N---G---PNI-----LIASL-ALGDLLHIVI----
-DI----PINVY------K---L--LA---E-------DWP-----F--------G----
--AEM-CK----L-VPFI-QKASV--GITVLSLCALSI-DR------YR-A-----V-AS
--W-------------S----RI----K---GI--GVP-----KWTA-------------
--V-EIVL---IWVVSV-V-------LAV--P-EA---IG-------FDIIT--------
-M--D-YKGSYL-------R----IC-----LL-H------PVQ-----------KTAFM
QFY--KTAKDW-W-------L-FSFYFCLP---L---AIT----AFF-YT--LM--TC--
-EML----------------RK--------KSG---------------------------
------------------------------------------------------------
---MQIALNDHLK--------------------------------------Q--------
------------------------------------------------------------
----------------------------RRE-VAKTVFCLVL--VFAL------------
------CWLP--LHLS-RI-----------LKLT--L--YNQ-NDPNRCE--------LL
SFLLVLDYI--G-INMASLN----------SCIN----PI--A-----------------
---------
>brs3_SW:P32247
------------------------------------------------AILIK----VF-
--F-----K--TKSM---Q-----T---V---PNI-----FITSL-AFGDLLLLLT----
-CV----PVDAT------H---Y--LA---E-------GWL-----F--------G----
--RIG-CK----V-LSFI-RLTSV--GVSVFTLTILSA-DR------YK-A-----V-VK
--P-------------L----ER----Q---PS--NAI-----LKTC-------------
--V-KAGC---VWIVSM-I-------FAL--P-EA---IF-------SNVYT--------
-FRDP-NKNMTF-------E----SC-----TS-Y------PVS-----------K----
KLL--QEIHSL-L-------C-FLVFYIIP---L---SII----SVY-YS--LI--AR--
-TLY----------------KS--------TLN---------------------------
------------------------------------------------------------
---IPTEEQSHAR--------------------------------------KQI------
------------------------------------------------------------
----------------------ES----RKR-IARTVLVLVA--LFAL------------
------CWLP--NHLL-YL-----------YHSF--T--SQTYVDPS-----------AM
HFIFTI--F--S-RVLAFSN----------SCVN----PF--A-----------------
---------
>nmbr_SW:P28336
------------------------------------------------IMLVK----IF-
--I-----T--NSAM---R-----S---V---PNI-----FISNL-AAGDLLLLLT----
-CV----PVDAS------R---Y--FF---D-------EWM-----F--------G----
--KVG-CK----L-IPVI-QLTSV--GVSVFTLTALSA-DR------YR-A-----I-VN
--P-------------M----DM----Q---TS--GAL-----LRTC-------------
--V-KAMG---IWVVSV-L-------LAV--P-EA---VF-------SEVAR--------
-I-SS-LDNSSF-------T----AC-----IP-Y------PQT-----------D----
ELH--PKIHSV-L-------I-FLVYFLIP---L---AII----SIY-YY--HI--AK--
-TLI----------------KS--------AHN---------------------------
------------------------------------------------------------
---LPGEYNEHTK--------------------------------------KQM------
------------------------------------------------------------
----------------------ET----RKR-LAKIVLVFVG--CFIF------------
------CWFP--NHIL-YM-----------YRSF--N--YNE-IDPS-----------LG
HMIVTL--V--A-RVLSFGN----------SCVN----PF--A-----------------
---------
>grpr_SW:P30550
------------------------------------------------ITLIK----IF-
--C-----T--VKSM---R-----N---V---PNL-----FISSL-ALGDLLLLIT----
-CA----PVDAS------R---Y--LA---D-------RWL-----F--------G----
--RIG-CK----L-IPFI-QLTSV--GVSVFTLTALSA-DR------YK-A-----I-VR
--P-------------M----DI----Q---AS--HAL-----MKIC-------------
--L-KAAF---IWIISM-L-------LAI--P-EA---VF-------SDLHP--------
-FHEE-STNQTF-------I----SC-----AP-Y------PHS-----------N----
ELH--PKIHSM-A-------S-FLVFYVIP---L---SII----SVY-YY--FI--AK--
-NLI----------------QS--------AYN---------------------------
------------------------------------------------------------
---LPVEGNIHVK--------------------------------------KQI------
------------------------------------------------------------
----------------------ES----RKR-LAKTVLVFVG--LFAF------------
------CWLP--NHVI-YL-----------YRSY--H--YSE-VDTS-----------ML
HFVTSI--C--A-RLLAFTN----------SCVN----PF--A-----------------
---------
>ccr10_SW:P46092
------------------------------------------------GLVLA--THLA-
-----------ARRAA------------R-SPTSA-----HLLQL-ALADLLLAL-----
-TL----PFAAA---------GA--LQ-----------GWS-----L--------G----
--SAT-CR----T-ISGL-YSASF--HAGFLFLACISA-DR------YV-A-----I-AR
ALP------------------AG--PRP-------STP-----GR---------------
AHL-VSVI---VWLLSL---------LLA-LPALLFSQDG-------QREGQR-------
------------------------RC----RLI-F------PEG---------------L
TQT--VKGASA-V-------AQVALGFALP---L---GVM----VAC-YA--LL--GR--
-TLL----AA--------RGPE--------------------------------------
------------------------------------------------------------
------------------------------------------------------------
------------------------------------------------------------
----------------------------RRR-ALRVVVALVA--AFVV------------
------LQLP--YSLALLL-----------------DTADLLAARERSCP--------AS
KRKDVALLV---TSGLALAR----------CGLN----PV--L---------------YA
---------
>gp150_SW:Q8NGU9
------------------------------------------------------------
------------------------R---K---MDF-----LLVQL-ALADL---------
--------YACG------G--TA--LS---QL------AWE-----LLGEPRAATG----
--DLA-CR----F-LQLL-QASGR--GASAHLVVLIAL-ER------RR-A-----V---
--R-------------L----PH--------G---RP------LPAR-------------
A---LAAL---GWLLAL-L-------LAL--PPAF---VV-------RGDSPSPLPPPPP
PTSLQ-PGAPPAARAWPGER----RC----HGI-F------AP----------------L
PRW--HLQVYA-F-------YEAVAGFVAP---V---TVL---GVAC-GH--LL--SV--
-WWR----------------HR--------PQA---------------------------
--------------------------P-----------------------------AAAA
PWSASPGRAPAPS--------------------------------------ALP------
------------------------------------------------------------
----------------------RA----KVQ-SLKMSLLLAL--LFVG------------
------CELP--Y-------------------FA--A--RLAAAW-SSGP--------AG
DWEGEGLSA--ALRVVAMAN----------SALN----PF--V---------------YL
---------
>gp183_SW:P32249
------------------------------------------------LLALV----VI-
--V-----QN-RKKI---------N---S---TTL-----YSTNL-VISDILFTT-----
-AL----PTRIA------Y---Y--AM---GF------DWR-----I--------G----
--DAL-CR----I-TALV-FYINT--YAGVNFMTCLSI-DR------FI-A-----V-VH
--P-------------L----RY----N---KI----K-----RIEH-------------
AKG-VCIF---VWILVF-A-------QTL--P--L---LI-------NPMSK--------
----Q-EAER---------I----TC-----ME-Y------PNF---------------E
ETK--SLPWIL-L-------GACFIGYVLP---L---III----LIC-YS--QI--CC--
-KLF----------------RT--------AKQ---------------------------
--------------------------N---------------------------------
--PLTEK----------------------------------------------S------
------------------------------------------------------------
----------------------GV----NKK-ALNTIILIIV--VFVL------------
------CFTP--YHVA-II-----------QHMI--K--KLRFSNFLECS--------QR
HSFQISLHF--T-VCLMNFN----------CCMD----PF--I---------------YF
---------
>trfr_SW:P34981
------------------------------------------------IMVVL--VVMR-
-----------TKHM-------------R-TPTNC-----YLVSL-AVADLMVLV-----
-AA--GLPNITD---------SI--YG-----------SWV-----Y-------------
--GYVGCL----C-ITYL-QYLGI--NASSCSITAFTI-ER------YI-A-----I-CH
--P-------------I----KA--QFL-------CTF-----SR---------------
AKK-IIIF---VWAFTS-L-------YCM-LWFFLLDLNI-------STYKDAIVI----
------------------------SC----GYK-I-------------------------
SRN--YYSPIY-L-------MDFGVFYVVP-------MIL----ATVLYG--FI--ARIL
FLNP----IP--------SDPKENSKTWKNDST---------------------------
-------------------------------------------------HQNTNLNVNTS
NRCFNSTVS---------------------------------------------------
------------------------------------------------------------
----------------------------SRKQVTKMLAVVVI--LFAL------------
------LWMP--YRTLVVV-----------NSFL--S---------------------SP
FQENWFLLF---CRICIYLN----------SAIN----PV--I---------------YN
---------
>nmur1_SW:Q9HB89
------------------------------------------------GLTCL----VI-
--L-----R--HKAM---R-----T---P---TNY-----YLFSL-AVSDLLVLLV----
-GL----PLELY------E---M--WH---NY------PFL-----L--------G----
--VGG-CY----F-RTLL-FEMVC--LASVLNVTALSV-ER------YV-A-----V-VH
--P-------------L----QA----R---SM--VTR-----AH---------------
VRR-VLGA---VWGLAM-L-------CSL--P-NT---SL-------HGIRQ--------
----L-H------------V----PC----RGP-V------PDS------AVCMLV---R
PRA--LYNMVV-Q-------TTALLFFCLP---M---AIM----SVL-YL--LI--GL--
-RLR----------------RE--------RLL---------------------------
--------------------------L-----------------MQEAKGR--------G
SAAARSRYTCRLQ--------------------------------------QHD------
------------------------------------------------------------
----------------------RG----RRQ-VTKMLFVLVV--VFGI------------
------CWAP--FHAD-RV-----------MWSV--V--SQ--W---TDG--------LH
LAFQHVHVI--S-GIFFYLG----------SAAN----PV--L---------------YS
---------
>nmur2_SW:Q9GZQ4
------------------------------------------------VLVCL----VI-
--------LQ-HQAM---------K---T--PTNY-----YLFSL-AVSDLLVLLL----
-GM----PLEVY-------------------------EMWRNYPFLF--------G----
--PVG-CY----F-KTAL-FETVC--FASILSITTVSV-ER------YV-A-----I-LH
--P-------------F----RA----K---LQ--STR-----RR---------------
ALR-ILGI---VWGFSV-L-------FSL-PNTSIHGIKF-------HYFPNGSLVPGSA
------------------------TC----TVI-K-------------------------
PMW--IYNFII-Q-------VTSFLFYLLP---M---TVI---SVLY-YL--MA--LR--
-LKK----DK--------SLEADEGNAN--IQR---------------------------
------------------------------------------------------------
------------------------------------------------------------
------------------------------------------------------------
----------------------PC----RKS-VNKMLFVLVL--VFAI------------
------CWAP--FHIDRLF-----------FSFV--EEW-------------------SE
SLAAVFNLVHVVSGVFFYLS----------SAVN----PI--I---------------YN
---------
>ghsr_SW:Q92847
------------------------------------------------LLTML--VVSR-
-----------FREL-------------R-TTTNL-----YLSSM-AFSDLLIFL-----
-CM----PLDLV---------RLWQYR-----------PWN-----F--------G----
--DLL-CK----L-FQFV-SESCT--YATVLTITALSV-ER------YF-A-----I-CF
--P-------------L----RA--KVV-------VTK-----GR---------------
VKL-VIFV---IWAVAF---------CSA-GPIFVLVGVE-------HENGTDPWDTN--
------------------------EC----RPT-E-----------------------FA
VRS--GLLTVM-V-------WVSSIFFFLP---V---FCL----TVL-YS--LI--GR--
-KLW----RR--------RRGDAVVGASLRDQN---------------------------
------------------------------------------------------------
------------------------------------------------------------
------------------------------------------------------------
----------------------------HKQ-TVKMLAVVVF--AFIL------------
------CWLP--FHVGRYL-----------FSKS--FEPG------------------SL
EIAQISQYCNLVSFVLFYLS----------AAIN----PI--L---------------YN
---------
>mtlr_SW:O43193
------------------------------------------------VVTVM--LIGR-
-----------YRDM-------------R-TTTNL-----YLGSM-AVSDLLILL-----
-GL----PFDLY---------RLWRSR-----------PWV-----F--------G----
--PLL-CR------LSLYVGEGCT--YATLLHMTALSV-ER------YL-------AICR
--P-------------L----RA---------RVLVTR-----RR---------------
VRA-LIAV---LWAVAL---------LSA-GPFLFLVGVE-------QDPGISVVPGLNG
TARIASSPL---------------ASSPPLWLS-RAPPPSPPSGPETAEAAALFSRECRP
SPAQLGALRVM-L-------WVTTAYFFLP---F---LCL----SIL-YG--LI--GR--
-ELW----SS--------RRPLRGPAASGRERG---------------------------
------------------------------------------------------------
------------------------------------------------------------
------------------------------------------------------------
----------------------------HRQ-TVRVLLVVVL--AFII------------
------CWLP--FHVGRII-----------YINT--E---------------------DS
RMMYFSQYFNIVALQLFYLS----------ASIN----PI--L---------------YN
---------
>ntr1_SW:P30989
------------------------------------------------TVTAF----TL-
--A-----R--KKSL---Q-----SLQST---VHY-----HLGSL-ALSDLLTLLL----
-AM----PVELY------N--FI--WV---HH------PWA-----F--------G----
--DAG-CR----G-YYFL-RDACT--YATALNVASLSV-ER------YL-A-----I-CH
--P-------------F----KA----K---TL--MSR-----SR---------------
TKK-FISA---IWLASA-L-------LAV--P-ML---FT-------MGEQN--------
-------R-----------S----AD----GQ--H------AGG------LVCTPT---I
HTA--TVKVVI-Q-------VNTFMSFIFP---M---VVI----SVL-NT--II--AN--
-KLT----------------VM--------VRQ---------------------------
--------------------------A-----------------AEQGQVC-------TV
GGEHSTFSMAIEP--------------------------------------GRV------
------------------------------------------------------------
----------------------QA----LRH-GVRVLRAVVI--AFVV------------
------CWLP--YHVR-RL-----------MFCY--I--SDEQW---TPF--------LY
DFYHYFYMV--T-NALFYVS----------STIN----PI--L---------------YN
---------
>ntr2_SW:O95665
------------------------------------------------ALSAH----VV-
--------LK-ARAGRAGR-------------LRH-----HVLSL-ALAGLLLLLV----
-GV----PVELY------S--FVWFHY-----------PWV-----F--------G----
--DLG-CR------GYYFVHELCA--YATVLSVAGLSA-ER------CL-A-----V-CQ
--P-------------L----RA----R---SL--LTP-----RR---------------
TRW-LVAL---SWAASL---------GLA-LPMAV---IM-------GQKHELETADGEP
EPASR-------------------VC----TVL-V-------------------------
SRT--ALQVFI-Q-------VNVLVSFVLP---L---ALT----AFLNGV--TV--SH--
-LLA----LC--------SQVP--------STS---------------------------
----------------------TPGSSTPSRLELLSEEGLLSFIVWKKTFIQGGQVSLVR
HKDVRRI-----------------------------------------------------
------------------------------------------------------------
----------------------RS----LQR-SVQVLRAIVV--MYVI------------
------CWLP--YHARRLM-----------YCYV--PDDAW-----------------TD
PLYNFYHYFYMVTNTLFYVS----------SAVT----PL--L---------------YN
---------
>gpr31_SW:O00270
------------------------------------------------AVALW----TF-
--L-----F--RVRV---W-----K---P---YAV-----YLLNL-ALADLLLAA-----
-CL----PFLAA------F---Y--LS---LQ------AWH-----L--------G----
--RVG-CW----A-LHFL-LDLSR--SVGMAFLAAVAL-DR------YL-R-----V-VH
--P-------------R----LK----V---NL----L-----SPQA-------------
ALG-VSGL---VWLLMV-A-------LTC--P-GL---LI-------SEAAQ--------
--------NS---------T----RC----HSF-Y------SRA---------------D
GSF--SIIWQE-A-------L-SCLQFVLP---F---GLI----VFC-NA--GI--IR--
-ALQ----------------KR--------LRE---------------------------
--------------------------P---------------------------------
-----EK----------------------------------------------Q------
------------------------------------------------------------
----------------------PK----LQR-AQALVTLVVV--LFAL------------
------CFLP--CFLARVL-----------MHIF--Q--NL-----GSCR--------AL
CAVAHTSDV--T-GSLTYLH----------SVLN----PV--V---------------YC
---------
>agtr2_SW:P50052
------------------------------------------------VVVTL----FC-
--C--------QKGP---K-----K---V---SSI-----YIFNL-AVADLLLLA-----
-TL----PLWAT------Y---Y--SY---RY------DWL-----F--------G----
--PVM-CK----V-FGSF-LTLNM--FASIFFITCMSV-DR------YQ-S-----V-IY
--P-------------F----LS----Q---R-----R-----NPWQ-------------
ASY-IVPL---VWCMAC-L-------SSL--P-TF---YF-------RDVRT--------
-I--E-YLGV---------N----AC----IMA-F------PPE-----------K---Y
AQW--SAGIAL-M-------K-NILGFIIP---L---IFI----ATC-YF--GI--RK--
-HLL----------------KT--------NSY---------------------------
--------------------------G---------------------------------
-----KN----------------------------------------------R------
------------------------------------------------------------
----------------------IT----RDQ-VLKMAAAVVL--AFII------------
------CWLP--FHVL-TF-----------LDAL--A--WMGVI--NSCE--------VI
AVIDLALPF--A-ILLGFTN----------SCVN----PF--L---------------YC
---------
>kissr_SW:Q969F8
------------------------------------------------SLVIY----VI-
--C-----R--HKPM---R-----T---V---TNF-----YIANL-AATDVTFLLC----
-CV----PFTAL------L---Y--P----LP------GWV-----L--------G----
--DFM-CK----F-VNYI-QQVSV--QATCATLTAMSV-DR------WY-V-----T-VF
--P-------------L----RA----L---HR----R-----TPRL-------------
ALA-VSLS---IWVGSA-A-------VSA--P-VL---AL-------HRLSP--------
-------GPR---------A----YC----SEA-F------PSR-------A--------
--L--ERAFAL-Y-------N-LLALYLLP---L---LAT----CAC-YA--AM--LR--
-HLG----------------RV--------AVR---------------------------
--------------------------P--------------------------------A
PADSALQGQVLAE--------------------------------------RAG------
------------------------------------------------------------
----------------------AV----RAK-VSRLVAAVVL--LFAA------------
------CWGP--IQLF-LV-----------LQAL--G--PA-----GSWH--------PR
SYAAYALKT-WA-HCMSYSN----------SALN----PL--L---------------YA
---------
>gpr15_SW:P49685
------------------------------------------------LVLMG--ALHF-
--------KPGSRRL-----------------IDI-----FIINL-AASDFIFLV-----
-TL----PLWVD------K-EAS--LG-----------LWR-------------TG----
--SFL-CK------GSSYMISVNM--HCSVLLLTCMSV-DR------YL-A-----I-VW
--P-------------V----VS--RKF-------RRT-----DC---------------
AYV-VCAS---IWFISC---------LLG-LPTLLSRELT-------LIDDKP-------
------------------------YC----AEK-K------------------------A
TPI--KLIWSL-V--------ALIFTFFVP---L---LSI----VTC-YC--CI--ARKL
CAHY----QQ--------SGKH--------NKK---------------------------
------------------------------------------------------------
------------------------------------------------------------
------------------------------------------------------------
----------------------------LKK-SIKIIFIVVA--AFLV------------
------SWLP--FNTFKFL-----------AIVS--GLRQEHYL--------------PS
AILQLGMEV---SGPLAFAN----------SCVN----PF--I---------------YY
---------
>gpr25_SW:O00155
------------------------------------------------AFVVW----LL-
-----------AGRRGPRR---------L---VDT-----FVLHL-AAADLGFVL-----
-TL----PLWAA------A-AAL--GG-----------RWP-----F--------G----
--DGL-CK------LSSFALAGTR--CAGALLLAGMSV-DR------YL-A-----V-VK
LLE-------------A----RP---------L--RTP-----RC---------------
ALA-SCCG---VWAVAL---------LAG-LPSLV----Y-------RGLQPLPGGQDS-
------------------------QC----GEE-P-------------------------
-SH--AFQGLS-L-------LLLLLTFVLP---L---VVT----LFC-YC--RI--SR--
-RLR----RP--------PHVG--------------------------------------
------------------------------------------------------------
------------------------------------------------------------
------------------------------------------------------------
----------------------RA----RRN-SLRIIFAIES--TFVG------------
------SWLP--FSALRAV-----------FHLA--R----LGALPLPCP--------LL
LALRWGLTI---ATCLAFVN----------SCAN----PL--I---------------YL
---------
>apj_SW:P35414
------------------------------------------------GLVLW----TV-
--F-----RS-SREK---R-----R---S---ADI-----FIASL-AVADLTFVV-----
-TL----PLWAT------Y---T--YR---DY------DWP-----F--------G----
--TFF-CK----L-SSYL-IFVNM--YASVFCLTGLSF-DR------YL-A-----I-VR
--P-------------V----AN----A---RL----R-----LRVS-------------
GAV-ATAV---LWVLAA-L-------LAM--P-VM---VL-------RTTGD--------
-L--E-NTTK---------V----QC----YMD-Y------SMV-------ATVSS---E
WAW--EVGLGV-S-------S-TTVGFVVP---F---TIM----LTC-YF--FI--AQ--
-TIA----------------GH--------FRK---------------------------
--------------------------E---------------------------------
--RIEGL----------------------------------------------R------
------------------------------------------------------------
----------------------KR-----RR-LLSIIVVLVV--TFAL------------
------CWMP--YHLV-KT-----------LYML--G--SLLHW---PCD--------FD
LFLMNIFPY--C-TCISYVN----------SCLN----PF--L---------------YA
---------
>agtr1_SW:P30556
------------------------------------------------SLVVI--VIYF-
-----------YMKL-------------K-TVASV-----FLLNL-ALADLCFLL-----
-TL----PLWAV------Y-TAM--EY-----------RWP-----F--------G----
--NYL-CK------IASASVSFNL--YASVFLLTCLSI-DR------YL-A-----I-VH
--P-------------M----KS--RLR-------RTM-----LV---------------
AKV-TCII---IWLLAG---------LAS-LPAIIHRNVF-------FIENTNIT-----
------------------------VC----AFH-Y----------------------ESQ
NST--LPIGLG-L-------TKNILGFLFP-------FLI----ILTSYT--LI--WK--
-ALK----KA--------YEIQ--------KNK---------------------------
------------------------------------------------------------
------------------------------------------------------------
------------------------------------------------------------
----------------------PR----NDD-IFKIIMAIVL--FFFF------------
------SWIP--HQIFTFL-----------DVLI--Q-----LGIIRDCR--------IA
DIVDTAMPI---TICIAYFN----------NCLN----PL--F---------------YG
---------
>xcr1_SW:P46094
------------------------------------------------SLVLW--VLVK-
-----------YESL-------------E-SLTNI-----FILNL-CLSDLVFAC-----
-LL----PVWIS------P-YHW---------------GWV-----L--------G----
--DFL-CK------LLNMIFSISL--YSSIFFLTIMTI-HR------YL-S-----V-VS
--P-------------L----ST--LRV-------PTL-----RC---------------
RVL-VTMA---VWVASI---------LSS-ILDTI---FH-------KVLSS--------
------------------------GC----DYS-E-------------------------
------LTWYL-T-----SVYQHNLFFLLS---L---GII----LFC-YV--EI--LR--
-TLF----RS--------RSKR--------------------------------------
------------------------------------------------------------
------------------------------------------------------------
------------------------------------------------------------
----------------------------RHR-TVKLIFAIVV--AYFL------------
------SWGP--YNFTLFL-----------QTLF--R-----TQIIRSCE--------AK
QQLEYALLI---CRNLAFSH----------CCFN----PV--L---------------YV
---------
>ackr2_SW:O00590
------------------------------------------------LLLLM--VLLR-
-----------YVPR-------------R-RMVEI-----YLLNL-AISNLLFLV-----
-TL----PFWGI------S-VAW---------------HWV-----F-------------
--GSFLCK----M-VSTL-YTINF--YSGIFFISCMSL-DK------YLEI-------VH
AQP------------------YH--------RL--RTR-----AK---------------
SLL-LATI---VWAVSL---------AVS-IPDMVFVQTH-------ENPKGVW------
------------------------NC----HAD-F------------------------G
GHGTIWKLFLR-F-------QQNLLGFLLP---L---LAM----IFF-YS--RI--GCVL
VRLR--------------------------PAG---------------------------
------------------------------------------------------------
------------------------------------------------------------
------------------------------------------------------------
----------------------------QGR-ALKIAAALVV--AFFV------------
------LWFP--YNLTLFL-----------HTLL--D-----LQVFGNCE--------VS
QHLDYALQV---TESIAFLH----------CCFS----PI--L---------------YA
---------
>ccrl2_SW:O00421
-------------------------------------------------LVVL--ILVK-
-----------YKGL-------------K-RVENI-----YLLNL-AVSNLCFLL-----
-TL----PFWAH-------------AG----------------------------G----
--DPM-CK----I-LIGL-YFVGL--YSETFFNCLLTV-QR------YL-------VFLH
KGN-------------F----FS--ARR-------RVP----------------------
CGIITSVL---AWVTAI---------LAT-LPEFV---VY-------KPQMEDQKY----
------------------------KCAFSRTPF-L------PAD----------------
ETF--WKHFLT-L-------KMNISVLVLP---L---FIF----TFL-YV--QM--RK--
-TLR----F---------------------REQ---------------------------
------------------------------------------------------------
------------------------------------------------------------
------------------------------------------------------------
----------------------------RYS-LFKLVFAIMV--VFLL------------
------MWAP--YNIAFFL-----------STFK--E-----HFSLSDCK--------SS
YNLDKSVHI---TKLIATTH----------CCIN----PL--L---------------YA
---------
>cx3c1_SW:P49238
------------------------------------------------LLVVF--ALTN-
-----------SKKP-------------K-SVTDI-----YLLNL-ALSDLLFVA-----
-TL----PFWTH------Y--LI--NEKGLH-----------------------------
--NAM-CK----F-TTAF-FFIGF--FGSIFFITVISI-DR------YL-A-----IVLA
ANS-------------M----NN------------RTV-----QH---------------
GVT-ISLG---VWAAAI---------LVA-APQFM---FT-------KQKEN--------
------------------------EC----LGD-Y------PEV---------------L
QEI--WPVLRN-V-------ETNFLGFLLP---L---LIM----SYC-YF--RI--IQ--
-TLF----SC--------KNHK--------------------------------------
------------------------------------------------------------
------------------------------------------------------------
------------------------------------------------------------
----------------------------KAK-AIKLILLVVI--VFFL------------
------FWTP--YNVMIFL-----------ETLK--L-----YDFFPSCD--------MR
KDLRLALSV---TETVAFSH----------CCLN----PL--I---------------YA
---------
>ccr8_SW:P51685
------------------------------------------------SLVIL--VLVV-
-----------CKKL-------------R-SITDV-----YLLNL-ALSDLLFVF-----
-SF----PFQTY---------YL--LD-----------QWV-----F--------G----
--TVM-CK----V-VSGF-YYIGF--YSSMFFITLMSV-DR------YL-A-----V-VH
----------------A----VY--------ALKVRTI-----RM---------------
GTT-LCLA---VWLTAI---------MAT-IPLLV---FY-------QVASEDGVL----
------------------------QC----YSF-Y----------------------NQQ
TLK--WKIFTN-F-------KMNILGLLIP---F---TIF----MFC-YI--KI--LH--
-QLK----RC--------QNHN--------------------------------------
------------------------------------------------------------
------------------------------------------------------------
------------------------------------------------------------
----------------------------KTK-AIRLVLIVVI--ASLL------------
------FWVP--FNVVLFL-----------TSLH--S-----MHILDGCS--------IS
QQLTYATHV---TEIISFTH----------CCVN----PV--I---------------YA
---------
>ccr4_SW:P51679
------------------------------------------------SVVVL--VLFK-
-----------YKRL-------------R-SMTDV-----YLLNL-AISDLLFVF-----
-SL----PFWGY---------YA--AD-----------QWV-----F-------------
--GLGLCK------MISWMYLVGF--YSGIFFVMLMSI-DR------YL-A-----IVHA
VFS-------------L----RA------------RTL-----TY---------------
GVI-TSLA---TWSVAV---------FAS-LPGFLFSTCY-------TERNHT-------
------------------------YC----KTK-Y------------------------S
LNSTTWKVLSS-L-------EINILGLVIP---L---GIM----LFC-YS--MI--IRTL
QHCK--------------------------NEK---------------------------
------------------------------------------------------------
------------------------------------------------------------
------------------------------------------------------------
----------------------------KNK-AVKMIFAVVV--LFLG------------
------FWTP--YNIVLFL-----------ETLV--ELEVLQ----------------DC
TFERYLDYAIQATETLAFVH----------CCLN----PI--I---------------YF
---------
>ccr2_SW:P41597
------------------------------------------------MLVVL----IL-
--I-----N--CKKL---K-----C---L---TDI-----YLLNL-AISDLLFLI-----
-TL----PLWAH------S---A---A---N-------EWV-----F--------G----
--NAM-CK----L-FTGL-YHIGY--FGGIFFIILLTI-DR------YL-A-----I-VH
--A-------------V----FA----L---KA----R-----TVTF-------------
GVV-TSVI---TWLVAV-F-------ASV--P-GI---IF-------TKCQK--------
----E--DSV---------Y----VC----GPY-F------PRG----------------
--W--NNFHTI-M-------R-NILGLVLP---L---LIM----VIC-YS--GI--LK--
-TL---------------------------LRC---------------------------
------------------------------------------------------------
-----RN----------------------------------------------E------
------------------------------------------------------------
----------------------KK----RHR-AVRVIFTIMI--VYFL------------
------FWTP--YNIV-IL-----------LNTF--Q--EFFGL--SNCE--------ST
SQLDQATQV--T-ETLGMTH----------CCIN----PI--I---------------YA
---------
>ccr5_SW:P51681
------------------------------------------------MLVIL----IL-
--------IN-CKRL---------K---S--MTDI-----YLLNL-AISDLFFLL-----
-TV----PFWAH------Y--AA--A------------QWD-----F--------G----
--NTM-CQ----L-LTGL-YFIGF--FSGIFFIILLTI-DR------YL-A-----V-VH
--A-------------V----FA----L---KA--RTV-----TF---------------
GVV-TSVI---TWVVAV---------FAS-LPGII---FT-------RSQKEGLHY----
------------------------TC----SSH-F------PYS---------------Q
YQF--WKNFQT-L-------KIVILGLVLP---L---LVM----VIC-YS--GI--LK--
-TLL----RC--------------------RNE---------------------------
------------------------------------------------------------
------------------------------------------------------------
------------------------------------------------------------
----------------------KK----RHR-AVRLIFTIMI--VYFL------------
------FWAP--YNIV-LL-----------LNTF--Q----EFFGLNNCS--------SS
NRLDQAMQV---TETLGMTH----------CCIN----PI--I---------------YA
---------
>ccr1_SW:P32246
------------------------------------------------ILVVL--VLVQ-
-----------YKRL-------------K-NMTSI-----YLLNL-AISDLLFLF-----
-TL----PFWID------Y--KL--KD-----------DWV-----F--------G----
--DAM-CK----I-LSGF-YYTGL--YSEIFFIILLTI-DR------YL-A-----I-VH
----------------A----VF--ALR----A--RTV-----TF---------------
GVI-TSII---IWALAI-L-------ASM-PGLYFSKTQW-------EFTHH--------
------------------------TC----SLH-F------PHE---------------S
LRE--WKLFQA-L-------KLNLFGLVLP---L---LVM----IIC-YT--GI--IK--
-ILL----RR--------PNEK--------------------------------------
------------------------------------------------------------
------------------------------------------------------------
------------------------------------------------------------
----------------------------KSK-AVRLIFVIMI--IFFL------------
------FWTP--YNLT-IL-----------ISVF--Q----DFLFTHECE--------QS
RHLDLAVQV---TEVIAYTH----------CCVN----PV--I---------------YA
---------
>ccr3_SW:P51677
------------------------------------------------VVVVM----IL-
--------IK-YRRL---R---------I--MTNI-----YLLNL-AISDLLFLV-----
-TL----PFWIH------Y--VR--GH---N--------WV-----F--------G----
--HGM-CK----L-LSGF-YHTGL--YSEIFFIILLTI-DR------YL-A-----I-VH
--A-------------V----FA----L---RA--RTV-----TF---------------
GVI-TSIV---TWGLAV---------LAA-LPEFI---FY-------ETEELFEET----
------------------------LC----SAL-Y------PED---------------T
VYS--WRHFHT-L-------RMTIFCLVLP---L---LVM----AIC-YT--GI--IK--
-TLL----RC--------PSKK--------------------------------------
------------------------------------------------------------
------------------------------------------------------------
------------------------------------------------------------
----------------------------KYK-AIRLIFVIMA--VFFI------------
------FWTP--YNVA-IL-----------LSSY--Q----SILFGNDCE--------RS
KHLDLVMLV---TEVIAYSH----------CCMN----PV--I---------------YA
---------
>cxcr6_SW:O00574
------------------------------------------------SLVLV--ISIF-
-----------YHKL-------------Q-SLTDV-----FLVNL-PLADLVFVC-----
-TL----PFWAY------A--GI--HE------------WV-----F--------G----
--QVM-CK----S-LLGI-YTINF--YTSMLILTCITV-DR------FI-------VVVK
ATK------------------AY--------NQQAKRM-----TW---------------
GKV-TSLL---IWVISL---------LVS-LPQIIYGNVF-------NLDKL--------
------------------------IC----GYH-D-------------------------
-EA--ISTVVL-A-------TQMTLGFFLP---L---LTM----IVC-YS--VI--IK--
-TLL----HA--------GGFQ--------------------------------------
------------------------------------------------------------
------------------------------------------------------------
------------------------------------------------------------
----------------------------KHR-SLKIIFLVMA--VFLL------------
------TQMP--FNLMKFI-----------RSTH--W---------------------EY
YAMTSFHYTIMVTEAIAYLR----------ACLN----PV--L---------------YA
---------
>ackr4_SW:Q9NPB9
------------------------------------------------SMVVA--IYAY-
-----------YKKQ-------------R-TKTDV-----YILNL-AVADLLLLF-----
-TL----PFWAV---------NA--VH-----------GWV-----L--------G----
--KIM-CK----I-TSAL-YTLNF--VSGMQFLACISI-DR------YV-A-----V-TK
----------------V----PS--------QSGVGKP----------------------
CWI-ICFC---VWMAAI---------LLS-IPQLV---FY-------TVNDNA-------
------------------------RC----IPI-F------PRY---------------L
GTS--MKALIQ-M-------LEICIGFVVP---F---LIM----GVC-YF--IT--AR--
-TLM----KM--------PNIK--------------------------------------
------------------------------------------------------------
------------------------------------------------------------
------------------------------------------------------------
----------------------------ISR-PLKVLLTVVI--VFIV------------
------TQLP--YNI---------------VKFC--RAIDIIYSLITSCN--------MS
KRMDIAIQV---TESIALFH----------SCLN----PI--L---------------YV
---------
>cxcr4_SW:P61073
------------------------------------------------GLVIL----VM-
--G-----Y--QKKL---R-----S---M---TDK-----YRLHL-SVADLLFVI-----
-TL----PFWAV------D---A--VA---N--------WY-----F--------G----
--NFL-CK----A-VHVI-YTVNL--YSSVLILAFISL-DR------YL-A-----I-VH
--A-------------T----NS----Q---R----PR-----KLLA-------------
EKV-VYVG---VWIPAL-L-------LTI--P-DF---IF-------ANV----------
-S--E-ADDR---------Y----IC----DRF-Y------PND-------L--------
--W--VVVFQF-Q-------H-IMVGLILP---G---IVI----LSC-YC--II--IS--
-KL---------------------------SHS---------------------------
------------------------------------------------------------
-----KG----------------------------------------------H------
------------------------------------------------------------
----------------------QK-----RK-ALKTTVILIL--AFFA------------
------CWLP--YYIG-IS-----------IDSF--I--LLEIIK-QGCE--------FE
NTVHKWISI--T-EALAFFH----------CCLN----PI--L---------------YA
---------
>cxcr5_SW:P32302
------------------------------------------------VLVLV--ILER-
-----------HRQT-------------R-SSTET-----FLFHL-AVADLLLVF-----
-IL----PFAVA------E-GSV---------------GWV-----L--------G----
--TFL-CK----T-VIAL-HKVNF--YCSSLLLACIAV-DR------YL-A-----I-VH
--A-------------V----HA--YRH-------RRL-----LS---------------
IHI-TCGT---IWLVGF---------LLA-LPEILFAKVS-------QGHHNNSLP----
------------------------RC----TFS-Q-----------------------EN
QAE--THAWFT-S-----RFLYHVAGFLLP---M---LVM----GWC-YV--GV--VH--
-RLR----QA--------QRRP--------------------------------------
------------------------------------------------------------
------------------------------------------------------------
------------------------------------------------------------
----------------------------QRQKAVRVAILVTS--IFFL------------
------CWSP--YHIVIFL-----------DTLA--R----LKAVDNTCK--------LN
GSLPVAITM---CEFLGLAH----------CCLN----PM--L---------------YT
---------
>ccr9_SW:P51686
------------------------------------------------SLVIL----VY-
--W-----Y--CTRV---K-----T---M---TDM-----FLLNL-AIADLLFLV-----
-TL----PFWAI------A---A--AD---Q--------WK-----F--------Q----
--TFM-CK----V-VNSM-YKMNF--YSCVLLIMCISV-DR------YI-A-----I-AQ
--A-------------M----RA----H---TW--REK-----RLLY-------------
SKM-VCFT---IWVLAA-A-------LCI--P-EI---LY-------SQIKE--------
-E--S-G--I---------A----IC----TMV-Y------PSD---------EST---K
--L--KSAVLT-L-------K-VILGFFLP---F---VVM----ACC-YT--II--IH--
-TL---------------------------IQA---------------------------
------------------------------------------------------------
-----KK----------------------------------------------S------
------------------------------------------------------------
----------------------SK-----HK-ALKVTITVLT--VFVL------------
------SQFP--YNCI-LL-----------VQTI--D--AYAMFI-SNCA--------VS
TNIDICFQV--T-QTIAFFH----------SCLN----PV--L---------------YV
---------
>ccr7_SW:P32248
------------------------------------------------GLVVL----TY-
--------IY-FKRL---------K---T--MTDT-----YLLNL-AVADILFLL-----
-TL----PFWAY------S--AA--KS------------WV-----F--------G----
--VHF-CK----L-IFAI-YKMSF--FSGMLLLLCISI-DR------YV-A-----I-VQ
----------------AVSAHRH----R----A--RVL-----LI---------------
SKL-SCVG---IWILAT---------VLS-IPELLYSDLQ-------RSSSEQAM-----
------------------------RC----SLI-T------------------------E
HVE--AFITIQ-V-------AQMVIGFLVP---L---LAM----SFC-YL--VI--IR--
-TLL----QA--------RNFE--------------------------------------
------------------------------------------------------------
------------------------------------------------------------
------------------------------------------------------------
----------------------------RNK-AIKVIIAVVV--VFIV------------
------FQLP--YNGVVLA-----------QTVA--N----FNITSSTCE--------LS
KQLNIAYDV---TYSLACVR----------CCVN----PF--L---------------YA
---------
>ccr6_SW:P51684
------------------------------------------------ILVVI--TFAF-
-----------YKKA-------------R-SMTDV-----YLLNM-AIADILFVL-----
-TL----PFWAV------S--HA--TG-----------AWV-----F-------------
--SNATCK----L-LKGI-YAINF--NCGMLLLTCISM-DR------YI-A-----IVQA
TKS-------------F----RL--------RS--RTL-----PR---------------
SKI-ICLV---VWGLSV---------IIS-SSTFVFNQKY-------NTQGSD-------
------------------------VC----EPK-Y--------------------QTVSE
PIR--WKLLML-G-------LELLFGFFIP---L---MFM----IFC-YT--FI--VK--
-TLV----QA--------QNSK--------------------------------------
------------------------------------------------------------
------------------------------------------------------------
------------------------------------------------------------
----------------------------RHK-AIRVIIAVVL--VFLA------------
------CQIP--HNMVLLV-----------TAAN--L-----GKMNRSCQ--------SE
KLIGYTKTV---TEVLAFLH----------CCLN----PV--L---------------YA
---------
>cxcr3_SW:P49682
---------------------------------------------GAVAAVLL-------
-----------SRRT-------------ALSSTDT-----FLLHL-AVADTLLVL-----
-TL----PLWAV---------DA--AV-----------QWV-----F-------------
--GSGLCK------VAGALFNINF--YAGALLLACISF-DR------YLNI-------VH
----------------ATQLYRR------------GPP-----AR---------------
VTL-TCLA---VWGLCL---------LFA-LPDFIFLSAH-------HDERLNAT-----
------------------------HC----QYN-F-------------------------
--PQVGRTALR-V-------LQLVAGFLLP---L---LVM----AYC-YA--HI--LAVL
LVSR--------------------------GQR---------------------------
------------------------------------------------------------
------------------------------------------------------------
------------------------------------------------------------
----------------------------RLR-AMRLVVVVVV--AFAL------------
------CWTP--YHLVVLV-----------------DILMDLGALARNCG--------RE
SRVDVAKSV---TSGLGYMH----------CCLN----PL--L---------------YA
---------
>cxcr1_SW:P25024
------------------------------------------------SLVML--VILY-
--------SRVGRSV-----------------TDV-----YLLNL-ALADLLFAL-----
-TL----PIWAA---------SK--VN-----------GWI-----F-------------
--GTFLCK------VVSLLKEVNF--YSGILLLACISV-DR------YL-------AIVH
ATR------------------TL------------TQK-----RH---------------
LVKFVCLG---CWGLSM---------NLS-LPFFLFRQAY-------HPNNSSP------
------------------------VC----YEV-L------------------------G
NDTAKWRMVLR-I-------LPHTFGFIVP---L---FVM----LFC-YG--FT--LRTL
FKAH--------------------------MGQ---------------------------
------------------------------------------------------------
------------------------------------------------------------
------------------------------------------------------------
----------------------------KHR-AMRVIFAVVL--IFLL------------
------CWLP--YNLVLLA-----------DTLMRTQVIQE-----------------SC
ERRNNIGRALDATEILGFLH----------SCLN----PI--I---------------YA
---------
>cxcr2_SW:P25025
------------------------------------------------SLVML---VIL-
-----------YSRV-------------GRSVTDV-----YLLNL-ALADLLFAL-----
-TL----PIWAA---------SK--VN-----------GWI-----F-------------
--GTFLCK------VVSLLKEVNF--YSGILLLACISV-DR------YL-------AIVH
ATR------------------TL------------TQK-----RY---------------
LVKFICLS---IWGLSL---------LLA-LPVLLFRRTV-------YSSNVSP------
------------------------AC----YED-M------------------------G
NNTANWRMLLR-I-------LPQSFGFIVP---L---LIM----LFC-YG--FT--LRTL
FKAH--------------------------MGQ---------------------------
------------------------------------------------------------
------------------------------------------------------------
------------------------------------------------------------
----------------------------KHR-AMRVIFAVVL--IFLL------------
------CWLP--YNLVLLA-----------DTLMRTQVIQE-----------------TC
ERRNHIDRALDATEILGILH----------SCLN----PL--I---------------YA
---------
>bkrb1_SW:P46663
------------------------------------------------LFVLL----VF-
--L-----L--PRRQ---L-----N---V---AEI-----YLANL-AASDLVFVL-----
-GL----PFWAE------N---I--WN---QF------NWP-----F--------G----
--ALL-CR----V-INGV-IKANL--FISIFLVVAISQ-DR------YR-V-----L-VH
--P-------------M----AS---------R--RQQ-----RRRQ-------------
ARV-TCVL---IWVVGG-L-------LSI--P-TF---LL-------RSIQA--------
-V--P-DLNI---------T----AC----ILL-L------PHE----------------
-AW--HFARIV-E-------L-NILGFLLP---L---AAI----VFF-NY--HI--LA--
-SLR----------------TR--------EEV---------------------------
--------------------------S---------------------------------
--RTRCG----------------------------------------------G------
------------------------------------------------------------
----------------------RK----DSK-TTALILTLVV--AFLV------------
------CWAP--YHFF-AF-----------LEFL--F--QVQAV--RGCF--------WE
DFIDLGLQL--A-NFFAFTN----------SSLN----PV--I---------------YV
---------
>rl3r1_SW:Q9NSD7
------------------------------------------------LLVLY----LM-
--KSMQGWR--KS---------------S---INL-----FVTNL-ALTDFQFVL-----
-TL----PFWAV------E---N--AL---DF------KWP-----F--------G----
--KAM-CK----I-VSMV-TSMNM--YASVFFLTAMSV-TR------YH-S-----V-AS
--A-------------L----KS----H---RT--RGH-----GRGDCCGRSLGDSCCFS
AKA-LCVW---IWALAA-L-------ASL--P-SA---IF-------STTVK--------
-V-----MGE---------E----LC----LVR-F------PDK-------LLGRD---R
QFW--LGLYHS-Q-------K-VLLGFVLP---L---GII----ILC-YL--LL--VR--
-FIA----------------DR--------RAA---------------------------
--------------------------G--------------------------------T
KGGAAVAGGRPTG--------------------------------------ASA------
------------------------------------------------------------
----------------------RR----LSK-VTKSVTIVVL--SFFL------------
------CWLP--NQAL-TT-----------WSIL--I--KFNAV---PFS--------QE
YFLCQVYAFPVS-VCLAHSN----------SCLN----PV--L---------------YC
---------
>rl3r2_SW:Q8TDU9
------------------------------------------------LAVLW----VL-
--------SN-CARRAPG----------P--PSDT-----FVFNL-ALADLGLAL-----
-TL----PFWAA------E--SA--LD---F-------HWP-----F--------G----
--GAL-CK----M-VLTA-TVLNV--YASIFLITALSV-AR------YW-V-----VAMA
AGP------------------GT---------H--LSL-----FW---------------
ARI-ATLA---VWAAAA-L-------VTV-PTAVF---GV-------EGEVCGVR-----
------------------------LC----LLR-F------------------------P
SRY--WLGAYQ-L-------QRVVLAFMVP---L---GVI----TTS-YL--LL--LA--
-FLQ----RR--------QRRR--------------------------------------
------------------------------------------------------------
------------------------------------------------------------
------------------------------------------------------------
----------------------QD----SRV-VARSVRILVA--SFFL------------
------CWFP--NHVV-TL-----------WGVL--VKFDLVPWNSTFYT--------IQ
TYVFPVTTC------LAHSN----------SCLN----PV--L---------------YC
---------
>bkrb2_SW:P30411
------------------------------------------------IFVLS----VF-
--C-----L--HKSS---C-----T---V---AEI-----YLGNL-AAADLILAC-----
-GL----PFWAI------T---I--SN---NF------DWL-----F--------G----
--ETL-CR----V-VNAI-ISMNL--YSSICFLMLVSI-DR------YL-A-----L-VK
--T-------------M----SM---------G--RMR-----GVRW-------------
AKL-YSLV---IWGCTL-L-------LSS--P-ML---VF-------RTMKE--------
-YSDE-GHNV---------T----AC----VIS-Y------PSL----------------
-IW--EVFTNM-L-------L-NVVGFLLP---L---SVI----TFC-TM--QI--MQ--
-VLR----------------NN--------EMQ---------------------------
--------------------------K---------------------------------
----FKE----------------------------------------------I------
------------------------------------------------------------
----------------------QT----ERR-ATVLVLVVLL--LFII------------
------CWLP--FQIS-TF-----------LDTL--H--RLGIL--SSCQ--------DE
RIIDVITQI--A-SFMAYSN----------SCLN----PL--V---------------YV
---------
>gpr1_SW:P46091
------------------------------------------------AIVIW--FTGF-
----------KWKKT-------------V---TTL-----WFLNL-AIADFIFLL-----
-FL----PLYIS------Y-VAM--NF-----------HWP-----F-------------
--GIWLCK------ANSFTAQLNM--FASVFFLTVISL-DH------YIHL-------IH
--P-------------V----LS--HRH-------RTL-----KN---------------
SLI-VIIF---IWLLAS---------LIG-GPALYFRDTV-------EFNNHT-------
------------------------LC----YNN-F------------------QKHDPDL
TLI--RHHVLT-W-------VKFIIGYLFP---L---LTM----SIC-YL--CL--IF--
-KVK----KR--------SILI--------------------------------------
------------------------------------------------------------
------------------------------------------------------------
------------------------------------------------------------
----------------------------SSR-HFWTILVVVV--AFVV------------
------CWTP--YHLFSIW----------ELTIH--H---------------------NS
YSHHVMQAGIPLSTGLAFLN----------SCLN----PI--L---------------YV
---------
>ur2r_SW:Q9UKP6
------------------------------------------------AYTLV----VT-
-----------CRSLRA-----------V-ASMYV-----YVVNL-ALADLLYLL-----
-SI----PFIVA------T--YV--TK-----------EWH-----F--------G----
--DVG-CR----V-LFGL-DFLTM--HASIFTLTVMSS-ER------YA-A-----V-LR
--P-------------L--------------DTVQRPK-----GY---------------
RKL-LALG---TWLLAL---------LLT-LPVMLAMRLV-------RRGPKS-------
------------------------LC----LPA-W-------------------------
GPR--AHRAYL-T-------LLFATSIAGP-------GLL----IGLLYA--RL--ARAY
RRSQ----RA--------SFKR--------ARR---------------------------
------------------------------------------------------------
------------------------------------------------------------
------------------------------------------------------------
----------------------------PGARALRLVLGIVL--LFWA------------
------CFLP--FWLWQLL-----------AQYH--Q---------------------AP
LAPRTARIVNYLTTCLTYGN----------SCAN----PF--L---------------YT
---------
>galr1_SW:P47211
------------------------------------------------SLVIT----VL-
-----------ARSKPGKP---------R-STTNL-----FILNL-SIADLAYLLF----
-CI----PFQAT------V--YA--LP-----------TWV-----L--------G----
--AFI-CK----F-IHYF-FTVSM--LVSIFTLAAMSV-DR------YV-A-----I-VH
----------------S----RR--SSS----L--RVS-----RN---------------
ALL-GVGC---IWALSI---------AMA-SPVAYHQGLF-------HPRASNQT-----
------------------------FC----WEQ-W------------------------P
DPR--HKKAYV-V-------CTFVFGYLLP---L---LLI----CFC-YA--KV--LN--
-HLH----KK--------LKNM--------SKK---------------------------
------------------------------------------------------------
------------------------------------------------------------
------------------------------------------------------------
--------------------SEAS----KKK-TAQTVLVVVV--VFGI------------
------SWLP--HHII-HL-----------WAEF--G---------------------VF
PLTPASFLFRITAHCLAYSN----------SSVN----PI--I---------------YA
---------
>galr2_SW:O43603
------------------------------------------------TLVLA----VL-
-----------LRGGQAVS---------T---TNL-----FILNL-GVADLCFILC----
-CV----PFQAT------I--YT--LD-----------GWV-----F--------G----
--SLL-CK----A-VHFL-IFLTM--HASSFTLAAVSL-DR------YL-A-----I-RY
--P-------------L----HS---------RELRTP-----RN---------------
ALA-AIGL---IWGLSL---------LFS-GPYLS---YY-------RQSQLANLT----
------------------------VC----HPA-W-------------------------
SAP--RRRAMD-I-------CTFVFSYLLP-------VLV----LGLTYA--RT--LR--
-YLW----RA--------VDPVAAGS----GAR---------------------------
------------------------------------------------------------
------------------------------------------------------------
------------------------------------------------------------
----------------------RA----KRK-VTRMILIVAA--LFCL------------
------CWMP--HHAL-IL-----------CVWF--G---------------------QF
PLTRATYALRILSHLVSYAN----------SCVN----PI--V---------------YA
---------
>galr3_SW:O60755
------------------------------------------------GLVLA---VLLQ
PGP-----SA-WQEP---------G---S--TTDL-----FILNL-AVADLCFILC----
-CV----PFQAT------I--YT--LD---A--------WL-----F--------G----
--ALV-CK------AVHLLIYLTM--YASSFTLAAVSV-DR------YL-A-----V-RH
--P-------------L----RS----R---AL--RTP-----RN---------------
ARA-AVGL---VWLLAA---------LFS-APYLS---YY-------GTVRYGALE----
------------------------LC----VPA-W-------------------------
EDA--RRRALD-V-------ATFAAGYLLP---V---AVV----SLA-YG--RT--LR--
-FLW----AA--------VGPAGAAAAE--ARR---------------------------
------------------------------------------------------------
------------------------------------------------------------
------------------------------------------------------------
----------------------RA----TGR-AGRAMLAVAA--LYAL------------
------CWGP--HHAL-IL-----------CFWY--G---------------------RF
AFSPATYACRLASHCLAYAN----------SCLN----PL--V---------------YA
---------
>mchr2_SW:Q969V1
------------------------------------------------ILIVF--TIIR-
-----------SRKK-------------T--VPDI-----YICNL-AVADLVHIV-----
-GM----PFLIH------Q-WAR--GG-----------EWV-----F--------G----
--GPL-CT----I-ITSL-DTCNQ--FACSAIMTVMSV-DR------YF-A-----L-VQ
--P-------------F----RL--TRW-------RTR-----YK---------------
TIR-INLG---LWAASF---------ILA-LPVWVYSKVI-------KFKDGVE------
------------------------SC----AFD-L------------------------T
SPD--DVLWYT-L-------YLTITTFFFP---L---PLI----LVC-YI--LI--LCYT
WEMY----QQ--------NKDARCCNPSVPKQR---------------------------
------------------------------------------------------------
------------------------------------------------------------
------------------------------------------------------------
----------------------------VMK-LTKMVLVLVV--VFIL------------
------SAAP--YHVIQLV-----------NLQM--E---------------------QP
TLAFYVGYY--LSICLSYAS----------SSIN----PF--L---------------YI
---------
>mchr1_SW:Q99705
------------------------------------------------STVIF---AVV-
-----------KKSKLHWC---------N-NVPDI-----FIINL-SVVDLLFLL-----
-GM----PFMIH---------QLMGNG-----------VWH-----F-------------
--GETMCT----L-ITAM-DANSQ--FTSTYILTAMAI-DR------YL-------ATVH
--P-------------ISST-KF------------RKP-----SV---------------
ATL-VICL---LWALSF---------ISI-TPVWLYARLI-------PFPGGAV------
------------------------GC----GIR-L-------------------------
PNPDTDLYWFT-L-------YQFFLAFALP-------FVV----ITAAYV--RI--LQRM
TSSVAPASQR--------------------SIR---------------------------
------------------------------------------------------------
------------------------------------------------------------
------------------------------------------------------------
----------------------LR----TKR-VTRTAIAICL--VFFV------------
------CWAP--YYVLQLT-----------QLS-------------------------IS
RPTLTFVYLYNAAISLGYAN----------SCLN----PF--V---------------YI
---------
>npbw1_SW:P48145
------------------------------------------------SAVLY--VLLR-
-----------APRM-------------K-TVTNL-----FILNL-AIADELFTL-----
-VL----PINIA------D--FL--LR-----------QWP-----F--------G----
--ELM-CK----L-IVAI-DQYNT--FSSLYFLTVMSA-DR------YL-V-----VLAT
AES------------------RR---------VAGRTY-----SA---------------
ARA-VSLA---VWGIVT---------LVV-LPFAV---FA-------RLDDEQGRR----
------------------------QC----VLV-F------PQP---------------E
AFW--WRASRL-Y--------TLVLGFAIP---V---STI----CVL-YT--TL--LCRL
HAMR----LD--------SHAK--------ALE---------------------------
------------------------------------------------------------
------------------------------------------------------------
------------------------------------------------------------
----------------------RA----KKR-VTFLVVAILA--VCLL------------
------CWTP--YHLSTVV-----------ALTT--DLPQ------------------TP
LVIAISYFI----TSLSYAN----------SCLN----PF--L---------------YA
---------
>npbw2_SW:P48146
------------------------------------------------TAVIL--VILR-
-----------APKM-------------K-TVTNV-----FILNL-AVADGLFTL-----
-VL----PVNIA------E--HL--LQ-----------YWP-----F--------G----
--ELL-CK----L-VLAV-DHYNI--FSSIYFLAVMSV-DR------YL-V-----VLAT
----------------V----RSRHMPW-------RTY-----RG---------------
AKV-ASLC---VWLGVT---------VLV-LPFFSFAGVY-------SNELQVP------
------------------------SC----GLS-F------------------------P
WPEQVWFKASR-V-------YTLVLGFVLP---V---CTI----CVL-YT--DL--LRRL
RAVRLRSGAK--------ALGK--------------------------------------
------------------------------------------------------------
------------------------------------------------------------
------------------------------------------------------------
----------------------------ARRKVTVLVLVVLA--VCLL------------
------CWTP--FHLASVV-----------ALTT------------------------DL
PQTPLVISMSYVITSLSYAN----------SCLN----PF--L---------------YA
---------
>oprx_SW:P41146
------------------------------------------------CLVMY--VILR-
-----------HTKM-------------K-TATNI-----YIFNL-ALADTLVLL-----
-TL----PFQGT------D--IL--LG-----------FWP-----F--------G----
--NAL-CK----T-VIAI-DYYNM--FTSTFTLTAMSV-DR------YV-A-----I-CH
--P-------------I----RA---------LDVRTS-----SK---------------
AQA-VNVA---IWALAS---------VVG-VPVAIMGSAQ-------VEDEEI-------
------------------------EC----LVE-I------PTP----------------
QDY--WGPVFA-I-------CIFLFSFIVP---V---LVI----SVC-YS--LM--IRRL
RGVR----LL--------SGSR--------EKD---------------------------
------------------------------------------------------------
------------------------------------------------------------
------------------------------------------------------------
----------------------RN----LRR-ITRLVLVVVA--VFVG------------
------CWTP--VQVF-VL-----------AQGL--G---------------------VQ
PSSETAVAILRFCTALGYVN----------SCLN----PI--L---------------YA
---------
>oprk_SW:P41145
------------------------------------------------SLVMF--VIIR-
-----------YTKM-------------K-TATNI-----YIFNL-ALADALVTT-----
-TM----PFQST------V--YL--MN-----------SWP-----F--------G----
--DVL-CK----I-VISI-DYYNM--FTSIFTLTMMSV-DR------YI-A-----V-CH
--P-------------V----KA---------LDFRTP-----LK---------------
AKI-INIC---IWLLSS-S-------VGI-SAIVLGGTKV-------REDVDVI------
------------------------EC----SLQ-F------PDD---------------D
YSW--WDLFMK-I-------CVFIFAFVIP---V---LII----IVC-YT--LM--ILRL
KSVR----LL--------SGSR--------EKD---------------------------
------------------------------------------------------------
------------------------------------------------------------
------------------------------------------------------------
----------------------RN----LRR-ITRLVLVVVA--VFVV------------
------CWTP--IHIF-IL-----------VEAL--G---------------------ST
SHSTAALSSYYFCIALGYTN----------SSLN----PI--L---------------YA
---------
>oprm_SW:P35372
------------------------------------------------FLVMY--VIVR-
-----------YTKM-------------K-TATNI-----YIFNL-ALADALATS-----
-TL----PFQSV------N--YL--MG-----------TWP-----F--------G----
--TIL-CK----I-VISI-DYYNM--FTSIFTLCTMSV-DR------YI-A-----V-CH
--P-------------V----KA---------LDFRTP-----RN---------------
AKI-INVC---NWILSS-A-------IGL-PVMFMATTKY-------RQGSI--------
------------------------DC----TLT-F----------------------SHP
TWY--WENLLK-I-------CVFIFAFIMP---V---LII----TVC-YG--LM--ILRL
KSVR----ML--------SGSK--------EKD---------------------------
------------------------------------------------------------
------------------------------------------------------------
------------------------------------------------------------
----------------------RN----LRR-ITRMVLVVVA--VFIV------------
------CWTP--IHIYVII-----------KALV--T---------------------IP
ETTFQTVSW-HFCIALGYTN----------SCLN----PV--L---------------YA
---------
>oprd_SW:P41143
------------------------------------------------VLVMF---GIV-
------------RYTKMK----------T--ATNI-----YIFNL-ALADALATS-----
-TL----PFQSA------K--YL--ME---T--------WP-----F--------G----
--ELL-CK----A-VLSI-DYYNM--FTSIFTLTMMSV-DR------YI-A-----V-CH
--P-------------V----KA--LDF---RT--PAK----------------------
AKL-INIC---IWVLAS---------GVG-VPIMVMAVTR-------PRDGAV-------
------------------------VC----MLQ-F------PSP----------------
SWY--WDTVTK-I-------CVFLFAFVVP---I---LII----TVC-YG--LM--LLRL
RSVR----LL--------SGSK--------EKD---------------------------
------------------------------------------------------------
------------------------------------------------------------
------------------------------------------------------------
----------------------RS----LRR-ITRMVLVVVG--AFVV------------
------CWAP--IHIFVIV-----------WTLV--D---------------------ID
RRDPLVVAALHLCIALGYAN----------SSLN----PV--L---------------YA
---------
>ssr1_SW:P30872
------------------------------------------------SMVIY--VILR-
-----------YAKM-------------K-TATNI-----YILNL-AIADELLML-----
-SV----PFLVT------S--TL--LR-----------HWP-----F-------------
--GALLCR----L-VLSV-DAVNM--FTSIYCLTVLSV-DR------YV-------AVVH
--P-------------IKAA-RY------------RRP-----TV---------------
AKV-VNLG---VWVLSL---------LVI-LPIVVFSRTA-------ANSDGTV------
------------------------AC----NML-M------------------------P
EPAQRWLVGFV-L-------YTFLMGFLLP---V---GAI----CLC-YV--LIIAKMRM
VALKAGWQQR--------------------KRS---------------------------
------------------------------------------------------------
------------------------------------------------------------
------------------------------------------------------------
----------------------------ERK-ITLMVMMVVM--VFVI------------
------CWMP--FYVVQLV---------------------------------------NV
FAEQDDATVSQLSVILGYAN----------SCAN----PI--L---------------YG
---------
>ssr4_SW:P31391
------------------------------------------------ALVIF----VI-
--------LRYAKM----K---------T--ATNI-----YLLNL-AVADELFML-----
-SV----PFVAS------S-AAL--RH------------WP-----F-------------
--GSVLCR----A-VLSV-DGLNM--FTSVFCLTVLSV-DR------YV-A-----V-VH
--P-------------L----RA-------ATY--RRP-----SV---------------
AKL-INLG---VWLASL---------LVT-LPIAI----F-------ADTRPARGGQAV-
------------------------AC----NLQ-W---------------------PHP-
--A--WSAVFV-V-------YTFLLGFLLP---V---LAI----GLC-YL--LI--VG--
-KMR----AV--------ALRAGWQ-----QRR---------------------------
------------------------------------------------------------
------------------------------------------------------------
------------------------------------------------------------
----------------------RS----EKK-ITRLVLMVVV--VFVL------------
------CWMP--FYVV-QL-----------LNLF--V---------------------TS
-LDATVNHVSLI---LSYAN----------SCAN----PI--L---------------YG
---------
>ssr2_SW:P30874
------------------------------------------------TLVIY--VILR-
-----------YAKM-------------K-TITNI-----YILNL-AIADELFML-----
-GL----PFLAM------QVALV---------------HWP-----F-------------
--GKAICR------VVMTVDGINQ--FTSIFCLTVMSI-DR------YL-------AVVH
--P-------------IKSA-KW------------RRP-----RT---------------
AKM-ITMA---VWGVSL---------LVI-LPIMIYAGLR-------SNQWGRS------
------------------------SC----TIN-W------------------------P
GESGAWYTGFI-I-------YTFILGFLVP---L---TII----CLC-YLFIII--KVKS
SGIRVGSSKR--------------------KKS---------------------------
------------------------------------------------------------
------------------------------------------------------------
------------------------------------------------------------
----------------------------EKK-VTRMVSIVVA--VFIF------------
------CWLP--FYIFNVS-----------SVSMAIS---------------------PT
PALKGMFDF---VVVLTYAN----------SCAN----PI--L---------------YA
---------
>ssr3_SW:P32745
------------------------------------------------SLVIY----VV-
----------LRHTASPS----------V---TNV-----YILNL-ALADELFML-----
-GL----PFLAA------Q-NAL--S------------YWP-----F-------------
--GSLMCR----L-VMAV-DGINQ--FTSIFCLTVMSV-DR------YL-A-----V-VH
--P-------------T----RS---------ARWRTA-----PV---------------
ART-VSAA---VWVASA---------VVV-LPVVVFSGVP-------RGMS---------
------------------------TC----HMQ-W---------------------PEP-
AAA--WRAGFI-I-------YTAALGFFGP---L---LVI----CLC-YL--LI--VV--
-KVR----SA--------GRRVWAPSCQRRRRS---------------------------
------------------------------------------------------------
------------------------------------------------------------
------------------------------------------------------------
----------------------------ERR-VTRMVVAVVA--LFVL------------
------CWMP--FYVLNIV-----------NVVC--P---------------------LP
EEPAFFGLYFLV-VALPYAN----------SCAN----PI--L---------------YG
---------
>ssr5_SW:P35346
------------------------------------------------TLVIY---VVL-
--------RFAKMK--------------T--VTNI-----YILNL-AVADVLYML-----
-GL----PFLAT------Q-NAA--SF------------WP-----F-------------
--GPVLCR----L-VMTL-DGVNQ--FTSVFCLTVMSV-DR------YL-A-----V-VH
--P-------------L----SS-------ARW--RRP-----RV---------------
AKL-ASAA---AWVLSL---------CMS-LPLLVFADVQ-------EGG----------
------------------------TC----NAS-W---------------------PEP-
VGL--WGAVFI-I-------YTAVLGFFAP---L---LVI----CLC-YL--LI--VV--
-KVR----AA--------GVRVGC------VRR---------------------------
------------------------------------------------------------
------------------------------------------------------------
------------------------------------------------------------
----------------------RS----ERK-VTRMVLVVVL--VFAG------------
------CWLP--FFTVNIV-----------NLAV--A---------------------LP
QEPASAGLYFFV-VILSYAN----------SCAN----PV--L---------------YG
---------
