# Supplementary material for: Bacterial endosymbionts influence host sexuality and reveal reproductive genes of early divergent fungi
Source: Nat Commun. 2017 Nov 29;8:1843. doi: 10.1038/s41467-017-02052-8 (PMC5705715; doi:10.1038/s41467-017-02052-8)
Supplement: Supplementary file 8 — Supplementary Data 4 [file 41467_2017_2052_MOESM8_ESM.txt]

#NEXUS
begin taxa;
	dimensions ntax=395;
	taxlabels
	'5ht1a_SW:P08908'
	'5ht1b_SW:P28222'
	'5ht1d_SW:P28221'
	'5ht1e_SW:P28566'
	'5ht1f_SW:P30939'
	'5ht2a_SW:P28223'
	'5ht2b_SW:P41595'
	'5ht2c_SW:P28335'
	'5ht4r_SW:Q13639'
	'5ht5a_SW:P47898'
	'5ht6r_SW:P50406'
	'5ht7r_SW:P34969'
	'A. nidulans AN2520(GB:CBF87016)'
	'A. nidulans AN7743(GB:CBF80019)'
	'A. repens 410850(JGI:Absrep1.410850)'
	'A. repens 484671(JGI:Absrep1.484671)'
	'C. anguillulae 1016520(JGI:Catan2.1016520)'
	'C. anguillulae 1514727(JGI:Catan2.1514727)'
	'C. anguillulae 411708(JGI:Catan2.411708)'
	'C. cinerea CC1G_02129(GB:XP_001834393.1)'
	'C. cinerea CC1G_02137(GB:XP_001834401.2)'
	'C. cinerea CC1G_02151(GB:XP_001834415.2)'
	'C. cinerea CC1G_07395(GB:XP_001830480.1)'
	'C. cinerea CC1G_15338(GB:XP_002910431.1)'
	'C. cinerea CC1G_15339(GB:XP_002910432.1)'
	'C. heterostrophus 56759(JGI:CocheC4_1.56759)'
	'C. neoformans CNBD0590(GB:XP_776010.1)'
	'H. vesiculosa 1076443(JGI:Hesve2finisherSC.1076443)'
	'H. vesiculosa 1213237(JGI:Hesve2finisherSC.1213237)'
	'L. corymbifera LCOR_01468.1 (GB:CDH49733.1)'
	'L. corymbifera LCOR_08868.1 (GB:CDH57986.1)'
	'L. corymbifera LCOR_08990.1 (GB:CDH58112.1)'
	'L. transversale 184029(JGI:Lobtra1.184029)'
	'L. transversale 352582(JGI:Lobtra1.352582)'
	'M. circinelloides 105833(JGI:Mucci2.105833)'
	'M. circinelloides 115702(JGI:Mucci2.115702)'
	'M. circinelloides 162439(JGI:Mucci2.162439)'
	'M. circinelloides 80799(JGI:Mucci2.80799)'
	'N. crassa NCU00138 (GB:XP_956191.2)'
	'P. blakesleeanus 69158(JGI:Phybl2.69158)'
	'P. blakesleeanus 71184(JGI:Phybl2.71184)'
	'P. blakesleeanus 72089(JGI:Phybl2.72089)'
	'P. finnis 362450(JGI:Pirfi3.362450)'
	'R. delemar RO3G_02412(GB:EIE77708.1)'
	'R. delemar RO3G_15458(GB:EIE90747.1)'
	'R. irregularis 201766(JGI:Gloin1.201766)'
	'R. microsporus ATCC25813 TAR3(JGI:Rhimi1_1.316085)'
	'R. microsporus ATCC25814 333266(JGI:Rhimi_ATCC52814_1.333266)'
	'R. microsporus ATCC52813 TAR1(JGI:Rhimi1_1.238519)'
	'R. microsporus ATCC52813 TAR2(JGI:Rhimi1_1.238870)'
	'R. microsporus ATCC52814 305866(JGI:Rhimi_ATCC52814_1.305866)'
	'R. microsporus ATCC52814 309819(JGI:Rhimi_ATCC52814_1.309819)'
	'S. cerevisiae STE2(GB:EDN59124.1)'
	'S. cerevisiae STE3(GB:EDN60103.1)'
	'S. pombe SPAC11H11.04 (GB:CAB59800.1)'
	'S. pombe SPAC3F10.10c (GB:CAA93308.1)'
	'S. racemosum 491901(JGI:Synrac1.491901)'
	'U. maydis UMAG_02383(GB:XP_011388683.1)'
	'aa1r_SW:P30542'
	'aa2ar_SW:P29274'
	'aa2br_SW:P29275'
	'aa3r_SW:P0DMS8'
	'ackr2_SW:O00590'
	'ackr3_SW:P25106'
	'ackr4_SW:Q9NPB9'
	'acm1_SW:P11229'
	'acm2_SW:P08172'
	'acm3_SW:P20309'
	'acm4_SW:P08173'
	'acm5_SW:P08912'
	'acthr_SW:Q01718'
	'ada1a_SW:P35348'
	'ada1b_SW:P35368'
	'ada1d_SW:P25100'
	'ada2a_SW:P08913'
	'ada2b_SW:P18089'
	'ada2c_SW:P18825'
	'adrb1_SW:P08588'
	'adrb2_SW:P07550'
	'adrb3_SW:P13945'
	'agra1_SW:Q86SQ6'
	'agra2_SW:Q96PE1'
	'agra3_SW:Q8IWK6'
	'agrb2_SW:O60241'
	'agrb3_SW:O60242'
	'agrd1_SW:Q6QNK2'
	'agrd2_SW:Q7Z7M1'
	'agre1_SW:Q14246'
	'agre2_SW:Q9UHX3'
	'agre3_SW:Q9BY15'
	'agre4_SW:Q86SQ3'
	'agrf1_SW:Q5T601'
	'agrf2_SW:Q8IZF7'
	'agrf3_SW:Q8IZF5'
	'agrf4_SW:Q8IZF3'
	'agrf5_SW:Q8IZF2'
	'agrg1_SW:Q9Y653'
	'agrg2_SW:Q8IZP9'
	'agrg3_SW:Q86Y34'
	'agrg4_SW:Q8IZF6'
	'agrg5_SW:Q8IZF4'
	'agrg6_SW:Q86SQ4'
	'agrg7_SW:Q96K78'
	'agrl1_SW:O94910'
	'agrl2_SW:O95490'
	'agrl3_SW:Q9HAR2'
	'agrl4_SW:Q9HBW9'
	'agtr1_SW:P30556'
	'agtr2_SW:P50052'
	'apj_SW:P35414'
	'bai1_SW:O14514'
	'bkrb1_SW:P46663'
	'bkrb2_SW:P30411'
	'brs3_SW:P32247'
	'c3ar_SW:Q16581'
	'c5ar1_SW:P21730'
	'c5ar2_SW:Q9P296'
	'calcr_SW:P30988-2'
	'calrl_SW:Q16602'
	'casr_SW:P41180'
	'cckar_SW:P32238'
	'ccr10_SW:P46092'
	'ccr1_SW:P32246'
	'ccr2_SW:P41597'
	'ccr3_SW:P51677'
	'ccr4_SW:P51679'
	'ccr5_SW:P51681'
	'ccr6_SW:P51684'
	'ccr7_SW:P32248'
	'ccr8_SW:P51685'
	'ccr9_SW:P51686'
	'ccrl2_SW:O00421'
	'cd97_SW:P48960'
	'celr1_SW:Q9NYQ6'
	'celr2_SW:Q9HCU4'
	'celr3_SW:Q9NYQ7'
	'cltr1_SW:Q9Y271'
	'cltr2_SW:Q9NS75'
	'cml1_SW:Q99788'
	'cnr1_SW:P21554'
	'cnr2_SW:P34972'
	'crfr1_SW:P34998-2'
	'crfr2_SW:Q13324'
	'cx3c1_SW:P49238'
	'cxcr1_SW:P25024'
	'cxcr2_SW:P25025'
	'cxcr3_SW:P49682'
	'cxcr4_SW:P61073'
	'cxcr5_SW:P32302'
	'cxcr6_SW:O00574'
	'drd1_SW:P21728'
	'drd2_SW:P14416'
	'drd3_SW:P35462'
	'drd4_SW:P21917'
	'drd5_SW:P21918'
	'ednra_SW:P25101'
	'ednrb_SW:P24530'
	'etbr2_SW:O60883'
	'ffar1_SW:O14842'
	'ffar2_SW:O15552'
	'ffar3_SW:O14843'
	'ffar4_SW:Q5NUL3'
	'fpr1_SW:P21462'
	'fpr2_SW:P25090'
	'fpr3_SW:P25089'
	'fshr_SW:P23945'
	'fzd1_SW:Q9UP38'
	'gabr1_SW:Q9UBS5'
	'gabr2_SW:O75899'
	'galr1_SW:P47211'
	'galr2_SW:O43603'
	'galr3_SW:O60755'
	'gasr_SW:P32239'
	'ghrhr_SW:Q02643'
	'ghsr_SW:Q92847'
	'gipr_SW:P48546'
	'glp1r_SW:P43220'
	'glp2r_SW:O95838'
	'glr_SW:P47871'
	'gnrhr_SW:P30968'
	'gp101_SW:Q96P66'
	'gp119_SW:Q8TDV5'
	'gp132_SW:Q9UNW8'
	'gp135_SW:Q8IZ08'
	'gp139_SW:Q6DWJ6'
	'gp141_SW:Q7Z602'
	'gp142_SW:Q7Z601'
	'gp146_SW:Q96CH1'
	'gp148_SW:Q8TDV2'
	'gp150_SW:Q8NGU9'
	'gp151_SW:Q8TDV0'
	'gp152_SW:Q8TDT2'
	'gp153_SW:Q6NV75'
	'gp156_SW:Q8NFN8'
	'gp158_SW:Q5T848'
	'gp161_SW:Q8N6U8'
	'gp162_SW:Q16538'
	'gp171_SW:O14626'
	'gp173_SW:Q9NS66'
	'gp174_SW:Q9BXC1'
	'gp176_SW:Q14439'
	'gp179_SW:Q6PRD1'
	'gp182_SW:O15218'
	'gp183_SW:P32249'
	'gpbar_SW:Q8TDU6'
	'gpc5b_SW:Q9NZH0'
	'gpc5c_SW:Q9NQ84'
	'gpc5d_SW:Q9NZD1'
	'gpc6a_SW:Q5T6X5'
	'gper1_SW:Q99527'
	'gpr12_SW:P47775'
	'gpr15_SW:P49685'
	'gpr17_SW:Q13304'
	'gpr18_SW:Q14330'
	'gpr19_SW:Q15760'
	'gpr1_SW:P46091'
	'gpr20_SW:Q99678'
	'gpr21_SW:Q99679'
	'gpr22_SW:Q99680'
	'gpr25_SW:O00155'
	'gpr26_SW:Q8NDV2'
	'gpr27_SW:Q9NS67'
	'gpr31_SW:O00270'
	'gpr32_SW:O75388'
	'gpr33_SW:Q49SQ1'
	'gpr34_SW:Q9UPC5'
	'gpr35_SW:Q9HC97'
	'gpr37_SW:O15354'
	'gpr39_SW:O43194'
	'gpr3_SW:P46089'
	'gpr42_SW:O15529'
	'gpr45_SW:Q9Y5Y3'
	'gpr4_SW:P46093'
	'gpr52_SW:Q9Y2T5'
	'gpr55_SW:Q9Y2T6'
	'gpr61_SW:Q9BZJ8'
	'gpr62_SW:Q9BZJ7'
	'gpr63_SW:Q9BZJ6'
	'gpr6_SW:P46095'
	'gpr75_SW:O95800'
	'gpr78_SW:Q96P69'
	'gpr82_SW:Q96P67'
	'gpr83_SW:Q9NYM4'
	'gpr84_SW:Q9NQS5'
	'gpr85_SW:P60893'
	'gpr87_SW:Q9BY21'
	'gpr88_SW:Q9GZN0'
	'gpr98_SW:Q8WXG9'
	'grm1_SW:Q13255'
	'grm2_SW:Q14416'
	'grm3_SW:Q14832'
	'grm4_SW:Q14833'
	'grm5_SW:P41594'
	'grm6_SW:O15303'
	'grm7_SW:Q14831'
	'grm8_SW:O00222'
	'grpr_SW:P30550'
	'hcar1_SW:Q9BXC0'
	'hcar2_SW:Q8TDS4'
	'hcar3_SW:P49019'
	'hrh1_SW:P35367'
	'hrh2_SW:P25021'
	'hrh3_SW:Q9Y5N1'
	'hrh4_SW:Q9H3N8'
	'kissr_SW:Q969F8'
	'lgr4_SW:Q9BXB1'
	'lpar1_SW:Q92633'
	'lpar2_SW:Q9HBW0'
	'lpar3_SW:Q9UBY5'
	'lpar4_SW:Q99677'
	'lpar5_SW:Q9H1C0'
	'lpar6_SW:P43657'
	'lshr_SW:P22888'
	'lt4r1_SW:Q15722'
	'lt4r2_SW:Q9NPC1'
	'mas_SW:P04201'
	'mc3r_SW:P41968'
	'mc4r_SW:P32245'
	'mc5r_SW:P33032'
	'mchr1_SW:Q99705'
	'mchr2_SW:Q969V1'
	'mrgrd_SW:Q8TDS7'
	'mrgrf_SW:Q96AM1'
	'mrgx1_SW:Q96LB2'
	'mrgx2_SW:Q96LB1'
	'mrgx3_SW:Q96LB0'
	'mrgx4_SW:Q96LA9'
	'mshr_SW:Q01726'
	'mtlr_SW:O43193'
	'mtr1a_SW:P48039'
	'mtr1b_SW:P49286'
	'mtr1l_SW:Q13585'
	'nk1r_SW:P25103'
	'nk2r_SW:P21452'
	'nk3r_SW:P29371'
	'nmbr_SW:P28336'
	'nmur1_SW:Q9HB89'
	'nmur2_SW:Q9GZQ4'
	'npbw1_SW:P48145'
	'npbw2_SW:P48146'
	'npff1_SW:Q9GZQ6'
	'npff2_SW:Q9Y5X5'
	'npsr1_SW:Q6W5P4'
	'npy1r_SW:P25929'
	'npy2r_SW:P49146'
	'npy4r_SW:P50391'
	'npy5r_SW:Q15761'
	'npy6r_SW:Q99463'
	'ntr1_SW:P30989'
	'ntr2_SW:O95665'
	'ogr1_SW:Q15743'
	'opn3_SW:Q9H1Y3'
	'opn4_SW:Q9UHM6'
	'opn5_SW:Q6U736'
	'oprd_SW:P41143'
	'oprk_SW:P41145'
	'oprm_SW:P35372'
	'oprx_SW:P41146'
	'opsb_SW:P03999'
	'opsd_SW:P08100'
	'opsg_SW:P04001'
	'opsr_SW:P04000'
	'ox1r_SW:O43613'
	'ox2r_SW:O43614'
	'oxer1_SW:Q8TDS5'
	'oxgr1_SW:Q96P68'
	'oxyr_SW:P30559'
	'p2ry1_SW:P47900'
	'p2ry2_SW:P41231'
	'p2ry4_SW:P51582'
	'p2ry6_SW:Q15077'
	'p2ry8_SW:Q86VZ1'
	'p2y10_SW:O00398'
	'p2y11_SW:Q96G91'
	'p2y12_SW:Q9H244'
	'p2y13_SW:Q9BPV8'
	'p2y14_SW:Q15391'
	'pacr_SW:P41586'
	'par1_SW:P25116'
	'par2_SW:P55085'
	'par3_SW:O00254'
	'par4_SW:Q96RI0'
	'pd2r2_SW:Q9Y5Y4'
	'pd2r_SW:Q13258'
	'pe2r1_SW:P34995'
	'pe2r2_SW:P43116'
	'pe2r3_SW:P43115'
	'pe2r4_SW:P35408'
	'pf2r_SW:P43088'
	'pi2r_SW:P43119'
	'pkr1_SW:Q8TCW9'
	'pkr2_SW:Q8NFJ6'
	'prlhr_SW:P49683'
	'psyr_SW:Q8IYL9'
	'ptafr_SW:P25105'
	'pth1r_SW:Q03431'
	'pth2r_SW:P49190'
	'qrfpr_SW:Q96P65'
	'rai3_SW:Q8NFJ5'
	'rl3r1_SW:Q9NSD7'
	'rl3r2_SW:Q8TDU9'
	'rxfp1_SW:Q9HBX9'
	'rxfp2_SW:Q8WXD0'
	's1pr1_SW:P21453'
	's1pr2_SW:O95136'
	's1pr3_SW:Q99500'
	's1pr4_SW:O95977'
	's1pr5_SW:Q9H228'
	'sctr_SW:P47872'
	'ssr1_SW:P30872'
	'ssr2_SW:P30874'
	'ssr3_SW:P32745'
	'ssr4_SW:P31391'
	'ssr5_SW:P35346'
	'sucr1_SW:Q9BXA5'
	'ta2r_SW:P21731'
	'taar1_SW:Q96RJ0'
	'taar2_SW:Q9P1P5'
	'taar3_SW:Q9P1P4'
	'taar5_SW:O14804'
	'taar6_SW:Q96RI8'
	'taar8_SW:Q969N4'
	'taar9_SW:Q96RI9'
	'trfr_SW:P34981'
	'ts1r1_SW:Q7RTX1'
	'ts1r2_SW:Q8TE23'
	'ts1r3_SW:Q7RTX0'
	'tshr_SW:P16473'
	'ur2r_SW:Q9UKP6'
	'v1ar_SW:P37288'
	'v1br_SW:P47901'
	'v2r_SW:P30518'
	'vipr1_SW:P32241'
	'vipr2_SW:P41587'
	'xcr1_SW:P46094'
;
end;
begin trees;
	tree tree_1 = [&R] (((('rxfp1_SW:Q9HBX9'[&!color=#6600ff]:0.579246,'rxfp2_SW:Q8WXD0'[&!color=#6600ff]:0.475584)[&label=0.998,!color=#6600ff]:1.249416,('lgr4_SW:Q9BXB1'[&!color=#6600ff]:2.441527,('fshr_SW:P23945'[&!color=#6600ff]:0.749565,('lshr_SW:P22888'[&!color=#6600ff]:0.282834,'tshr_SW:P16473'[&!color=#6600ff]:0.326484)[&label=0.833,!color=#6600ff]:0.14392)[&label=0.988,!color=#6600ff]:0.8563…
end;
begin figtree;
	set appearance.backgroundColorAttribute="Default";
	set appearance.backgroundColour=#ffffff;
	set appearance.branchColorAttribute="User selection";
	set appearance.branchColorGradient=false;
	set appearance.branchLineWidth=1.0;
	set appearance.branchMinLineWidth=0.0;
	set appearance.branchWidthAttribute="Fixed";
	set appearance.foregroundColour=#000000;
	set appearance.hilightingGradient=false;
	set appearance.selectionColour=#2d3680;
	set branchLabels.colorAttribute="User selection";
	set branchLabels.displayAttribute="label";
	set branchLabels.fontName="sansserif";
	set branchLabels.fontSize=9;
	set branchLabels.fontStyle=0;
	set branchLabels.isShown=false;
	set branchLabels.significantDigits=4;
	set layout.expansion=138;
	set layout.layoutType="RECTILINEAR";
	set layout.zoom=79;
	set legend.attribute="label";
	set legend.fontSize=10.0;
	set legend.isShown=false;
	set legend.significantDigits=4;
	set nodeBars.barWidth=4.0;
	set nodeBars.displayAttribute=null;
	set nodeBars.isShown=false;
	set nodeLabels.colorAttribute="User selection";
	set nodeLabels.displayAttribute="Node ages";
	set nodeLabels.fontName="sansserif";
	set nodeLabels.fontSize=8;
	set nodeLabels.fontStyle=0;
	set nodeLabels.isShown=false;
	set nodeLabels.significantDigits=4;
	set nodeShapeExternal.colourAttribute=null;
	set nodeShapeExternal.isShown=false;
	set nodeShapeExternal.minSize=10.0;
	set nodeShapeExternal.scaleType=Width;
	set nodeShapeExternal.shapeType=Circle;
	set nodeShapeExternal.size=4.0;
	set nodeShapeExternal.sizeAttribute=null;
	set nodeShapeInternal.colourAttribute=null;
	set nodeShapeInternal.isShown=false;
	set nodeShapeInternal.minSize=10.0;
	set nodeShapeInternal.scaleType=Width;
	set nodeShapeInternal.shapeType=Circle;
	set nodeShapeInternal.size=4.0;
	set nodeShapeInternal.sizeAttribute=null;
	set polarLayout.alignTipLabels=false;
	set polarLayout.angularRange=0;
	set polarLayout.rootAngle=0;
	set polarLayout.rootLength=100;
	set polarLayout.showRoot=true;
	set radialLayout.spread=0.0;
	set rectilinearLayout.alignTipLabels=false;
	set rectilinearLayout.curvature=0;
	set rectilinearLayout.rootLength=100;
	set scale.offsetAge=0.0;
	set scale.rootAge=1.0;
	set scale.scaleFactor=1.0;
	set scale.scaleRoot=false;
	set scaleAxis.automaticScale=true;
	set scaleAxis.fontSize=8.0;
	set scaleAxis.isShown=false;
	set scaleAxis.lineWidth=1.0;
	set scaleAxis.majorTicks=1.0;
	set scaleAxis.minorTicks=0.5;
	set scaleAxis.origin=0.0;
	set scaleAxis.reverseAxis=false;
	set scaleAxis.showGrid=true;
	set scaleBar.automaticScale=true;
	set scaleBar.fontSize=10.0;
	set scaleBar.isShown=true;
	set scaleBar.lineWidth=1.0;
	set scaleBar.scaleRange=0.0;
	set tipLabels.colorAttribute="User selection";
	set tipLabels.displayAttribute="Names";
	set tipLabels.fontName="sansserif";
	set tipLabels.fontSize=15;
	set tipLabels.fontStyle=0;
	set tipLabels.isShown=true;
	set tipLabels.significantDigits=4;
	set trees.order=true;
	set trees.orderType="decreasing";
	set trees.rooting=true;
	set trees.rootingType="Midpoint";
	set trees.transform=false;
	set trees.transformType="cladogram";
end;
